# Supplementary material for: The gonadal transcriptome of the unisexual Amazon molly Poecilia formosa in comparison to its sexual ancestors, Poecilia mexicana and Poecilia latipinna
Source: BMC Genomics. 2018 Jan 3;19:12. doi: 10.1186/s12864-017-4382-2 (PMC5753479; doi:10.1186/s12864-017-4382-2)
Supplement: Supplementary file 7 — Blast results for the sequence comparisons between the Poecilia formosa transcriptome and the Uniprot/Swiss-Prot database. (TXT 7495 kb) [file 12864_2017_4382_MOESM7_ESM.txt]

QueryName	QueryLength	NumberHits	HitName	HitDescription	Score	Bits	Evalue
Pfor_comp0_c0_seq1	270	23	sp|O35276|NRP2_RAT Neuropilin-2 OS=Rattus norvegicus GN=Nrp2 PE=2 SV=1	198	80.9	2e-17
Pfor_comp1_c0_seq1	610	323	sp|Q80T91|MEG11_MOUSE Multiple epidermal growth factor-like domains protein 11 OS=Mus musculus GN=Megf11 PE=1 SV=3	855	333	1e-105
Pfor_comp6_c0_seq1	864	500	sp|Q99J82|ILK_RAT Integrin-linked protein kinase OS=Rattus norvegicus GN=Ilk PE=2 SV=1	997	388	1e-131
Pfor_comp6_c1_seq1	794	500	sp|P57044|ILK_CAVPO Integrin-linked protein kinase OS=Cavia porcellus GN=ILK PE=2 SV=1	1051	409	3e-140
Pfor_comp9_c1_seq1	670	3	sp|Q0VBF8|STUM_MOUSE Protein stum homolog OS=Mus musculus PE=2 SV=1	318	127	6e-35
Pfor_comp10_c1_seq1	473	34	sp|Q5DRE3|PCDA9_PANTR Protocadherin alpha-9 OS=Pan troglodytes GN=PCDHA9 PE=3 SV=1	377	149	2e-40
Pfor_comp11_c1_seq1	402	14	sp|P54282|CAC1A_RAT Voltage-dependent P/Q-type calcium channel subunit alpha-1A OS=Rattus norvegicus GN=Cacna1a PE=1 SV=1	321	128	6e-33
Pfor_comp13_c0_seq1	544	17	sp|Q90328|EDNRB_COTJA Endothelin B receptor (Fragment) OS=Coturnix coturnix japonica GN=EDNRB PE=2 SV=1	316	126	3e-33
Pfor_comp13_c1_seq1	965	500	sp|P24530|EDNRB_HUMAN Endothelin B receptor OS=Homo sapiens GN=EDNRB PE=1 SV=1	1254	487	4e-170
Pfor_comp20_c0_seq1	825	7	sp|Q5VWQ8|DAB2P_HUMAN Disabled homolog 2-interacting protein OS=Homo sapiens GN=DAB2IP PE=1 SV=2	751	293	1e-89
Pfor_comp20_c1_seq1	506	7	sp|Q3UHC7|DAB2P_MOUSE Disabled homolog 2-interacting protein OS=Mus musculus GN=Dab2ip PE=1 SV=1	469	185	2e-52
Pfor_comp23_c0_seq1	1333	156	sp|Q8VHS2|CRUM1_MOUSE Protein crumbs homolog 1 OS=Mus musculus GN=Crb1 PE=1 SV=3	735	287	2e-84
Pfor_comp23_c1_seq1	1207	79	sp|P82279|CRUM1_HUMAN Protein crumbs homolog 1 OS=Homo sapiens GN=CRB1 PE=1 SV=2	784	306	8e-92
Pfor_comp26_c1_seq1	234	10	sp|Q810Y4|CONA1_RAT Collagen alpha-1(XXIII) chain OS=Rattus norvegicus GN=Col23a1 PE=1 SV=1	185	75.9	5e-16
Pfor_comp28_c0_seq1	373	76	sp|P35748|MYH11_RABIT Myosin-11 OS=Oryctolagus cuniculus GN=MYH11 PE=2 SV=2	358	142	5e-38
Pfor_comp28_c1_seq1	530	114	sp|P35749|MYH11_HUMAN Myosin-11 OS=Homo sapiens GN=MYH11 PE=1 SV=3	461	182	5e-51
Pfor_comp30_c0_seq1	1228	16	sp|Q8IU99|CAHM1_HUMAN Calcium homeostasis modulator protein 1 OS=Homo sapiens GN=CALHM1 PE=1 SV=2	665	260	2e-81
Pfor_comp31_c0_seq1	626	4	sp|Q9Y4K1|AIM1_HUMAN Absent in melanoma 1 protein OS=Homo sapiens GN=AIM1 PE=1 SV=3	256	103	2e-23
Pfor_comp31_c1_seq1	1077	103	sp|Q9Y4K1|AIM1_HUMAN Absent in melanoma 1 protein OS=Homo sapiens GN=AIM1 PE=1 SV=3	877	342	2e-104
Pfor_comp36_c0_seq1	362	1	sp|P30568|GSTA_PLEPL Glutathione S-transferase A OS=Pleuronectes platessa PE=2 SV=1	146	60.8	5e-11
Pfor_comp36_c1_seq1	459	14	sp|P30568|GSTA_PLEPL Glutathione S-transferase A OS=Pleuronectes platessa PE=2 SV=1	551	216	8e-70
Pfor_comp39_c0_seq1	613	15	sp|P26779|SAP_BOVIN Prosaposin OS=Bos taurus GN=PSAP PE=1 SV=3	159	65.9	2e-11
Pfor_comp39_c1_seq1	423	6	sp|P10960|SAP_RAT Sulfated glycoprotein 1 OS=Rattus norvegicus GN=Psap PE=1 SV=1	123	52.0	4e-07
Pfor_comp44_c0_seq2	398	1	sp|Q68DA7|FMN1_HUMAN Formin-1 OS=Homo sapiens GN=FMN1 PE=1 SV=3	122	51.6	5e-07
Pfor_comp55_c0_seq1	351	220	sp|A6BM72|MEG11_HUMAN Multiple epidermal growth factor-like domains protein 11 OS=Homo sapiens GN=MEGF11 PE=2 SV=3	506	199	1e-58
Pfor_comp57_c0_seq1	563	500	sp|Q9Z282|GP132_MOUSE Probable G-protein coupled receptor 132 OS=Mus musculus GN=Gpr132 PE=1 SV=1	391	155	1e-43
Pfor_comp57_c1_seq1	679	10	sp|Q9Z282|GP132_MOUSE Probable G-protein coupled receptor 132 OS=Mus musculus GN=Gpr132 PE=1 SV=1	222	90.1	9e-20
Pfor_comp58_c0_seq1	354	16	sp|Q80U12|SGSM2_MOUSE Small G protein signaling modulator 2 OS=Mus musculus GN=Sgsm2 PE=2 SV=2	563	221	1e-66
Pfor_comp58_c1_seq1	698	9	sp|Q80U12|SGSM2_MOUSE Small G protein signaling modulator 2 OS=Mus musculus GN=Sgsm2 PE=2 SV=2	382	151	6e-40
Pfor_comp59_c1_seq1	508	18	sp|Q4KMQ2|ANO6_HUMAN Anoctamin-6 OS=Homo sapiens GN=ANO6 PE=1 SV=2	308	123	6e-31
Pfor_comp61_c0_seq1	280	13	sp|Q15413|RYR3_HUMAN Ryanodine receptor 3 OS=Homo sapiens GN=RYR3 PE=1 SV=3	371	147	4e-40
Pfor_comp61_c1_seq1	221	13	sp|A2AGL3|RYR3_MOUSE Ryanodine receptor 3 OS=Mus musculus GN=Ryr3 PE=1 SV=1	320	127	1e-33
Pfor_comp63_c0_seq1	212	58	sp|Q90635|DPYL2_CHICK Dihydropyrimidinase-related protein 2 OS=Gallus gallus GN=DPYSL2 PE=2 SV=1	328	130	6e-36
Pfor_comp63_c1_seq1	248	32	sp|Q90635|DPYL2_CHICK Dihydropyrimidinase-related protein 2 OS=Gallus gallus GN=DPYSL2 PE=2 SV=1	331	132	3e-36
Pfor_comp65_c0_seq1	431	18	sp|Q9NZR1|TMOD2_HUMAN Tropomodulin-2 OS=Homo sapiens GN=TMOD2 PE=1 SV=1	183	75.1	3e-15
Pfor_comp68_c1_seq1	987	303	sp|Q01813|PFKAP_HUMAN ATP-dependent 6-phosphofructokinase, platelet type OS=Homo sapiens GN=PFKP PE=1 SV=2	966	376	2e-122
Pfor_comp70_c0_seq1	430	50	sp|Q98930|SORL_CHICK Sortilin-related receptor (Fragment) OS=Gallus gallus GN=SORL1 PE=2 SV=1	547	215	3e-63
Pfor_comp70_c1_seq1	1022	103	sp|Q98930|SORL_CHICK Sortilin-related receptor (Fragment) OS=Gallus gallus GN=SORL1 PE=2 SV=1	1437	558	0.0
Pfor_comp71_c0_seq1	276	41	sp|Q5DUB1|NK1R_MERUN Substance-P receptor OS=Meriones unguiculatus GN=TACR1 PE=2 SV=1	370	147	5e-42
Pfor_comp71_c1_seq1	480	375	sp|Q5DUB1|NK1R_MERUN Substance-P receptor OS=Meriones unguiculatus GN=TACR1 PE=2 SV=1	607	238	8e-76
Pfor_comp73_c0_seq1	227	2	sp|Q5T5A4|CA194_HUMAN Uncharacterized protein C1orf194 OS=Homo sapiens GN=C1orf194 PE=2 SV=1	106	45.4	3e-06
Pfor_comp74_c0_seq1	1041	27	sp|P63043|STMN4_RAT Stathmin-4 OS=Rattus norvegicus GN=Stmn4 PE=1 SV=1	297	119	3e-30
Pfor_comp74_c1_seq1	338	18	sp|P63043|STMN4_RAT Stathmin-4 OS=Rattus norvegicus GN=Stmn4 PE=1 SV=1	203	82.8	4e-19
Pfor_comp81_c0_seq1	800	3	sp|B5MCY1|TDR15_HUMAN Tudor domain-containing protein 15 OS=Homo sapiens GN=TDRD15 PE=2 SV=1	433	171	6e-46
Pfor_comp82_c0_seq1	650	50	sp|Q5RCK6|SYT10_PONAB Synaptotagmin-10 OS=Pongo abelii GN=SYT10 PE=2 SV=1	422	167	8e-47
Pfor_comp85_c0_seq1	480	16	sp|Q8VCH2|CLM5_MOUSE CMRF35-like molecule 5 OS=Mus musculus GN=Cd300ld PE=1 SV=1	192	78.6	8e-17
Pfor_comp87_c0_seq1	618	12	sp|Q28083|COBA1_BOVIN Collagen alpha-1(XI) chain (Fragment) OS=Bos taurus GN=COL11A1 PE=1 SV=1	224	90.9	2e-19
Pfor_comp87_c1_seq1	673	242	sp|P12107|COBA1_HUMAN Collagen alpha-1(XI) chain OS=Homo sapiens GN=COL11A1 PE=1 SV=4	347	138	4e-35
Pfor_comp89_c0_seq1	476	10	sp|Q6R2W3|SCND3_HUMAN SCAN domain-containing protein 3 OS=Homo sapiens GN=ZBED9 PE=2 SV=1	218	88.6	5e-19
Pfor_comp89_c1_seq1	590	16	sp|Q6R2W3|SCND3_HUMAN SCAN domain-containing protein 3 OS=Homo sapiens GN=ZBED9 PE=2 SV=1	391	155	7e-42
Pfor_comp99_c1_seq1	423	500	sp|Q5XHI9|HUNKA_XENLA Hormonally up-regulated neu tumor-associated kinase homolog A OS=Xenopus laevis GN=hunk-a PE=2 SV=1	524	206	1e-61
Pfor_comp102_c1_seq1	362	5	sp|Q6GNM6|F102A_XENLA Protein FAM102A OS=Xenopus laevis GN=fam102a PE=2 SV=1	268	107	3e-27
Pfor_comp105_c0_seq1	699	500	sp|Q13887|KLF5_HUMAN Krueppel-like factor 5 OS=Homo sapiens GN=KLF5 PE=1 SV=2	555	218	2e-66
Pfor_comp106_c0_seq1	394	6	sp|P98093|CO3_ONCMY Complement C3 (Fragment) OS=Oncorhynchus mykiss GN=c3 PE=1 SV=1	203	82.8	2e-17
Pfor_comp106_c1_seq1	500	24	sp|P98093|CO3_ONCMY Complement C3 (Fragment) OS=Oncorhynchus mykiss GN=c3 PE=1 SV=1	385	152	5e-41
Pfor_comp112_c0_seq1	223	27	sp|O57337|HES1_CHICK Transcription factor HES-1 OS=Gallus gallus GN=HES1 PE=2 SV=1	142	59.3	1e-10
Pfor_comp112_c1_seq1	371	14	sp|Q96HZ4|HES6_HUMAN Transcription cofactor HES-6 OS=Homo sapiens GN=HES6 PE=1 SV=1	168	69.3	6e-14
Pfor_comp113_c0_seq1	483	2	sp|Q8BJA3|HMBX1_MOUSE Homeobox-containing protein 1 OS=Mus musculus GN=Hmbox1 PE=2 SV=1	126	53.1	2e-07
Pfor_comp114_c1_seq1	660	3	sp|P03934|TC1A_CAEEL Transposable element Tc1 transposase OS=Caenorhabditis elegans GN=tc1a PE=3 SV=1	138	57.8	6e-13
Pfor_comp115_c0_seq1	495	37	sp|P79365|GTR1_SHEEP Solute carrier family 2, facilitated glucose transporter member 1 (Fragment) OS=Ovis aries GN=SLC2A1 PE=2 SV=1	318	127	2e-33
Pfor_comp115_c1_seq1	473	66	sp|P13355|GTR1_RABIT Solute carrier family 2, facilitated glucose transporter member 1 OS=Oryctolagus cuniculus GN=SLC2A1 PE=2 SV=1	466	184	3e-54
Pfor_comp116_c0_seq1	1487	28	sp|Q3V1N9|A3LT2_MOUSE Alpha-1,3-galactosyltransferase 2 OS=Mus musculus GN=A3galt2 PE=2 SV=1	771	301	8e-96
Pfor_comp118_c0_seq1	203	33	sp|P10319|1B58_HUMAN HLA class I histocompatibility antigen, B-58 alpha chain OS=Homo sapiens GN=HLA-B PE=1 SV=1	127	53.5	2e-08
Pfor_comp118_c1_seq1	316	149	sp|P18463|1B37_HUMAN HLA class I histocompatibility antigen, B-37 alpha chain OS=Homo sapiens GN=HLA-B PE=1 SV=1	191	78.2	7e-17
Pfor_comp119_c0_seq1	264	5	sp|Q61824|ADA12_MOUSE Disintegrin and metalloproteinase domain-containing protein 12 OS=Mus musculus GN=Adam12 PE=1 SV=2	159	65.9	3e-12
Pfor_comp119_c1_seq1	602	179	sp|Q9H013|ADA19_HUMAN Disintegrin and metalloproteinase domain-containing protein 19 OS=Homo sapiens GN=ADAM19 PE=1 SV=3	270	108	2e-25
Pfor_comp124_c0_seq1	230	13	sp|Q08DF4|DYN1_BOVIN Dynamin-1 OS=Bos taurus GN=DNM1 PE=2 SV=1	324	129	1e-34
Pfor_comp124_c0_seq2	650	33	sp|Q05193|DYN1_HUMAN Dynamin-1 OS=Homo sapiens GN=DNM1 PE=1 SV=2	913	356	1e-115
Pfor_comp125_c0_seq1	284	3	sp|P50572|GBRR1_RAT Gamma-aminobutyric acid receptor subunit rho-1 OS=Rattus norvegicus GN=Gabrr1 PE=1 SV=2	150	62.4	4e-11
Pfor_comp127_c0_seq1	486	7	sp|Q99502|EYA1_HUMAN Eyes absent homolog 1 OS=Homo sapiens GN=EYA1 PE=1 SV=2	425	168	9e-48
Pfor_comp127_c1_seq1	639	4	sp|Q99502|EYA1_HUMAN Eyes absent homolog 1 OS=Homo sapiens GN=EYA1 PE=1 SV=2	492	194	2e-56
Pfor_comp130_c0_seq1	778	10	sp|O02740|GUC2F_BOVIN Retinal guanylyl cyclase 2 OS=Bos taurus GN=GUCY2F PE=2 SV=1	457	180	3e-57
Pfor_comp130_c1_seq1	514	10	sp|P51841|GUC2F_HUMAN Retinal guanylyl cyclase 2 OS=Homo sapiens GN=GUCY2F PE=2 SV=2	176	72.4	2e-13
Pfor_comp133_c0_seq1	391	8	sp|Q5SSM3|RHG44_MOUSE Rho GTPase-activating protein 44 OS=Mus musculus GN=Arhgap44 PE=1 SV=1	520	204	7e-61
Pfor_comp137_c0_seq1	1090	2	sp|Q9ULI1|NWD2_HUMAN NACHT and WD repeat domain-containing protein 2 OS=Homo sapiens GN=NWD2 PE=2 SV=3	328	130	3e-31
Pfor_comp138_c0_seq1	1000	23	sp|Q4V882|EPN3_RAT Epsin-3 OS=Rattus norvegicus GN=Epn3 PE=2 SV=1	723	283	4e-88
Pfor_comp138_c1_seq1	411	7	sp|O95208|EPN2_HUMAN Epsin-2 OS=Homo sapiens GN=EPN2 PE=1 SV=3	141	58.9	2e-09
Pfor_comp141_c0_seq1	831	20	sp|Q9D2R4|TMD11_MOUSE Transmembrane emp24 domain-containing protein 11 OS=Mus musculus GN=Tmed11 PE=2 SV=1	109	46.6	7e-16
Pfor_comp141_c0_seq2	831	20	sp|Q9D2R4|TMD11_MOUSE Transmembrane emp24 domain-containing protein 11 OS=Mus musculus GN=Tmed11 PE=2 SV=1	109	46.6	7e-16
Pfor_comp141_c0_seq3	629	20	sp|Q9D2R4|TMD11_MOUSE Transmembrane emp24 domain-containing protein 11 OS=Mus musculus GN=Tmed11 PE=2 SV=1	109	46.6	4e-16
Pfor_comp142_c0_seq1	268	12	sp|P30051|TEAD1_MOUSE Transcriptional enhancer factor TEF-1 OS=Mus musculus GN=Tead1 PE=1 SV=2	245	99.0	2e-24
Pfor_comp142_c1_seq1	355	13	sp|P28347|TEAD1_HUMAN Transcriptional enhancer factor TEF-1 OS=Homo sapiens GN=TEAD1 PE=1 SV=2	566	222	3e-70
Pfor_comp150_c0_seq1	1549	23	sp|Q9NUV9|GIMA4_HUMAN GTPase IMAP family member 4 OS=Homo sapiens GN=GIMAP4 PE=1 SV=1	304	121	3e-29
Pfor_comp157_c0_seq1	610	17	sp|Q4V8I7|LRC8A_RAT Volume-regulated anion channel subunit LRRC8A OS=Rattus norvegicus GN=Lrrc8a PE=2 SV=1	626	245	2e-74
Pfor_comp157_c1_seq1	2204	424	sp|Q8IWT6|LRC8A_HUMAN Volume-regulated anion channel subunit LRRC8A OS=Homo sapiens GN=LRRC8A PE=1 SV=1	2831	1095	0.0
Pfor_comp161_c0_seq1	841	11	sp|Q8VIM0|HAVR2_MOUSE Hepatitis A virus cellular receptor 2 homolog OS=Mus musculus GN=Havcr2 PE=1 SV=1	175	72.0	2e-13
Pfor_comp163_c0_seq1	226	52	sp|Q07954|LRP1_HUMAN Prolow-density lipoprotein receptor-related protein 1 OS=Homo sapiens GN=LRP1 PE=1 SV=2	371	147	2e-40
Pfor_comp163_c1_seq1	499	27	sp|P98157|LRP1_CHICK Low-density lipoprotein receptor-related protein 1 OS=Gallus gallus GN=LRP1 PE=2 SV=1	765	299	1e-91
Pfor_comp165_c0_seq1	1586	13	sp|Q92736|RYR2_HUMAN Ryanodine receptor 2 OS=Homo sapiens GN=RYR2 PE=1 SV=3	1542	598	0.0
Pfor_comp167_c0_seq1	467	4	sp|Q64121|PRLHR_RAT Prolactin-releasing peptide receptor OS=Rattus norvegicus GN=Prlhr PE=2 SV=1	123	52.0	3e-07
Pfor_comp168_c0_seq1	237	7	sp|Q68Y21|GRID2_DANRE Glutamate receptor ionotropic, delta-2 OS=Danio rerio GN=grid2 PE=2 SV=1	366	145	4e-40
Pfor_comp168_c1_seq1	942	33	sp|Q68Y21|GRID2_DANRE Glutamate receptor ionotropic, delta-2 OS=Danio rerio GN=grid2 PE=2 SV=1	1411	548	0.0
Pfor_comp169_c0_seq1	310	3	sp|Q5ZQU0|SNED1_RAT Sushi, nidogen and EGF-like domain-containing protein 1 OS=Rattus norvegicus GN=Sned1 PE=2 SV=2	263	105	1e-25
Pfor_comp169_c1_seq1	631	3	sp|Q70E20|SNED1_MOUSE Sushi, nidogen and EGF-like domain-containing protein 1 OS=Mus musculus GN=Sned1 PE=2 SV=2	283	113	6e-27
Pfor_comp170_c0_seq1	503	108	sp|O75712|CXB3_HUMAN Gap junction beta-3 protein OS=Homo sapiens GN=GJB3 PE=1 SV=1	431	170	5e-51
Pfor_comp170_c1_seq2	730	107	sp|P25305|CXB3_RAT Gap junction beta-3 protein OS=Rattus norvegicus GN=Gjb3 PE=3 SV=1	412	163	4e-47
Pfor_comp184_c0_seq1	286	216	sp|Q91YL3|UCKL1_MOUSE Uridine-cytidine kinase-like 1 OS=Mus musculus GN=Uckl1 PE=2 SV=1	230	93.2	2e-36
Pfor_comp184_c1_seq1	895	240	sp|Q9NWZ5|UCKL1_HUMAN Uridine-cytidine kinase-like 1 OS=Homo sapiens GN=UCKL1 PE=1 SV=2	824	322	2e-104
Pfor_comp188_c0_seq1	1048	18	sp|P07737|PROF1_HUMAN Profilin-1 OS=Homo sapiens GN=PFN1 PE=1 SV=2	206	84.0	3e-18
Pfor_comp199_c0_seq2	787	9	sp|Q1NZ26|YSMU_CAEEL Uncharacterized protein F13E9.13, mitochondrial OS=Caenorhabditis elegans GN=F13E9.13 PE=3 SV=1	513	202	1e-61
Pfor_comp207_c0_seq1	924	30	sp|Q14653|IRF3_HUMAN Interferon regulatory factor 3 OS=Homo sapiens GN=IRF3 PE=1 SV=1	268	107	4e-25
Pfor_comp211_c0_seq1	1859	19	sp|Q8BLS7|SWAHA_MOUSE Ankyrin repeat domain-containing protein SOWAHA OS=Mus musculus GN=Sowaha PE=2 SV=2	494	194	1e-52
Pfor_comp217_c0_seq1	1332	89	sp|Q86SS6|SYT9_HUMAN Synaptotagmin-9 OS=Homo sapiens GN=SYT9 PE=2 SV=1	604	237	2e-70
Pfor_comp227_c0_seq1	1027	4	sp|Q7TNC6|KI26B_MOUSE Kinesin-like protein KIF26B OS=Mus musculus GN=Kif26b PE=1 SV=3	308	123	4e-44
Pfor_comp237_c0_seq1	667	500	sp|P27653|C1TC_RAT C-1-tetrahydrofolate synthase, cytoplasmic OS=Rattus norvegicus GN=Mthfd1 PE=1 SV=3	557	219	3e-64
Pfor_comp237_c1_seq1	593	500	sp|P27653|C1TC_RAT C-1-tetrahydrofolate synthase, cytoplasmic OS=Rattus norvegicus GN=Mthfd1 PE=1 SV=3	520	204	1e-59
Pfor_comp241_c0_seq1	470	36	sp|Q9BZ76|CNTP3_HUMAN Contactin-associated protein-like 3 OS=Homo sapiens GN=CNTNAP3 PE=2 SV=3	393	155	2e-42
Pfor_comp241_c1_seq1	473	33	sp|Q0V8S9|CNTP5_CHICK Contactin-associated protein-like 5 OS=Gallus gallus GN=CNTNAP5 PE=2 SV=1	305	122	1e-30
Pfor_comp242_c1_seq1	515	1	sp|P30599|CHS2_USTMA Chitin synthase 2 OS=Ustilago maydis (strain 521 / FGSC 9021) GN=CHS2 PE=3 SV=2	115	48.9	6e-06
Pfor_comp244_c0_seq1	554	10	sp|O73612|EFNB1_CHICK Ephrin-B1 OS=Gallus gallus GN=EFNB1 PE=2 SV=1	418	165	4e-48
Pfor_comp244_c1_seq1	640	15	sp|P52796|EFNB1_RAT Ephrin-B1 OS=Rattus norvegicus GN=Efnb1 PE=1 SV=1	401	159	4e-45
Pfor_comp251_c0_seq1	264	448	sp|P63269|ACTH_RAT Actin, gamma-enteric smooth muscle OS=Rattus norvegicus GN=Actg2 PE=2 SV=1	447	176	1e-53
Pfor_comp251_c1_seq1	272	388	sp|P68264|ACTS_OREMO Actin, alpha skeletal muscle OS=Oreochromis mossambicus GN=acta1 PE=2 SV=1	325	129	9e-36
Pfor_comp257_c0_seq1	488	47	sp|P29348|GNAT3_RAT Guanine nucleotide-binding protein G(t) subunit alpha-3 OS=Rattus norvegicus GN=Gnat3 PE=1 SV=3	130	54.7	5e-08
Pfor_comp265_c0_seq1	688	25	sp|Q9UIU6|SIX4_HUMAN Homeobox protein SIX4 OS=Homo sapiens GN=SIX4 PE=1 SV=2	655	256	2e-78
Pfor_comp269_c1_seq1	1873	5	sp|Q96DM1|PGBD4_HUMAN PiggyBac transposable element-derived protein 4 OS=Homo sapiens GN=PGBD4 PE=2 SV=3	456	180	2e-47
Pfor_comp270_c0_seq1	478	7	sp|Q8JZW4|CPNE5_MOUSE Copine-5 OS=Mus musculus GN=Cpne5 PE=2 SV=1	160	66.2	1e-11
Pfor_comp274_c0_seq1	1251	162	sp|Q7ZWM3|CEL3B_XENLA CUGBP Elav-like family member 3-B OS=Xenopus laevis GN=tnrc4-b PE=2 SV=1	1137	442	1e-150
Pfor_comp276_c0_seq1	285	500	sp|P18729|ZG57_XENLA Gastrula zinc finger protein XlCGF57.1 (Fragment) OS=Xenopus laevis PE=3 SV=1	290	116	7e-31
Pfor_comp277_c0_seq1	1212	9	sp|O88307|SORL_MOUSE Sortilin-related receptor OS=Mus musculus GN=Sorl1 PE=1 SV=3	583	229	5e-64
Pfor_comp279_c0_seq1	316	15	sp|O08966|S22A1_MOUSE Solute carrier family 22 member 1 OS=Mus musculus GN=Slc22a1 PE=2 SV=2	168	69.3	3e-13
Pfor_comp279_c1_seq1	1171	355	sp|O70577|S22A2_MOUSE Solute carrier family 22 member 2 OS=Mus musculus GN=Slc22a2 PE=2 SV=1	1052	409	5e-137
Pfor_comp282_c0_seq1	924	55	sp|Q75JP5|Y2471_DICDI Calponin homology domain-containing protein DDB_G0272472 OS=Dictyostelium discoideum GN=DDB_G0272472 PE=3 SV=1	158	65.5	2e-10
Pfor_comp282_c1_seq1	737	71	sp|Q07283|TRHY_HUMAN Trichohyalin OS=Homo sapiens GN=TCHH PE=1 SV=2	164	67.8	1e-11
Pfor_comp287_c0_seq1	1405	47	sp|Q9UQL6|HDAC5_HUMAN Histone deacetylase 5 OS=Homo sapiens GN=HDAC5 PE=1 SV=2	1349	524	2e-173
Pfor_comp287_c1_seq1	1814	84	sp|Q9Z2V6|HDAC5_MOUSE Histone deacetylase 5 OS=Mus musculus GN=Hdac5 PE=1 SV=2	889	347	2e-104
Pfor_comp289_c0_seq1	446	36	sp|A2AJ77|PRD12_MOUSE PR domain zinc finger protein 12 OS=Mus musculus GN=Prdm12 PE=3 SV=1	681	266	1e-87
Pfor_comp289_c0_seq2	688	500	sp|A2AJ77|PRD12_MOUSE PR domain zinc finger protein 12 OS=Mus musculus GN=Prdm12 PE=3 SV=1	1012	394	3e-136
Pfor_comp291_c0_seq1	329	87	sp|O35763|MOES_RAT Moesin OS=Rattus norvegicus GN=Msn PE=1 SV=3	499	196	3e-59
Pfor_comp292_c0_seq1	847	161	sp|Q13332|PTPRS_HUMAN Receptor-type tyrosine-protein phosphatase S OS=Homo sapiens GN=PTPRS PE=1 SV=3	1386	538	1e-175
Pfor_comp293_c0_seq1	1651	87	sp|Q8UWF0|SC5A7_TORMA High-affinity choline transporter 1 OS=Torpedo marmorata GN=CHT1 PE=2 SV=1	1172	456	3e-152
Pfor_comp295_c1_seq1	525	25	sp|P30568|GSTA_PLEPL Glutathione S-transferase A OS=Pleuronectes platessa PE=2 SV=1	589	231	4e-75
Pfor_comp296_c0_seq1	347	4	sp|Q5DU25|IQEC2_MOUSE IQ motif and SEC7 domain-containing protein 2 OS=Mus musculus GN=Iqsec2 PE=1 SV=3	133	55.8	2e-08
Pfor_comp297_c1_seq1	704	27	sp|Q5BL21|CNIH2_DANRE Protein cornichon homolog 2 OS=Danio rerio GN=cnih2 PE=2 SV=1	777	303	1e-103
Pfor_comp309_c0_seq1	703	196	sp|P50993|AT1A2_HUMAN Sodium/potassium-transporting ATPase subunit alpha-2 OS=Homo sapiens GN=ATP1A2 PE=1 SV=1	1022	398	6e-130
Pfor_comp317_c0_seq1	1145	13	sp|Q5R5V7|ADDB_PONAB Beta-adducin OS=Pongo abelii GN=ADD2 PE=2 SV=3	442	174	6e-47
Pfor_comp317_c1_seq1	1317	26	sp|Q5R5V7|ADDB_PONAB Beta-adducin OS=Pongo abelii GN=ADD2 PE=2 SV=3	1284	499	8e-169
Pfor_comp319_c0_seq1	2337	34	sp|Q13621|S12A1_HUMAN Solute carrier family 12 member 1 OS=Homo sapiens GN=SLC12A1 PE=1 SV=2	1373	533	1e-172
Pfor_comp319_c0_seq2	1662	29	sp|P55016|S12A1_RAT Solute carrier family 12 member 1 OS=Rattus norvegicus GN=Slc12a1 PE=1 SV=1	772	301	8e-89
Pfor_comp320_c0_seq1	689	20	sp|Q6P4A8|PLBL1_HUMAN Phospholipase B-like 1 OS=Homo sapiens GN=PLBD1 PE=1 SV=2	570	224	9e-68
Pfor_comp324_c0_seq1	2612	171	sp|Q9BZ95|NSD3_HUMAN Histone-lysine N-methyltransferase NSD3 OS=Homo sapiens GN=WHSC1L1 PE=1 SV=1	2477	958	0.0
Pfor_comp324_c1_seq1	604	8	sp|Q6P2L6|NSD3_MOUSE Histone-lysine N-methyltransferase NSD3 OS=Mus musculus GN=Whsc1l1 PE=1 SV=2	488	192	2e-54
Pfor_comp330_c0_seq1	206	9	sp|Q3V1L4|5NTC_MOUSE Cytosolic purine 5'-nucleotidase OS=Mus musculus GN=Nt5c2 PE=1 SV=2	236	95.5	4e-23
Pfor_comp348_c0_seq1	442	48	sp|O43155|FLRT2_HUMAN Leucine-rich repeat transmembrane protein FLRT2 OS=Homo sapiens GN=FLRT2 PE=1 SV=1	389	154	6e-43
Pfor_comp348_c1_seq1	248	6	sp|O43155|FLRT2_HUMAN Leucine-rich repeat transmembrane protein FLRT2 OS=Homo sapiens GN=FLRT2 PE=1 SV=1	358	142	1e-39
Pfor_comp368_c0_seq1	782	3	sp|Q9BXX0|EMIL2_HUMAN EMILIN-2 OS=Homo sapiens GN=EMILIN2 PE=1 SV=3	175	72.0	6e-13
Pfor_comp372_c0_seq1	791	14	sp|Q6GMG6|S5A3B_DANRE Solute carrier family 52, riboflavin transporter, member 3-B OS=Danio rerio GN=slc52a3b PE=2 SV=1	398	157	3e-43
Pfor_comp377_c0_seq1	663	12	sp|Q9HAR2|LPHN3_HUMAN Latrophilin-3 OS=Homo sapiens GN=LPHN3 PE=1 SV=2	529	208	1e-59
Pfor_comp400_c0_seq1	787	15	sp|Q6RX08|TRPV1_RABIT Transient receptor potential cation channel subfamily V member 1 OS=Oryctolagus cuniculus GN=Trpv1 PE=1 SV=1	374	148	1e-38
Pfor_comp402_c0_seq1	465	1	sp|Q96T58|MINT_HUMAN Msx2-interacting protein OS=Homo sapiens GN=SPEN PE=1 SV=1	114	48.5	7e-06
Pfor_comp406_c0_seq1	932	337	sp|Q9UPM6|LHX6_HUMAN LIM/homeobox protein Lhx6 OS=Homo sapiens GN=LHX6 PE=2 SV=2	1103	429	1e-148
Pfor_comp409_c0_seq2	286	35	sp|Q9H244|P2Y12_HUMAN P2Y purinoceptor 12 OS=Homo sapiens GN=P2RY12 PE=1 SV=1	133	55.8	5e-09
Pfor_comp420_c0_seq1	304	30	sp|P79749|PGFRB_TAKRU Platelet-derived growth factor receptor beta OS=Takifugu rubripes GN=pdgfrb PE=3 SV=1	191	78.2	3e-16
Pfor_comp425_c0_seq1	1023	312	sp|Q50LG9|LRC24_HUMAN Leucine-rich repeat-containing protein 24 OS=Homo sapiens GN=LRRC24 PE=2 SV=2	786	307	2e-98
Pfor_comp427_c0_seq1	288	16	sp|P55017|S12A3_HUMAN Solute carrier family 12 member 3 OS=Homo sapiens GN=SLC12A3 PE=1 SV=3	249	100	5e-24
Pfor_comp428_c0_seq1	1992	6	sp|Q5TF21|SOGA3_HUMAN Protein SOGA3 OS=Homo sapiens GN=SOGA3 PE=2 SV=1	1421	551	0.0
Pfor_comp429_c0_seq1	294	4	sp|Q1M168|ATCAY_RAT Caytaxin OS=Rattus norvegicus GN=Atcay PE=1 SV=1	143	59.7	3e-10
Pfor_comp429_c0_seq2	237	4	sp|Q1M168|ATCAY_RAT Caytaxin OS=Rattus norvegicus GN=Atcay PE=1 SV=1	143	59.7	2e-10
Pfor_comp431_c0_seq1	227	11	sp|P58681|TLR7_MOUSE Toll-like receptor 7 OS=Mus musculus GN=Tlr7 PE=1 SV=1	189	77.4	2e-16
Pfor_comp434_c0_seq1	288	307	sp|Q13360|ZN177_HUMAN Zinc finger protein 177 OS=Homo sapiens GN=ZNF177 PE=2 SV=4	131	55.1	1e-08
Pfor_comp435_c0_seq1	812	302	sp|Q8R508|FAT3_RAT Protocadherin Fat 3 OS=Rattus norvegicus GN=Fat3 PE=1 SV=1	604	237	2e-68
Pfor_comp436_c0_seq1	838	15	sp|O42282|RDS2_CHICK Photoreceptor outer segment membrane glycoprotein 2 OS=Gallus gallus PE=2 SV=1	286	114	7e-28
Pfor_comp441_c0_seq1	1170	167	sp|P55169|CCND1_CHICK G1/S-specific cyclin-D1 OS=Gallus gallus GN=CCND1 PE=2 SV=1	545	214	1e-64
Pfor_comp442_c0_seq1	1921	3	sp|Q96ID5|IGS21_HUMAN Immunoglobulin superfamily member 21 OS=Homo sapiens GN=IGSF21 PE=2 SV=1	1652	640	0.0
Pfor_comp444_c0_seq1	1398	57	sp|A2AX52|CO6A4_MOUSE Collagen alpha-4(VI) chain OS=Mus musculus GN=Col6a4 PE=1 SV=2	595	233	7e-65
Pfor_comp446_c0_seq1	370	3	sp|A2AFR3|FRPD4_MOUSE FERM and PDZ domain-containing protein 4 OS=Mus musculus GN=Frmpd4 PE=2 SV=1	175	72.0	8e-14
Pfor_comp453_c1_seq1	579	12	sp|Q9P273|TEN3_HUMAN Teneurin-3 OS=Homo sapiens GN=TENM3 PE=2 SV=3	505	199	2e-56
Pfor_comp464_c0_seq1	654	6	sp|Q95JB4|LEAP2_PIG Liver-expressed antimicrobial peptide 2 OS=Sus scrofa GN=LEAP2 PE=3 SV=1	129	54.3	1e-08
Pfor_comp476_c0_seq1	634	5	sp|Q6AYN9|CC181_RAT Coiled-coil domain-containing protein 181 OS=Rattus norvegicus GN=Ccdc181 PE=2 SV=1	380	150	4e-41
Pfor_comp489_c0_seq1	411	5	sp|Q8IUG5|MY18B_HUMAN Unconventional myosin-XVIIIb OS=Homo sapiens GN=MYO18B PE=1 SV=1	354	140	3e-37
Pfor_comp494_c0_seq1	219	5	sp|A8WFT6|HYKK_DANRE Hydroxylysine kinase OS=Danio rerio GN=hykk PE=2 SV=1	216	87.8	6e-21
Pfor_comp494_c1_seq1	204	5	sp|A8WFT6|HYKK_DANRE Hydroxylysine kinase OS=Danio rerio GN=hykk PE=2 SV=1	265	106	9e-28
Pfor_comp496_c0_seq1	312	10	sp|P48984|TEAD4_CHICK Transcriptional enhancer factor TEF-3 OS=Gallus gallus GN=TEAD4 PE=2 SV=1	305	122	2e-32
Pfor_comp499_c0_seq1	451	245	sp|Q62845|CNTN4_RAT Contactin-4 OS=Rattus norvegicus GN=Cntn4 PE=1 SV=1	488	192	1e-55
Pfor_comp501_c0_seq1	618	19	sp|Q10751|ACE_CHICK Angiotensin-converting enzyme (Fragment) OS=Gallus gallus GN=ACE PE=2 SV=1	393	155	1e-41
Pfor_comp507_c0_seq1	272	23	sp|P83900|RPGF5_RAT Rap guanine nucleotide exchange factor 5 OS=Rattus norvegicus GN=Rapgef5 PE=2 SV=1	252	101	6e-25
Pfor_comp510_c0_seq1	1031	86	sp|Q64487|PTPRD_MOUSE Receptor-type tyrosine-protein phosphatase delta OS=Mus musculus GN=Ptprd PE=1 SV=3	995	387	1e-120
Pfor_comp517_c0_seq1	322	39	sp|Q5IS45|NMDE1_PANTR Glutamate receptor ionotropic, NMDA 2A OS=Pan troglodytes GN=GRIN2A PE=2 SV=1	491	193	2e-56
Pfor_comp517_c1_seq1	212	19	sp|Q5IS45|NMDE1_PANTR Glutamate receptor ionotropic, NMDA 2A OS=Pan troglodytes GN=GRIN2A PE=2 SV=1	334	133	9e-36
Pfor_comp527_c0_seq1	767	4	sp|E9Q8I9|FRY_MOUSE Protein furry homolog OS=Mus musculus GN=Fry PE=1 SV=1	1183	460	2e-146
Pfor_comp527_c1_seq1	248	3	sp|Q5TBA9|FRY_HUMAN Protein furry homolog OS=Homo sapiens GN=FRY PE=1 SV=1	360	143	6e-39
Pfor_comp531_c0_seq1	290	28	sp|P04323|POL3_DROME Retrovirus-related Pol polyprotein from transposon 17.6 OS=Drosophila melanogaster GN=pol PE=3 SV=1	135	56.6	6e-09
Pfor_comp532_c0_seq1	688	22	sp|Q697L1|TRPV1_CANFA Transient receptor potential cation channel subfamily V member 1 OS=Canis familiaris GN=TRPV1 PE=2 SV=1	572	224	2e-66
Pfor_comp537_c0_seq1	874	7	sp|Q66K08|CILP1_MOUSE Cartilage intermediate layer protein 1 OS=Mus musculus GN=Cilp PE=2 SV=1	715	280	2e-84
Pfor_comp544_c0_seq1	356	4	sp|O75689|ADAP1_HUMAN Arf-GAP with dual PH domain-containing protein 1 OS=Homo sapiens GN=ADAP1 PE=1 SV=2	175	72.0	2e-14
Pfor_comp547_c0_seq1	270	5	sp|Q9EQG6|KDIS_RAT Kinase D-interacting substrate of 220 kDa OS=Rattus norvegicus GN=Kidins220 PE=1 SV=2	454	179	2e-51
Pfor_comp548_c0_seq1	262	31	sp|P33152|CADHB_XENLA Blastomere cadherin OS=Xenopus laevis PE=2 SV=3	177	72.8	1e-14
Pfor_comp548_c0_seq2	847	10	sp|Q9R0T4|CADH1_RAT Cadherin-1 OS=Rattus norvegicus GN=Cdh1 PE=1 SV=1	233	94.4	5e-20
Pfor_comp549_c0_seq1	574	5	sp|P0C8S0|SMAKA_DANRE Small membrane A-kinase anchor protein OS=Danio rerio PE=3 SV=1	204	83.2	3e-19
Pfor_comp554_c0_seq1	1020	195	sp|Q98SN7|WNT2B_CHICK Protein Wnt-2b OS=Gallus gallus GN=WNT2B PE=2 SV=1	1609	624	0.0
Pfor_comp556_c0_seq1	214	34	sp|Q5DWV2|CADH7_RAT Cadherin-7 OS=Rattus norvegicus GN=Cdh7 PE=2 SV=1	186	76.3	4e-16
Pfor_comp556_c1_seq1	239	44	sp|Q8BM92|CADH7_MOUSE Cadherin-7 OS=Mus musculus GN=Cdh7 PE=2 SV=1	209	85.1	5e-19
Pfor_comp560_c0_seq1	1354	500	sp|Q98T94|GLIS2_XENLA Zinc finger protein GLIS2 OS=Xenopus laevis GN=glis2 PE=2 SV=1	842	328	2e-105
Pfor_comp561_c0_seq1	1108	199	sp|Q6PUF3|DHI1L_DANRE Hydroxysteroid 11-beta-dehydrogenase 1-like protein OS=Danio rerio GN=hsd11b1l PE=2 SV=1	1005	391	5e-134
Pfor_comp564_c0_seq1	747	5	sp|P07516|PPR1B_BOVIN Protein phosphatase 1 regulatory subunit 1B OS=Bos taurus GN=PPP1R1B PE=1 SV=1	214	87.0	3e-19
Pfor_comp599_c0_seq1	813	196	sp|Q99447|PCY2_HUMAN Ethanolamine-phosphate cytidylyltransferase OS=Homo sapiens GN=PCYT2 PE=1 SV=1	1082	421	9e-146
Pfor_comp600_c0_seq1	552	27	sp|P61268|STX1B_SHEEP Syntaxin-1B OS=Ovis aries GN=STX1B PE=2 SV=1	235	95.1	3e-22
Pfor_comp604_c0_seq1	258	9	sp|Q5GH56|XKR7_RAT XK-related protein 7 OS=Rattus norvegicus GN=Xkr7 PE=2 SV=1	194	79.3	5e-17
Pfor_comp624_c0_seq1	211	56	sp|Q3ULB5|PAK6_MOUSE Serine/threonine-protein kinase PAK 6 OS=Mus musculus GN=Pak6 PE=2 SV=1	219	89.0	1e-20
Pfor_comp637_c0_seq1	1458	181	sp|Q91431|NF7O_XENLA Nuclear factor 7, ovary OS=Xenopus laevis PE=2 SV=1	374	148	2e-37
Pfor_comp638_c0_seq1	580	31	sp|Q5VST9|OBSCN_HUMAN Obscurin OS=Homo sapiens GN=OBSCN PE=1 SV=3	373	148	8e-39
Pfor_comp652_c0_seq1	757	16	sp|P38528|EPD_CYPCA Ependymin OS=Cyprinus carpio GN=epd PE=2 SV=1	288	115	2e-29
Pfor_comp658_c0_seq1	533	1	sp|Q9U943|APLP_LOCMI Apolipophorins OS=Locusta migratoria PE=1 SV=2	190	77.8	4e-15
Pfor_comp659_c0_seq1	1344	49	sp|Q08BJ2|KHDR2_DANRE KH domain-containing, RNA-binding, signal transduction-associated protein 2 OS=Danio rerio GN=khdrbs2 PE=2 SV=1	829	323	2e-105
Pfor_comp677_c0_seq1	258	22	sp|P81401|VIP_BOVIN VIP peptides OS=Bos taurus GN=VIP PE=1 SV=2	224	90.9	1e-22
Pfor_comp679_c0_seq1	545	242	sp|Q9CXD9|LRC17_MOUSE Leucine-rich repeat-containing protein 17 OS=Mus musculus GN=Lrrc17 PE=2 SV=1	437	172	5e-50
Pfor_comp686_c0_seq1	513	143	sp|O42376|MK12_DANRE Mitogen-activated protein kinase 12 OS=Danio rerio GN=mapk12 PE=2 SV=1	309	123	2e-32
Pfor_comp692_c0_seq1	445	70	sp|Q8VEG6|CNO6L_MOUSE CCR4-NOT transcription complex subunit 6-like OS=Mus musculus GN=Cnot6l PE=1 SV=2	521	205	7e-62
Pfor_comp693_c0_seq1	443	2	sp|Q8N6D5|ANR29_HUMAN Ankyrin repeat domain-containing protein 29 OS=Homo sapiens GN=ANKRD29 PE=2 SV=2	138	57.8	3e-09
Pfor_comp693_c0_seq2	664	434	sp|Q502M6|ANR29_DANRE Ankyrin repeat domain-containing protein 29 OS=Danio rerio GN=ankrd29 PE=2 SV=1	573	225	5e-71
Pfor_comp703_c0_seq1	441	36	sp|Q9HC84|MUC5B_HUMAN Mucin-5B OS=Homo sapiens GN=MUC5B PE=1 SV=3	344	137	1e-35
Pfor_comp709_c0_seq1	1002	309	sp|A0MSJ1|CRA1B_DANRE Collagen alpha-1(XXVII) chain B OS=Danio rerio GN=col27a1b PE=2 SV=1	406	160	1e-41
Pfor_comp715_c0_seq1	677	2	sp|Q96JN0|LCOR_HUMAN Ligand-dependent corepressor OS=Homo sapiens GN=LCOR PE=1 SV=2	187	76.6	7e-15
Pfor_comp717_c0_seq1	284	4	sp|P21414|POL_GALV Pol polyprotein OS=Gibbon ape leukemia virus GN=pol PE=3 SV=1	113	48.1	4e-06
Pfor_comp717_c1_seq1	213	13	sp|P21414|POL_GALV Pol polyprotein OS=Gibbon ape leukemia virus GN=pol PE=3 SV=1	149	62.0	4e-11
Pfor_comp721_c0_seq1	750	21	sp|Q6TCG8|PAQR3_MOUSE Progestin and adipoQ receptor family member 3 OS=Mus musculus GN=Paqr3 PE=2 SV=1	742	290	8e-96
Pfor_comp726_c0_seq1	630	13	sp|Q9UKZ4|TEN1_HUMAN Teneurin-1 OS=Homo sapiens GN=TENM1 PE=1 SV=2	377	149	3e-39
Pfor_comp728_c0_seq1	885	22	sp|Q6I6G8|HECW2_MOUSE E3 ubiquitin-protein ligase HECW2 OS=Mus musculus GN=Hecw2 PE=2 SV=1	887	346	3e-107
Pfor_comp732_c0_seq1	1813	25	sp|Q9R1E9|CTGF_RAT Connective tissue growth factor OS=Rattus norvegicus GN=Ctgf PE=2 SV=1	1451	563	0.0
Pfor_comp734_c0_seq1	710	11	sp|Q3UPW2|ELF3_MOUSE ETS-related transcription factor Elf-3 OS=Mus musculus GN=Elf3 PE=1 SV=1	176	72.4	2e-13
Pfor_comp734_c0_seq2	1750	90	sp|Q3UPW2|ELF3_MOUSE ETS-related transcription factor Elf-3 OS=Mus musculus GN=Elf3 PE=1 SV=1	538	211	2e-60
Pfor_comp744_c0_seq1	637	22	sp|P03360|POL_AVIRE Pol polyprotein (Fragment) OS=Avian reticuloendotheliosis virus GN=pol PE=3 SV=1	224	90.9	9e-20
Pfor_comp746_c0_seq1	236	34	sp|O73700|CAC1D_CHICK Voltage-dependent L-type calcium channel subunit alpha-1D OS=Gallus gallus GN=CACNA1D PE=2 SV=1	262	105	6e-26
Pfor_comp752_c0_seq1	439	10	sp|Q8BJA2|S41A1_MOUSE Solute carrier family 41 member 1 OS=Mus musculus GN=Slc41a1 PE=2 SV=1	173	71.2	1e-13
Pfor_comp754_c0_seq1	233	13	sp|F1LMY4|RYR1_RAT Ryanodine receptor 1 OS=Rattus norvegicus GN=Ryr1 PE=1 SV=1	305	122	1e-31
Pfor_comp754_c1_seq1	512	13	sp|P21817|RYR1_HUMAN Ryanodine receptor 1 OS=Homo sapiens GN=RYR1 PE=1 SV=3	784	306	4e-94
Pfor_comp756_c0_seq1	540	4	sp|Q925Q8|DACH2_MOUSE Dachshund homolog 2 OS=Mus musculus GN=Dach2 PE=1 SV=1	225	91.3	6e-20
Pfor_comp757_c0_seq1	510	77	sp|Q01959|SC6A3_HUMAN Sodium-dependent dopamine transporter OS=Homo sapiens GN=SLC6A3 PE=1 SV=1	274	110	1e-26
Pfor_comp758_c0_seq1	264	500	sp|P18715|ZG26_XENLA Gastrula zinc finger protein XlCGF26.1 (Fragment) OS=Xenopus laevis PE=3 SV=1	258	103	2e-26
Pfor_comp763_c0_seq1	214	1	sp|Q76LL6|FHOD3_MOUSE FH1/FH2 domain-containing protein 3 OS=Mus musculus GN=Fhod3 PE=1 SV=1	113	48.1	2e-06
Pfor_comp780_c0_seq1	257	2	sp|P15989|CO6A3_CHICK Collagen alpha-3(VI) chain OS=Gallus gallus GN=COL6A3 PE=2 SV=2	161	66.6	2e-12
Pfor_comp785_c0_seq1	316	3	sp|Q56A06|TMTC2_MOUSE Transmembrane and TPR repeat-containing protein 2 OS=Mus musculus GN=Tmtc2 PE=2 SV=1	213	86.7	4e-19
Pfor_comp788_c0_seq1	1473	25	sp|Q61830|MRC1_MOUSE Macrophage mannose receptor 1 OS=Mus musculus GN=Mrc1 PE=1 SV=2	167	68.9	6e-11
Pfor_comp803_c0_seq1	240	1	sp|Q5BLE8|RETST_DANRE Putative all-trans-retinol 13,14-reductase OS=Danio rerio GN=retsat PE=2 SV=1	128	53.9	3e-08
Pfor_comp817_c0_seq1	256	2	sp|Q8IYE1|CCD13_HUMAN Coiled-coil domain-containing protein 13 OS=Homo sapiens GN=CCDC13 PE=1 SV=2	163	67.4	8e-13
Pfor_comp817_c1_seq1	232	2	sp|D3YV10|CCD13_MOUSE Coiled-coil domain-containing protein 13 OS=Mus musculus GN=Ccdc13 PE=3 SV=1	257	103	1e-25
Pfor_comp818_c0_seq1	1265	1	sp|Q9P1Z9|CC180_HUMAN Coiled-coil domain-containing protein 180 OS=Homo sapiens GN=CCDC180 PE=2 SV=2	291	116	2e-26
Pfor_comp824_c0_seq1	799	10	sp|Q502J7|DCTN6_DANRE Dynactin subunit 6 OS=Danio rerio GN=dctn6 PE=2 SV=1	775	303	3e-102
Pfor_comp837_c0_seq1	217	7	sp|Q9EPN1|NBEA_MOUSE Neurobeachin OS=Mus musculus GN=Nbea PE=2 SV=1	322	128	5e-34
Pfor_comp840_c0_seq1	389	20	sp|P08603|CFAH_HUMAN Complement factor H OS=Homo sapiens GN=CFH PE=1 SV=4	151	62.8	1e-10
Pfor_comp855_c0_seq1	369	96	sp|O75751|S22A3_HUMAN Solute carrier family 22 member 3 OS=Homo sapiens GN=SLC22A3 PE=1 SV=1	333	132	7e-36
Pfor_comp855_c0_seq2	410	67	sp|O75751|S22A3_HUMAN Solute carrier family 22 member 3 OS=Homo sapiens GN=SLC22A3 PE=1 SV=1	283	113	1e-28
Pfor_comp856_c0_seq1	1252	47	sp|P10394|POL4_DROME Retrovirus-related Pol polyprotein from transposon 412 OS=Drosophila melanogaster GN=POL PE=3 SV=1	250	100	2e-21
Pfor_comp868_c0_seq1	756	9	sp|Q9UPT6|JIP3_HUMAN C-Jun-amino-terminal kinase-interacting protein 3 OS=Homo sapiens GN=MAPK8IP3 PE=1 SV=3	807	315	2e-97
Pfor_comp871_c0_seq1	274	281	sp|O93319|CAD11_CHICK Cadherin-11 OS=Gallus gallus GN=CDH11 PE=2 SV=1	404	160	2e-45
Pfor_comp873_c0_seq1	1382	26	sp|P79826|MYPR_ONCMY Myelin proteolipid protein OS=Oncorhynchus mykiss GN=plp PE=2 SV=1	1085	422	4e-145
Pfor_comp877_c0_seq1	444	6	sp|Q62736|CALD1_RAT Non-muscle caldesmon OS=Rattus norvegicus GN=Cald1 PE=1 SV=1	225	91.3	2e-20
Pfor_comp883_c0_seq1	213	4	sp|Q15149|PLEC_HUMAN Plectin OS=Homo sapiens GN=PLEC PE=1 SV=3	142	59.3	4e-10
Pfor_comp883_c1_seq1	206	4	sp|Q9JI55|PLEC_CRIGR Plectin (Fragment) OS=Cricetulus griseus GN=PLEC PE=1 SV=1	271	108	3e-27
Pfor_comp888_c0_seq1	236	56	sp|Q91W97|HKDC1_MOUSE Putative hexokinase HKDC1 OS=Mus musculus GN=Hkdc1 PE=2 SV=1	345	137	2e-37
Pfor_comp889_c0_seq1	447	399	sp|Q28083|COBA1_BOVIN Collagen alpha-1(XI) chain (Fragment) OS=Bos taurus GN=COL11A1 PE=1 SV=1	504	198	3e-58
Pfor_comp897_c0_seq1	238	2	sp|Q5SSF7|FA46C_MOUSE Protein FAM46C OS=Mus musculus GN=Fam46c PE=2 SV=1	115	48.9	1e-06
Pfor_comp898_c1_seq1	955	2	sp|Q99JY1|TIRAP_MOUSE Toll/interleukin-1 receptor domain-containing adapter protein OS=Mus musculus GN=Tirap PE=1 SV=1	375	149	4e-41
Pfor_comp899_c0_seq1	475	3	sp|F1QDF8|FXJ1A_DANRE Forkhead box protein J1-A OS=Danio rerio GN=foxj1a PE=2 SV=1	158	65.5	1e-11
Pfor_comp899_c0_seq2	629	3	sp|F1QDF8|FXJ1A_DANRE Forkhead box protein J1-A OS=Danio rerio GN=foxj1a PE=2 SV=1	158	65.5	3e-11
Pfor_comp903_c0_seq1	245	26	sp|Q9BT23|LIMD2_HUMAN LIM domain-containing protein 2 OS=Homo sapiens GN=LIMD2 PE=1 SV=1	258	103	3e-28
Pfor_comp932_c0_seq1	1212	4	sp|Q7L622|G2E3_HUMAN G2/M phase-specific E3 ubiquitin-protein ligase OS=Homo sapiens GN=G2E3 PE=1 SV=1	480	189	7e-52
Pfor_comp940_c0_seq1	227	500	sp|P18724|ZG49_XENLA Gastrula zinc finger protein XlCGF49.1 (Fragment) OS=Xenopus laevis PE=3 SV=1	213	86.7	2e-21
Pfor_comp947_c0_seq1	551	7	sp|Q7ZW34|CNTN5_DANRE Contactin-5 OS=Danio rerio GN=cntn5 PE=2 SV=1	128	53.9	2e-07
Pfor_comp948_c0_seq1	770	6	sp|P12755|SKI_HUMAN Ski oncogene OS=Homo sapiens GN=SKI PE=1 SV=1	286	114	4e-27
Pfor_comp961_c0_seq1	237	14	sp|P29350|PTN6_HUMAN Tyrosine-protein phosphatase non-receptor type 6 OS=Homo sapiens GN=PTPN6 PE=1 SV=1	262	105	2e-26
Pfor_comp964_c0_seq1	219	32	sp|B9VTT2|RHG07_CANFA Rho GTPase-activating protein 7 OS=Canis familiaris GN=DLC1 PE=2 SV=1	294	117	2e-30
Pfor_comp964_c1_seq1	452	9	sp|Q923Q2|STA13_MOUSE StAR-related lipid transfer protein 13 OS=Mus musculus GN=Stard13 PE=1 SV=5	427	169	4e-47
Pfor_comp971_c0_seq1	813	3	sp|Q8NB25|F184A_HUMAN Protein FAM184A OS=Homo sapiens GN=FAM184A PE=2 SV=3	170	70.1	3e-12
Pfor_comp973_c0_seq1	928	13	sp|Q9UL68|MYT1L_HUMAN Myelin transcription factor 1-like protein OS=Homo sapiens GN=MYT1L PE=2 SV=3	1069	416	3e-134
Pfor_comp978_c0_seq1	701	56	sp|P49658|KCNJ6_MESAU G protein-activated inward rectifier potassium channel 2 OS=Mesocricetus auratus GN=KCNJ6 PE=2 SV=1	392	155	7e-43
Pfor_comp985_c0_seq1	234	20	sp|P52734|FGD1_MOUSE FYVE, RhoGEF and PH domain-containing protein 1 OS=Mus musculus GN=Fgd1 PE=1 SV=2	314	125	4e-33
Pfor_comp985_c1_seq1	207	10	sp|P52734|FGD1_MOUSE FYVE, RhoGEF and PH domain-containing protein 1 OS=Mus musculus GN=Fgd1 PE=1 SV=2	320	127	4e-34
Pfor_comp987_c0_seq1	902	6	sp|Q4V8Z3|CEP19_DANRE Centrosomal protein of 19 kDa OS=Danio rerio GN=cep19 PE=2 SV=1	407	161	6e-47
Pfor_comp994_c0_seq1	423	7	sp|A1L1N5|HN1BA_DANRE Hepatocyte nuclear factor 1-beta-A OS=Danio rerio GN=hnf1ba PE=2 SV=2	209	85.1	2e-18
Pfor_comp997_c1_seq1	792	29	sp|P54227|STMN1_MOUSE Stathmin OS=Mus musculus GN=Stmn1 PE=1 SV=2	494	194	2e-60
Pfor_comp1005_c0_seq1	228	3	sp|Q9BXP8|PAPP2_HUMAN Pappalysin-2 OS=Homo sapiens GN=PAPPA2 PE=1 SV=4	303	121	2e-31
Pfor_comp1023_c1_seq1	273	7	sp|Q9JIS4|KCNKA_RAT Potassium channel subfamily K member 10 OS=Rattus norvegicus GN=Kcnk10 PE=2 SV=1	229	92.8	8e-22
Pfor_comp1024_c0_seq1	961	19	sp|P28798|GRN_MOUSE Granulins OS=Mus musculus GN=Grn PE=1 SV=2	453	179	2e-49
Pfor_comp1025_c0_seq1	972	25	sp|Q6PB70|ANO8_MOUSE Anoctamin-8 OS=Mus musculus GN=Ano8 PE=2 SV=3	1434	556	0.0
Pfor_comp1032_c0_seq1	433	7	sp|Q9PTU0|DBX1B_DANRE Homeobox protein DBX1-B OS=Danio rerio GN=dbx1b PE=2 SV=1	173	71.2	5e-14
Pfor_comp1044_c0_seq1	711	67	sp|P48544|KCNJ5_HUMAN G protein-activated inward rectifier potassium channel 4 OS=Homo sapiens GN=KCNJ5 PE=1 SV=2	644	252	6e-80
Pfor_comp1049_c0_seq1	309	27	sp|Q9JKB0|HCN1_RAT Potassium/sodium hyperpolarization-activated cyclic nucleotide-gated channel 1 OS=Rattus norvegicus GN=Hcn1 PE=2 SV=1	453	179	8e-52
Pfor_comp1063_c1_seq1	1472	12	sp|O60477|BRNP1_HUMAN BMP/retinoic acid-inducible neural-specific protein 1 OS=Homo sapiens GN=BRINP1 PE=1 SV=2	824	322	3e-99
Pfor_comp1068_c0_seq1	228	13	sp|Q8BJ42|DLGP2_MOUSE Disks large-associated protein 2 OS=Mus musculus GN=Dlgap2 PE=1 SV=2	304	121	9e-32
Pfor_comp1072_c0_seq1	875	7	sp|Q3UHC0|TNR6C_MOUSE Trinucleotide repeat-containing gene 6C protein OS=Mus musculus GN=Tnrc6c PE=1 SV=2	643	252	9e-74
Pfor_comp1079_c0_seq1	222	13	sp|Q6PH19|GATM_DANRE Glycine amidinotransferase, mitochondrial OS=Danio rerio GN=gatm PE=2 SV=1	304	121	6e-33
Pfor_comp1079_c0_seq2	244	14	sp|Q6PH19|GATM_DANRE Glycine amidinotransferase, mitochondrial OS=Danio rerio GN=gatm PE=2 SV=1	424	167	6e-50
Pfor_comp1080_c0_seq1	275	8	sp|Q91Z63|TRI63_RAT E3 ubiquitin-protein ligase TRIM63 OS=Rattus norvegicus GN=Trim63 PE=2 SV=1	144	60.1	2e-10
Pfor_comp1089_c0_seq1	1246	21	sp|Q5R663|KBTB3_PONAB Kelch repeat and BTB domain-containing protein 3 OS=Pongo abelii GN=KBTBD3 PE=2 SV=2	1057	411	1e-136
Pfor_comp1091_c1_seq1	1041	6	sp|E9Q8I9|FRY_MOUSE Protein furry homolog OS=Mus musculus GN=Fry PE=1 SV=1	1624	630	0.0
Pfor_comp1107_c0_seq1	343	20	sp|A5A6P7|GPC3_PANTR Glypican-3 OS=Pan troglodytes GN=GPC3 PE=2 SV=1	359	142	2e-39
Pfor_comp1110_c0_seq1	278	22	sp|Q75V66|ANO5_HUMAN Anoctamin-5 OS=Homo sapiens GN=ANO5 PE=1 SV=1	321	128	7e-34
Pfor_comp1112_c0_seq1	385	52	sp|P14780|MMP9_HUMAN Matrix metalloproteinase-9 OS=Homo sapiens GN=MMP9 PE=1 SV=3	374	148	5e-41
Pfor_comp1120_c0_seq1	608	12	sp|P41588|VIPR2_MOUSE Vasoactive intestinal polypeptide receptor 2 OS=Mus musculus GN=Vipr2 PE=1 SV=1	189	77.4	3e-15
Pfor_comp1120_c1_seq1	285	56	sp|P35000|VIPR2_RAT Vasoactive intestinal polypeptide receptor 2 OS=Rattus norvegicus GN=Vipr2 PE=2 SV=1	255	102	9e-26
Pfor_comp1122_c0_seq1	328	13	sp|P19491|GRIA2_RAT Glutamate receptor 2 OS=Rattus norvegicus GN=Gria2 PE=1 SV=2	248	100	9e-24
Pfor_comp1124_c0_seq1	229	12	sp|Q9JJH7|TRPM5_MOUSE Transient receptor potential cation channel subfamily M member 5 OS=Mus musculus GN=Trpm5 PE=1 SV=1	224	90.9	5e-21
Pfor_comp1128_c0_seq1	237	3	sp|Q8C9A2|ENDOV_MOUSE Endonuclease V OS=Mus musculus GN=Endov PE=1 SV=2	239	96.7	5e-24
Pfor_comp1138_c0_seq1	819	13	sp|Q8TDD2|SP7_HUMAN Transcription factor Sp7 OS=Homo sapiens GN=SP7 PE=1 SV=1	607	238	9e-74
Pfor_comp1145_c0_seq1	881	41	sp|Q5R578|MORN4_PONAB MORN repeat-containing protein 4 OS=Pongo abelii GN=MORN4 PE=2 SV=1	365	145	5e-41
Pfor_comp1146_c0_seq1	508	8	sp|Q16625|OCLN_HUMAN Occludin OS=Homo sapiens GN=OCLN PE=1 SV=1	238	96.3	5e-22
Pfor_comp1161_c0_seq1	263	1	sp|Q9NZJ4|SACS_HUMAN Sacsin OS=Homo sapiens GN=SACS PE=1 SV=2	124	52.4	2e-07
Pfor_comp1166_c0_seq1	718	500	sp|Q90850|HIC1_CHICK Hypermethylated in cancer 1 protein (Fragment) OS=Gallus gallus GN=HIC1 PE=2 SV=2	464	183	9e-52
Pfor_comp1168_c0_seq1	746	2	sp|Q60636|PRDM1_MOUSE PR domain zinc finger protein 1 OS=Mus musculus GN=Prdm1 PE=1 SV=1	250	100	2e-22
Pfor_comp1175_c0_seq1	665	145	sp|Q13087|PDIA2_HUMAN Protein disulfide-isomerase A2 OS=Homo sapiens GN=PDIA2 PE=1 SV=2	637	249	5e-78
Pfor_comp1176_c0_seq1	280	109	sp|Q5XI78|ODO1_RAT 2-oxoglutarate dehydrogenase, mitochondrial OS=Rattus norvegicus GN=Ogdh PE=1 SV=1	451	178	2e-51
Pfor_comp1176_c0_seq2	349	109	sp|Q6P6Z8|ODO1_XENLA 2-oxoglutarate dehydrogenase, mitochondrial OS=Xenopus laevis GN=ogdh PE=2 SV=1	587	230	5e-70
Pfor_comp1179_c0_seq1	321	500	sp|P79724|HXADB_DANRE Homeobox protein Hox-A13b OS=Danio rerio GN=hoxa13b PE=2 SV=3	399	158	5e-47
Pfor_comp1180_c0_seq1	278	21	sp|Q29RU4|CO6_BOVIN Complement component C6 OS=Bos taurus GN=C6 PE=2 SV=1	187	76.6	7e-16
Pfor_comp1186_c0_seq1	455	3	sp|D3YN49|GEMC1_XENLA Geminin coiled-coil domain-containing protein 1 OS=Xenopus laevis GN=gmnc PE=1 SV=1	148	61.6	1e-10
Pfor_comp1192_c0_seq1	542	2	sp|Q8BHI9|NIM1_MOUSE Serine/threonine-protein kinase NIM1 OS=Mus musculus GN=Nim1k PE=2 SV=1	230	93.2	4e-21
Pfor_comp1201_c0_seq1	1469	137	sp|O88759|KCNS3_RAT Potassium voltage-gated channel subfamily S member 3 OS=Rattus norvegicus GN=Kcns3 PE=2 SV=1	1220	474	1e-161
Pfor_comp1207_c0_seq1	333	58	sp|O73917|PAX6_ORYLA Paired box protein Pax-6 OS=Oryzias latipes GN=pax6 PE=2 SV=1	413	163	1e-47
Pfor_comp1207_c0_seq2	297	58	sp|O73917|PAX6_ORYLA Paired box protein Pax-6 OS=Oryzias latipes GN=pax6 PE=2 SV=1	436	172	3e-51
Pfor_comp1217_c0_seq1	372	3	sp|O60281|ZN292_HUMAN Zinc finger protein 292 OS=Homo sapiens GN=ZNF292 PE=1 SV=3	273	109	1e-26
Pfor_comp1217_c1_seq1	559	3	sp|Q9Z2U2|ZN292_MOUSE Zinc finger protein 292 OS=Mus musculus GN=Zfp292 PE=1 SV=2	481	189	2e-53
Pfor_comp1220_c1_seq1	721	5	sp|Q8N9F7|GDPD1_HUMAN Glycerophosphodiester phosphodiesterase domain-containing protein 1 OS=Homo sapiens GN=GDPD1 PE=1 SV=2	530	208	4e-64
Pfor_comp1222_c0_seq1	656	443	sp|P19123|TNNC1_MOUSE Troponin C, slow skeletal and cardiac muscles OS=Mus musculus GN=Tnnc1 PE=2 SV=1	722	282	2e-95
Pfor_comp1223_c0_seq1	499	92	sp|Q03519|TAP2_HUMAN Antigen peptide transporter 2 OS=Homo sapiens GN=TAP2 PE=1 SV=1	353	140	2e-37
Pfor_comp1226_c0_seq1	1385	69	sp|O97827|LPHN3_BOVIN Latrophilin-3 OS=Bos taurus GN=LPHN3 PE=2 SV=1	1352	525	6e-170
Pfor_comp1226_c0_seq2	1346	71	sp|O97827|LPHN3_BOVIN Latrophilin-3 OS=Bos taurus GN=LPHN3 PE=2 SV=1	1275	495	5e-159
Pfor_comp1232_c0_seq1	346	4	sp|P55001|MFAP2_HUMAN Microfibrillar-associated protein 2 OS=Homo sapiens GN=MFAP2 PE=2 SV=1	133	55.8	2e-09
Pfor_comp1232_c0_seq2	258	5	sp|P55001|MFAP2_HUMAN Microfibrillar-associated protein 2 OS=Homo sapiens GN=MFAP2 PE=2 SV=1	133	55.8	9e-10
Pfor_comp1237_c0_seq1	1591	59	sp|Q99K10|NLGN1_MOUSE Neuroligin-1 OS=Mus musculus GN=Nlgn1 PE=1 SV=2	1106	430	2e-139
Pfor_comp1237_c0_seq2	1590	59	sp|Q99K10|NLGN1_MOUSE Neuroligin-1 OS=Mus musculus GN=Nlgn1 PE=1 SV=2	1106	430	2e-139
Pfor_comp1239_c0_seq1	522	11	sp|Q791T5|MTCH1_MOUSE Mitochondrial carrier homolog 1 OS=Mus musculus GN=Mtch1 PE=2 SV=1	638	250	2e-80
Pfor_comp1241_c0_seq1	1203	18	sp|Q55EX9|Y8948_DICDI Putative methyltransferase DDB_G0268948 OS=Dictyostelium discoideum GN=DDB_G0268948 PE=1 SV=2	246	99.4	2e-22
Pfor_comp1246_c0_seq1	228	5	sp|P43003|EAA1_HUMAN Excitatory amino acid transporter 1 OS=Homo sapiens GN=SLC1A3 PE=1 SV=1	188	77.0	2e-16
Pfor_comp1248_c0_seq1	1618	241	sp|Q5RCU4|SOX6_PONAB Transcription factor SOX-6 OS=Pongo abelii GN=SOX6 PE=2 SV=1	1603	622	0.0
Pfor_comp1248_c1_seq1	241	8	sp|B1H349|SOX6_XENTR Transcription factor Sox-6 OS=Xenopus tropicalis GN=sox6 PE=2 SV=1	345	137	2e-37
Pfor_comp1255_c0_seq1	419	1	sp|Q6ZVL6|K154L_HUMAN UPF0606 protein KIAA1549L OS=Homo sapiens GN=KIAA1549L PE=2 SV=2	283	113	8e-28
Pfor_comp1260_c0_seq1	586	34	sp|Q98902|L1CAM_TAKRU Neural cell adhesion molecule L1 OS=Takifugu rubripes GN=l1cam PE=3 SV=1	443	175	2e-48
Pfor_comp1274_c0_seq1	325	20	sp|Q8BWF2|GIMA5_MOUSE GTPase IMAP family member 5 OS=Mus musculus GN=Gimap5 PE=2 SV=1	209	85.1	1e-19
Pfor_comp1276_c0_seq1	241	25	sp|Q07409|CNTN3_MOUSE Contactin-3 OS=Mus musculus GN=Cntn3 PE=1 SV=2	359	142	4e-39
Pfor_comp1276_c1_seq1	216	25	sp|Q69Z26|CNTN4_MOUSE Contactin-4 OS=Mus musculus GN=Cntn4 PE=1 SV=2	227	92.0	2e-21
Pfor_comp1282_c0_seq1	262	2	sp|Q63HN8|RN213_HUMAN E3 ubiquitin-protein ligase RNF213 OS=Homo sapiens GN=RNF213 PE=1 SV=3	201	82.0	1e-17
Pfor_comp1287_c0_seq1	249	15	sp|Q15063|POSTN_HUMAN Periostin OS=Homo sapiens GN=POSTN PE=1 SV=2	278	111	3e-28
Pfor_comp1291_c0_seq1	513	80	sp|P13944|COCA1_CHICK Collagen alpha-1(XII) chain OS=Gallus gallus GN=COL12A1 PE=1 SV=3	647	253	7e-76
Pfor_comp1291_c1_seq1	296	16	sp|Q99715|COCA1_HUMAN Collagen alpha-1(XII) chain OS=Homo sapiens GN=COL12A1 PE=1 SV=2	329	131	2e-34
Pfor_comp1306_c0_seq1	341	12	sp|Q8IZF5|GP113_HUMAN Probable G-protein coupled receptor 113 OS=Homo sapiens GN=GPR113 PE=2 SV=1	164	67.8	2e-12
Pfor_comp1308_c0_seq1	484	30	sp|P97888|2ABG_RAT Serine/threonine-protein phosphatase 2A 55 kDa regulatory subunit B gamma isoform OS=Rattus norvegicus GN=Ppp2r2c PE=2 SV=1	156	64.7	3e-11
Pfor_comp1316_c0_seq1	538	18	sp|Q9Z2B1|I18RA_MOUSE Interleukin-18 receptor accessory protein OS=Mus musculus GN=Il18rap PE=2 SV=1	233	94.4	4e-21
Pfor_comp1316_c0_seq2	567	18	sp|Q9Z2B1|I18RA_MOUSE Interleukin-18 receptor accessory protein OS=Mus musculus GN=Il18rap PE=2 SV=1	227	92.0	4e-20
Pfor_comp1320_c0_seq1	259	38	sp|Q2XVR7|SC4AA_TAKRU Sodium channel protein type 4 subunit alpha A OS=Takifugu rubripes GN=scn4aa PE=3 SV=1	274	110	2e-27
Pfor_comp1321_c0_seq1	450	420	sp|Q25379|ACT3_LYTPI Actin, cytoskeletal 3 (Fragment) OS=Lytechinus pictus PE=3 SV=1	326	130	9e-37
Pfor_comp1333_c0_seq1	222	18	sp|P04323|POL3_DROME Retrovirus-related Pol polyprotein from transposon 17.6 OS=Drosophila melanogaster GN=pol PE=3 SV=1	140	58.5	7e-10
Pfor_comp1336_c0_seq1	890	6	sp|Q9QYY7|ESM1_MOUSE Endothelial cell-specific molecule 1 OS=Mus musculus GN=Esm1 PE=2 SV=1	454	179	1e-53
Pfor_comp1337_c0_seq1	339	2	sp|Q96L08|SUSD3_HUMAN Sushi domain-containing protein 3 OS=Homo sapiens GN=SUSD3 PE=2 SV=1	187	76.6	1e-16
Pfor_comp1345_c0_seq1	223	1	sp|P0DMQ5|INAM2_HUMAN Putative transmembrane protein INAFM2 OS=Homo sapiens GN=INAFM2 PE=2 SV=1	115	48.9	2e-07
Pfor_comp1353_c0_seq1	1380	500	sp|Q1JQB3|GPR4_BOVIN G-protein coupled receptor 4 OS=Bos taurus GN=GPR4 PE=2 SV=1	1062	413	4e-140
Pfor_comp1357_c0_seq1	1001	9	sp|O76090|BEST1_HUMAN Bestrophin-1 OS=Homo sapiens GN=BEST1 PE=1 SV=1	272	109	6e-25
Pfor_comp1360_c1_seq1	329	8	sp|P81014|GRN2_CYPCA Granulin-2 OS=Cyprinus carpio PE=1 SV=1	135	56.6	2e-10
Pfor_comp1372_c0_seq1	313	79	sp|Q60675|LAMA2_MOUSE Laminin subunit alpha-2 OS=Mus musculus GN=Lama2 PE=1 SV=2	318	127	6e-33
Pfor_comp1375_c0_seq1	1189	27	sp|O08586|PTEN_MOUSE Phosphatidylinositol 3,4,5-trisphosphate 3-phosphatase and dual-specificity protein phosphatase PTEN OS=Mus musculus GN=Pten PE=1 SV=1	941	367	3e-122
Pfor_comp1377_c0_seq1	313	9	sp|Q9W740|NOGG2_DANRE Noggin-2 OS=Danio rerio GN=nog2 PE=2 SV=1	346	137	5e-40
Pfor_comp1392_c0_seq1	457	3	sp|Q6AY78|S22AI_RAT Solute carrier family 22 member 18 OS=Rattus norvegicus GN=Slc22a18 PE=2 SV=2	143	59.7	1e-09
Pfor_comp1398_c0_seq1	286	2	sp|A6NHR9|SMHD1_HUMAN Structural maintenance of chromosomes flexible hinge domain-containing protein 1 OS=Homo sapiens GN=SMCHD1 PE=1 SV=2	222	90.1	2e-20
Pfor_comp1406_c0_seq1	228	4	sp|O60486|PLXC1_HUMAN Plexin-C1 OS=Homo sapiens GN=PLXNC1 PE=1 SV=1	122	51.6	2e-07
Pfor_comp1417_c0_seq1	470	1	sp|P54643|SP87_DICDI Spore coat protein SP87 OS=Dictyostelium discoideum GN=pspD PE=2 SV=1	117	49.7	3e-06
Pfor_comp1427_c0_seq1	223	3	sp|P48437|PROX1_MOUSE Prospero homeobox protein 1 OS=Mus musculus GN=Prox1 PE=1 SV=2	149	62.0	4e-11
Pfor_comp1430_c0_seq1	1003	500	sp|P30550|GRPR_HUMAN Gastrin-releasing peptide receptor OS=Homo sapiens GN=GRPR PE=2 SV=1	835	326	2e-107
Pfor_comp1431_c0_seq1	240	2	sp|Q9P2D8|UNC79_HUMAN Protein unc-79 homolog OS=Homo sapiens GN=UNC79 PE=2 SV=4	347	138	3e-37
Pfor_comp1435_c1_seq1	229	21	sp|O60292|SI1L3_HUMAN Signal-induced proliferation-associated 1-like protein 3 OS=Homo sapiens GN=SIPA1L3 PE=1 SV=3	390	154	4e-43
Pfor_comp1437_c0_seq1	397	10	sp|Q27974|AUXI_BOVIN Putative tyrosine-protein phosphatase auxilin OS=Bos taurus GN=DNAJC6 PE=1 SV=1	341	135	6e-36
Pfor_comp1466_c0_seq1	340	60	sp|P98158|LRP2_RAT Low-density lipoprotein receptor-related protein 2 OS=Rattus norvegicus GN=Lrp2 PE=1 SV=1	456	180	3e-51
Pfor_comp1472_c0_seq1	236	71	sp|P42664|UVS2_XENLA Embryonic protein UVS.2 OS=Xenopus laevis PE=2 SV=2	222	90.1	4e-21
Pfor_comp1494_c0_seq1	1041	293	sp|Q8N8V4|ANS4B_HUMAN Ankyrin repeat and SAM domain-containing protein 4B OS=Homo sapiens GN=ANKS4B PE=1 SV=2	652	255	2e-79
Pfor_comp1550_c0_seq1	458	23	sp|P48055|S6A12_RABIT Sodium- and chloride-dependent betaine transporter OS=Oryctolagus cuniculus GN=SLC6A12 PE=2 SV=1	158	65.5	2e-11
Pfor_comp1554_c0_seq1	829	241	sp|Q6NW52|MSRB2_DANRE Methionine-R-sulfoxide reductase B2, mitochondrial OS=Danio rerio GN=msrb2 PE=2 SV=1	723	283	2e-94
Pfor_comp1555_c0_seq1	202	4	sp|Q9DDD1|GP149_CHICK Probable G-protein coupled receptor 149 OS=Gallus gallus GN=GPR149 PE=2 SV=1	220	89.4	9e-21
Pfor_comp1561_c0_seq1	229	134	sp|P18845|ACHA3_CARAU Neuronal acetylcholine receptor subunit alpha-3 OS=Carassius auratus GN=chrna3 PE=2 SV=1	415	164	4e-48
Pfor_comp1561_c1_seq1	236	107	sp|P18845|ACHA3_CARAU Neuronal acetylcholine receptor subunit alpha-3 OS=Carassius auratus GN=chrna3 PE=2 SV=1	431	170	2e-50
Pfor_comp1575_c0_seq1	209	22	sp|P01633|KV5A1_MOUSE Ig kappa chain V19-17 OS=Mus musculus GN=Igk-V19-17 PE=1 SV=1	113	48.1	2e-07
Pfor_comp1583_c0_seq1	322	6	sp|Q00651|ITA4_MOUSE Integrin alpha-4 OS=Mus musculus GN=Itga4 PE=1 SV=1	302	120	5e-31
Pfor_comp1583_c1_seq1	223	14	sp|P13612|ITA4_HUMAN Integrin alpha-4 OS=Homo sapiens GN=ITGA4 PE=1 SV=3	173	71.2	3e-14
Pfor_comp1618_c0_seq1	201	13	sp|F1LMY4|RYR1_RAT Ryanodine receptor 1 OS=Rattus norvegicus GN=Ryr1 PE=1 SV=1	266	107	1e-26
Pfor_comp1618_c1_seq1	340	13	sp|P16960|RYR1_PIG Ryanodine receptor 1 OS=Sus scrofa GN=RYR1 PE=2 SV=2	528	207	8e-61
Pfor_comp1621_c0_seq1	267	9	sp|Q6Q7X9|KLH31_DANRE Kelch-like protein 31 OS=Danio rerio GN=klhl31 PE=2 SV=1	166	68.6	3e-13
Pfor_comp1626_c0_seq1	730	5	sp|Q8VHQ2|SOCS7_MOUSE Suppressor of cytokine signaling 7 OS=Mus musculus GN=Socs7 PE=1 SV=1	234	94.7	1e-20
Pfor_comp1626_c0_seq2	534	5	sp|Q8VHQ2|SOCS7_MOUSE Suppressor of cytokine signaling 7 OS=Mus musculus GN=Socs7 PE=1 SV=1	447	176	1e-50
Pfor_comp1632_c0_seq1	682	9	sp|Q8MJS1|I12R2_PIG Interleukin-12 receptor subunit beta-2 OS=Sus scrofa GN=IL12RB2 PE=2 SV=1	161	66.6	2e-11
Pfor_comp1633_c0_seq1	387	3	sp|Q9QZM3|CLCF1_MOUSE Cardiotrophin-like cytokine factor 1 OS=Mus musculus GN=Clcf1 PE=2 SV=1	304	121	3e-33
Pfor_comp1635_c0_seq1	233	3	sp|Q6DF55|VASN_XENTR Vasorin OS=Xenopus tropicalis GN=vasn PE=2 SV=1	137	57.4	2e-09
Pfor_comp1635_c1_seq1	264	67	sp|Q6DF55|VASN_XENTR Vasorin OS=Xenopus tropicalis GN=vasn PE=2 SV=1	187	76.6	5e-16
Pfor_comp1637_c0_seq1	402	3	sp|Q4ACU6|SHAN3_MOUSE SH3 and multiple ankyrin repeat domains protein 3 OS=Mus musculus GN=Shank3 PE=1 SV=3	145	60.5	8e-10
Pfor_comp1638_c0_seq1	452	95	sp|Q640P2|ANGL1_MOUSE Angiopoietin-related protein 1 OS=Mus musculus GN=Angptl1 PE=2 SV=1	420	166	1e-47
Pfor_comp1643_c0_seq1	296	41	sp|Q9W686|SE3AB_DANRE Semaphorin-3ab OS=Danio rerio GN=sema3ab PE=2 SV=1	476	187	2e-55
Pfor_comp1654_c0_seq1	472	20	sp|Q01702|DLX3B_DANRE Homeobox protein Dlx3b OS=Danio rerio GN=dlx3b PE=2 SV=1	515	202	1e-63
Pfor_comp1663_c0_seq1	409	62	sp|Q90762|CADH6_CHICK Cadherin-6 OS=Gallus gallus GN=CDH6 PE=2 SV=1	140	58.5	3e-09
Pfor_comp1668_c0_seq1	295	500	sp|F1N9Y5|KSYK_CHICK Tyrosine-protein kinase SYK OS=Gallus gallus GN=SYK PE=1 SV=2	436	172	3e-50
Pfor_comp1694_c0_seq1	342	9	sp|Q5T601|GP110_HUMAN Probable G-protein coupled receptor 110 OS=Homo sapiens GN=GPR110 PE=2 SV=2	221	89.7	4e-20
Pfor_comp1695_c0_seq1	305	4	sp|Q8QGP3|CBPZ_CHICK Carboxypeptidase Z OS=Gallus gallus GN=CPZ PE=1 SV=1	234	94.7	3e-22
Pfor_comp1699_c0_seq1	329	41	sp|Q7ZY13|MEI3B_XENLA Homeobox protein meis3-B OS=Xenopus laevis GN=meis3-b PE=2 SV=2	355	141	2e-39
Pfor_comp1704_c0_seq1	1300	41	sp|Q6PZE0|MUC19_MOUSE Mucin-19 OS=Mus musculus GN=Muc19 PE=2 SV=2	725	283	3e-82
Pfor_comp1706_c0_seq1	207	14	sp|Q69ZK0|PREX1_MOUSE Phosphatidylinositol 3,4,5-trisphosphate-dependent Rac exchanger 1 protein OS=Mus musculus GN=Prex1 PE=1 SV=2	308	123	3e-32
Pfor_comp1719_c0_seq1	311	9	sp|Q9UPX0|TUTLB_HUMAN Protein turtle homolog B OS=Homo sapiens GN=IGSF9B PE=2 SV=2	209	85.1	2e-18
Pfor_comp1727_c0_seq1	209	22	sp|Q62950|DPYL1_RAT Dihydropyrimidinase-related protein 1 OS=Rattus norvegicus GN=Crmp1 PE=1 SV=1	207	84.3	4e-19
Pfor_comp1740_c0_seq1	209	57	sp|O14639|ABLM1_HUMAN Actin-binding LIM protein 1 OS=Homo sapiens GN=ABLIM1 PE=1 SV=3	250	100	9e-25
Pfor_comp1744_c0_seq1	534	2	sp|P06889|LV405_HUMAN Ig lambda chain V-IV region MOL OS=Homo sapiens PE=1 SV=1	118	50.1	3e-07
Pfor_comp1746_c0_seq1	469	4	sp|Q5RAX6|CX040_PONAB Uncharacterized protein CXorf40 homolog OS=Pongo abelii PE=2 SV=2	195	79.7	1e-17
Pfor_comp1760_c0_seq1	284	38	sp|Q27971|CAN2_BOVIN Calpain-2 catalytic subunit OS=Bos taurus GN=CAPN2 PE=2 SV=2	250	100	8e-25
Pfor_comp1765_c0_seq1	379	6	sp|Q641I1|F135B_XENLA Protein FAM135B OS=Xenopus laevis GN=fam135b PE=2 SV=1	166	68.6	1e-12
Pfor_comp1773_c0_seq1	327	2	sp|Q86WI1|PKHL1_HUMAN Fibrocystin-L OS=Homo sapiens GN=PKHD1L1 PE=2 SV=2	427	169	2e-47
Pfor_comp1774_c0_seq1	1346	2	sp|P21330|GAGJ_DROME Nucleic-acid-binding protein from mobile element jockey OS=Drosophila melanogaster GN=gag PE=4 SV=1	132	55.5	6e-07
Pfor_comp1781_c0_seq1	275	1	sp|Q6PE84|STML3_MOUSE Stomatin-like protein 3 OS=Mus musculus GN=Stoml3 PE=1 SV=2	109	46.6	6e-06
Pfor_comp1786_c0_seq1	883	34	sp|Q503M4|MT12B_DANRE Monocarboxylate transporter 12-B OS=Danio rerio GN=slc16a12b PE=2 SV=1	426	168	2e-66
Pfor_comp1787_c0_seq1	214	1	sp|P52181|TGM2_PAGMA Protein-glutamine gamma-glutamyltransferase 2 OS=Pagrus major GN=tgl2 PE=1 SV=1	324	129	6e-35
Pfor_comp1787_c1_seq1	201	1	sp|P52181|TGM2_PAGMA Protein-glutamine gamma-glutamyltransferase 2 OS=Pagrus major GN=tgl2 PE=1 SV=1	258	103	6e-26
Pfor_comp1795_c0_seq1	229	306	sp|Q3YWW3|RS4_SHISS 30S ribosomal protein S4 OS=Shigella sonnei (strain Ss046) GN=rpsD PE=3 SV=1	252	101	1e-26
Pfor_comp1796_c0_seq1	210	7	sp|Q8C8R3|ANK2_MOUSE Ankyrin-2 OS=Mus musculus GN=Ank2 PE=1 SV=2	322	128	5e-34
Pfor_comp1799_c0_seq1	1224	500	sp|Q6AY34|OSR2_RAT Protein odd-skipped-related 2 OS=Rattus norvegicus GN=Osr2 PE=2 SV=1	1208	469	3e-164
Pfor_comp1807_c0_seq2	311	1	sp|P06323|TVA3_MOUSE T-cell receptor alpha chain V region CTL-F3 OS=Mus musculus PE=1 SV=1	105	45.1	6e-06
Pfor_comp1819_c0_seq1	751	4	sp|Q9NR48|ASH1L_HUMAN Histone-lysine N-methyltransferase ASH1L OS=Homo sapiens GN=ASH1L PE=1 SV=2	428	169	2e-45
Pfor_comp1822_c0_seq1	538	4	sp|P04146|COPIA_DROME Copia protein OS=Drosophila melanogaster GN=GIP PE=1 SV=3	231	93.6	2e-25
Pfor_comp1822_c0_seq2	395	4	sp|P04146|COPIA_DROME Copia protein OS=Drosophila melanogaster GN=GIP PE=1 SV=3	262	105	4e-25
Pfor_comp1826_c0_seq1	342	22	sp|Q8UWJ4|DLLD_DANRE Delta-like protein D OS=Danio rerio GN=dld PE=1 SV=2	563	221	2e-67
Pfor_comp1840_c0_seq1	1096	5	sp|Q9UPR0|PLCL2_HUMAN Inactive phospholipase C-like protein 2 OS=Homo sapiens GN=PLCL2 PE=1 SV=2	391	155	1e-39
Pfor_comp1846_c0_seq1	281	1	sp|Q5T0W9|FA83B_HUMAN Protein FAM83B OS=Homo sapiens GN=FAM83B PE=1 SV=1	110	47.0	9e-06
Pfor_comp1861_c0_seq1	213	8	sp|Q3KTM2|GDPD5_CHICK Glycerophosphodiester phosphodiesterase domain-containing protein 5 OS=Gallus gallus GN=GDPD5 PE=1 SV=1	216	87.8	3e-20
Pfor_comp1865_c0_seq1	590	10	sp|Q3UV31|RN223_MOUSE RING finger protein 223 OS=Mus musculus GN=Rnf223 PE=2 SV=2	154	63.9	4e-11
Pfor_comp1875_c0_seq1	255	186	sp|Q920A7|AFG31_MOUSE AFG3-like protein 1 OS=Mus musculus GN=Afg3l1 PE=2 SV=2	299	119	4e-31
Pfor_comp1876_c0_seq1	768	9	sp|Q96EV8|DTBP1_HUMAN Dysbindin OS=Homo sapiens GN=DTNBP1 PE=1 SV=1	285	114	5e-28
Pfor_comp1879_c0_seq1	249	30	sp|Q9EPQ0|NCKX3_RAT Sodium/potassium/calcium exchanger 3 (Fragment) OS=Rattus norvegicus GN=Slc24a3 PE=2 SV=1	364	144	1e-40
Pfor_comp1888_c0_seq1	918	3	sp|O75445|USH2A_HUMAN Usherin OS=Homo sapiens GN=USH2A PE=1 SV=3	308	123	5e-29
Pfor_comp1893_c0_seq1	378	35	sp|O73700|CAC1D_CHICK Voltage-dependent L-type calcium channel subunit alpha-1D OS=Gallus gallus GN=CACNA1D PE=2 SV=1	313	125	6e-32
Pfor_comp1914_c0_seq1	207	13	sp|Q9GKT0|ATCAY_MACFA Caytaxin OS=Macaca fascicularis GN=ATCAY PE=2 SV=1	315	125	1e-34
Pfor_comp1917_c0_seq1	216	2	sp|Q8IZN3|ZDH14_HUMAN Probable palmitoyltransferase ZDHHC14 OS=Homo sapiens GN=ZDHHC14 PE=1 SV=1	210	85.5	1e-19
Pfor_comp1924_c0_seq1	1597	5	sp|Q63540|ATX1_RAT Ataxin-1 OS=Rattus norvegicus GN=Atxn1 PE=2 SV=1	1041	405	2e-130
Pfor_comp1940_c0_seq1	310	30	sp|Q8CGV2|TPH2_MOUSE Tryptophan 5-hydroxylase 2 OS=Mus musculus GN=Tph2 PE=2 SV=2	474	187	3e-56
Pfor_comp1948_c0_seq1	757	3	sp|Q9H0J4|QRIC2_HUMAN Glutamine-rich protein 2 OS=Homo sapiens GN=QRICH2 PE=1 SV=1	478	188	3e-52
Pfor_comp1954_c0_seq1	202	3	sp|Q5F201|CFA52_MOUSE Cilia- and flagella-associated protein 52 OS=Mus musculus GN=Cfap52 PE=2 SV=1	174	71.6	1e-14
Pfor_comp1983_c0_seq1	215	14	sp|P10859|HPLN1_PIG Hyaluronan and proteoglycan link protein 1 OS=Sus scrofa GN=HAPLN1 PE=2 SV=1	163	67.4	2e-13
Pfor_comp1985_c0_seq1	421	49	sp|Q9IBG7|KCP_XENLA Kielin/chordin-like protein OS=Xenopus laevis GN=kcp PE=2 SV=1	530	208	9e-61
Pfor_comp2005_c0_seq1	434	7	sp|Q95209|SORL_RABIT Sortilin-related receptor OS=Oryctolagus cuniculus GN=SORL1 PE=2 SV=1	165	68.2	3e-12
Pfor_comp2010_c0_seq1	261	2	sp|Q8WZ42|TITIN_HUMAN Titin OS=Homo sapiens GN=TTN PE=1 SV=4	185	75.9	2e-15
Pfor_comp2021_c0_seq1	612	4	sp|Q9HD67|MYO10_HUMAN Unconventional myosin-X OS=Homo sapiens GN=MYO10 PE=1 SV=3	195	79.7	1e-15
Pfor_comp2026_c0_seq1	926	32	sp|Q7T3D0|TP8L3_DANRE Tumor necrosis factor alpha-induced protein 8-like protein 3 OS=Danio rerio GN=tnfaip8l3 PE=2 SV=1	750	293	1e-97
Pfor_comp2034_c0_seq1	1426	86	sp|Q6DGE9|UN45B_DANRE Protein unc-45 homolog B OS=Danio rerio GN=unc45b PE=1 SV=2	1186	461	4e-151
Pfor_comp2038_c0_seq1-vasotocin receptor OS=Catostomus commersonii PE=2 SV=1	228	92.4	7e-22
Pfor_comp2038_c0_seq2-vasotocin receptor OS=Catostomus commersonii PE=2 SV=1	248	100	5e-25
Pfor_comp2054_c0_seq1	230	50	sp|O19179|GUC2D_CANFA Retinal guanylyl cyclase 1 OS=Canis familiaris GN=GUCY2D PE=2 SV=1	289	115	1e-29
Pfor_comp2058_c0_seq1	1657	73	sp|Q6UX15|LAYN_HUMAN Layilin OS=Homo sapiens GN=LAYN PE=2 SV=1	735	287	1e-89
Pfor_comp2058_c0_seq2	561	5	sp|Q6UX15|LAYN_HUMAN Layilin OS=Homo sapiens GN=LAYN PE=2 SV=1	223	90.5	3e-20
Pfor_comp2064_c0_seq1	1090	60	sp|Q14314|FGL2_HUMAN Fibroleukin OS=Homo sapiens GN=FGL2 PE=1 SV=1	429	169	2e-46
Pfor_comp2069_c0_seq1	397	7	sp|Q5VZ66|JKIP3_HUMAN Janus kinase and microtubule-interacting protein 3 OS=Homo sapiens GN=JAKMIP3 PE=2 SV=2	259	104	6e-25
Pfor_comp2075_c0_seq1	247	18	sp|Q3KNY0|IGFN1_MOUSE Immunoglobulin-like and fibronectin type III domain-containing protein 1 OS=Mus musculus GN=Igfn1 PE=1 SV=3	196	80.1	5e-17
Pfor_comp2087_c0_seq1	889	3	sp|Q80ZA4|PKHL1_MOUSE Fibrocystin-L OS=Mus musculus GN=Pkhd1l1 PE=2 SV=1	392	155	5e-40
Pfor_comp2088_c0_seq1	682	63	sp|Q2NL00|GSTT1_BOVIN Glutathione S-transferase theta-1 OS=Bos taurus GN=GSTT1 PE=2 SV=3	455	179	5e-54
Pfor_comp2088_c0_seq2	858	69	sp|Q2NL00|GSTT1_BOVIN Glutathione S-transferase theta-1 OS=Bos taurus GN=GSTT1 PE=2 SV=3	560	220	7e-69
Pfor_comp2089_c0_seq1	457	11	sp|P30427|PLEC_RAT Plectin OS=Rattus norvegicus GN=Plec PE=1 SV=2	362	144	5e-38
Pfor_comp2089_c0_seq2	458	11	sp|P30427|PLEC_RAT Plectin OS=Rattus norvegicus GN=Plec PE=1 SV=2	397	157	1e-42
Pfor_comp2105_c0_seq1	222	30	sp|Q62452|UD19_MOUSE UDP-glucuronosyltransferase 1-9 OS=Mus musculus GN=Ugt1a9 PE=1 SV=3	124	52.4	7e-08
Pfor_comp2114_c0_seq1	294	4	sp|Q9QYE3|BC11A_MOUSE B-cell lymphoma/leukemia 11A OS=Mus musculus GN=Bcl11a PE=1 SV=1	193	79.0	1e-16
Pfor_comp2115_c0_seq1	281	3	sp|Q5TBA9|FRY_HUMAN Protein furry homolog OS=Homo sapiens GN=FRY PE=1 SV=1	308	123	9e-32
Pfor_comp2133_c0_seq1	750	75	sp|Q16602|CALRL_HUMAN Calcitonin gene-related peptide type 1 receptor OS=Homo sapiens GN=CALCRL PE=1 SV=2	277	111	9e-27
Pfor_comp2133_c0_seq2	358	75	sp|Q16602|CALRL_HUMAN Calcitonin gene-related peptide type 1 receptor OS=Homo sapiens GN=CALCRL PE=1 SV=2	277	111	2e-28
Pfor_comp2134_c0_seq1	649	38	sp|P56501|UCP3_MOUSE Mitochondrial uncoupling protein 3 OS=Mus musculus GN=Ucp3 PE=2 SV=1	251	101	8e-43
Pfor_comp2135_c0_seq1	390	6	sp|O95980|RECK_HUMAN Reversion-inducing cysteine-rich protein with Kazal motifs OS=Homo sapiens GN=RECK PE=1 SV=1	414	164	7e-46
Pfor_comp2145_c0_seq1	396	1	sp|Q5T200|ZC3HD_HUMAN Zinc finger CCCH domain-containing protein 13 OS=Homo sapiens GN=ZC3H13 PE=1 SV=1	124	52.4	3e-07
Pfor_comp2147_c0_seq1	483	1	sp|O14513|NCKP5_HUMAN Nck-associated protein 5 OS=Homo sapiens GN=NCKAP5 PE=1 SV=2	267	107	2e-25
Pfor_comp2166_c0_seq1	1107	8	sp|Q865B6|PRGC1_PIG Peroxisome proliferator-activated receptor gamma coactivator 1-alpha OS=Sus scrofa GN=PPARGC1A PE=2 SV=1	536	211	1e-59
Pfor_comp2188_c0_seq1	670	80	sp|O00555|CAC1A_HUMAN Voltage-dependent P/Q-type calcium channel subunit alpha-1A OS=Homo sapiens GN=CACNA1A PE=1 SV=2	852	332	1e-102
Pfor_comp2207_c0_seq1	253	37	sp|Q3UWZ0|TRI75_MOUSE Tripartite motif-containing protein 75 OS=Mus musculus GN=Trim75 PE=2 SV=1	132	55.5	7e-09
Pfor_comp2209_c0_seq1	223	12	sp|O35600|ABCA4_MOUSE Retinal-specific ATP-binding cassette transporter OS=Mus musculus GN=Abca4 PE=2 SV=1	326	130	1e-34
Pfor_comp2229_c0_seq1	1026	1	sp|A6H7B0|PLLP_BOVIN Plasmolipin OS=Bos taurus GN=PLLP PE=2 SV=1	117	49.7	6e-06
Pfor_comp2233_c0_seq1	235	2	sp|P23467|PTPRB_HUMAN Receptor-type tyrosine-protein phosphatase beta OS=Homo sapiens GN=PTPRB PE=1 SV=3	186	76.3	8e-16
Pfor_comp2239_c0_seq1	225	31	sp|Q61006|MUSK_MOUSE Muscle, skeletal receptor tyrosine-protein kinase OS=Mus musculus GN=Musk PE=1 SV=1	227	92.0	2e-21
Pfor_comp2245_c0_seq1	204	3	sp|Q1LXZ7|IQCH_DANRE IQ motif-containing protein H OS=Danio rerio GN=iqch PE=3 SV=1	156	64.7	4e-12
Pfor_comp2296_c0_seq1	248	3	sp|O08859|TSG6_MOUSE Tumor necrosis factor-inducible gene 6 protein OS=Mus musculus GN=Tnfaip6 PE=2 SV=1	114	48.5	9e-07
Pfor_comp2307_c0_seq2	3919	7	sp|Q2FDK5|SRAP_STAA3 Serine-rich adhesin for platelets OS=Staphylococcus aureus (strain USA300) GN=sraP PE=3 SV=1	146	60.8	1e-07
Pfor_comp2328_c0_seq1	309	3	sp|Q8NI08|NCOA7_HUMAN Nuclear receptor coactivator 7 OS=Homo sapiens GN=NCOA7 PE=1 SV=2	129	54.3	4e-08
Pfor_comp2330_c0_seq1	980	11	sp|Q9UQ26|RIMS2_HUMAN Regulating synaptic membrane exocytosis protein 2 OS=Homo sapiens GN=RIMS2 PE=1 SV=2	783	306	9e-93
Pfor_comp2340_c0_seq1	624	71	sp|O75970|MPDZ_HUMAN Multiple PDZ domain protein OS=Homo sapiens GN=MPDZ PE=1 SV=2	465	183	5e-51
Pfor_comp2340_c0_seq2	468	52	sp|O75970|MPDZ_HUMAN Multiple PDZ domain protein OS=Homo sapiens GN=MPDZ PE=1 SV=2	238	96.3	1e-21
Pfor_comp2350_c0_seq1	949	5	sp|E9PVD3|PCD16_MOUSE Protocadherin-16 OS=Mus musculus GN=Dchs1 PE=1 SV=1	429	169	1e-44
Pfor_comp2353_c0_seq1	280	21	sp|B6F1W5|KTU_ORYLA Protein kintoun OS=Oryzias latipes GN=dnaaf2 PE=2 SV=1	262	105	3e-26
Pfor_comp2366_c0_seq1	474	76	sp|P47803|RGR_BOVIN RPE-retinal G protein-coupled receptor OS=Bos taurus GN=RGR PE=2 SV=1	366	145	3e-41
Pfor_comp2370_c0_seq2	277	4	sp|P56277|CMC4_HUMAN Cx9C motif-containing protein 4 OS=Homo sapiens GN=CMC4 PE=1 SV=1	161	66.6	3e-14
Pfor_comp2370_c0_seq3	277	11	sp|P56277|CMC4_HUMAN Cx9C motif-containing protein 4 OS=Homo sapiens GN=CMC4 PE=1 SV=1	179	73.6	7e-17
Pfor_comp2379_c0_seq1	937	500	sp|P25155|FA10_CHICK Coagulation factor X OS=Gallus gallus GN=F10 PE=1 SV=1	809	316	9e-103
Pfor_comp2390_c0_seq1	223	13	sp|P40879|S26A3_HUMAN Chloride anion exchanger OS=Homo sapiens GN=SLC26A3 PE=1 SV=1	228	92.4	1e-21
Pfor_comp2415_c0_seq1	229	52	sp|P00516|KGP1_BOVIN cGMP-dependent protein kinase 1 OS=Bos taurus GN=PRKG1 PE=1 SV=2	360	143	5e-40
Pfor_comp2430_c0_seq1	225	15	sp|Q9MYU4|ENTP1_PIG Ectonucleoside triphosphate diphosphohydrolase 1 OS=Sus scrofa GN=ENTPD1 PE=1 SV=1	221	89.7	5e-21
Pfor_comp2446_c0_seq1	413	3	sp|I3L5V6|SARM1_PIG Sterile alpha and TIR motif-containing protein 1 OS=Sus scrofa GN=SARM1 PE=2 SV=1	133	55.8	2e-08
Pfor_comp2484_c0_seq1	974	55	sp|Q9CPW0|CNTP2_MOUSE Contactin-associated protein-like 2 OS=Mus musculus GN=Cntnap2 PE=1 SV=2	1086	422	2e-135
Pfor_comp2488_c0_seq1	299	4	sp|Q6A044|F1891_MOUSE Protein FAM189A1 OS=Mus musculus GN=Fam189a1 PE=2 SV=3	281	112	5e-29
Pfor_comp2490_c0_seq1	889	453	sp|P49699|ANDR_RABIT Androgen receptor (Fragment) OS=Oryctolagus cuniculus GN=AR PE=2 SV=1	534	210	1e-60
Pfor_comp2506_c0_seq1	478	13	sp|Q5SPC5|OTOF_DANRE Otoferlin OS=Danio rerio GN=otof PE=3 SV=1	666	261	8e-79
Pfor_comp2528_c0_seq1	207	4	sp|Q9DG12|ARNT2_DANRE Aryl hydrocarbon receptor nuclear translocator 2 OS=Danio rerio GN=arnt2 PE=1 SV=2	152	63.2	1e-11
Pfor_comp2533_c0_seq1	256	4	sp|O77676|KGP1_RABIT cGMP-dependent protein kinase 1 OS=Oryctolagus cuniculus GN=PRKG1 PE=1 SV=3	156	64.7	6e-12
Pfor_comp2542_c0_seq1	491	11	sp|Q91428|GATA3_DANRE Transcription factor GATA-3 OS=Danio rerio GN=gata3 PE=2 SV=1	515	202	9e-62
Pfor_comp2550_c0_seq1	310	52	sp|Q9BDW8|GDF7_CHLAE Growth/differentiation factor 7 OS=Chlorocebus aethiops GN=GDF7 PE=2 SV=1	179	73.6	6e-15
Pfor_comp2561_c0_seq1	1645	19	sp|Q9GZX3|CHST6_HUMAN Carbohydrate sulfotransferase 6 OS=Homo sapiens GN=CHST6 PE=1 SV=1	1015	395	3e-131
Pfor_comp2563_c0_seq1	361	43	sp|Q9N008|LIGO1_MACFA Leucine-rich repeat and immunoglobulin-like domain-containing nogo receptor-interacting protein 1 OS=Macaca fascicularis GN=LINGO1 PE=2 SV=1	347	138	1e-37
Pfor_comp2571_c0_seq1	611	4	sp|Q9D2H2|KAD7_MOUSE Adenylate kinase 7 OS=Mus musculus GN=Ak7 PE=2 SV=1	290	116	2e-28
Pfor_comp2571_c0_seq2	691	3	sp|Q95JP6|KAD7_MACFA Adenylate kinase 7 (Fragment) OS=Macaca fascicularis GN=AK7 PE=2 SV=2	231	93.6	2e-20
Pfor_comp2571_c0_seq3	649	3	sp|Q95JP6|KAD7_MACFA Adenylate kinase 7 (Fragment) OS=Macaca fascicularis GN=AK7 PE=2 SV=2	247	99.8	1e-22
Pfor_comp2577_c0_seq1	707	30	sp|Q5RC71|HXK1_PONAB Hexokinase-1 OS=Pongo abelii GN=HK1 PE=2 SV=1	442	174	3e-48
Pfor_comp2577_c0_seq2	214	20	sp|P19367|HXK1_HUMAN Hexokinase-1 OS=Homo sapiens GN=HK1 PE=1 SV=3	245	99.0	6e-24
Pfor_comp2586_c0_seq1	245	228	sp|A0MP03|MY1CA_XENLA Unconventional myosin-Ic-A OS=Xenopus laevis GN=myo1c-a PE=1 SV=1	387	153	6e-43
Pfor_comp2587_c0_seq1	342	2	sp|O75342|LX12B_HUMAN Arachidonate 12-lipoxygenase, 12R-type OS=Homo sapiens GN=ALOX12B PE=1 SV=1	124	52.4	2e-07
Pfor_comp2588_c0_seq1	250	19	sp|Q3U7R1|ESYT1_MOUSE Extended synaptotagmin-1 OS=Mus musculus GN=Esyt1 PE=1 SV=2	236	95.5	2e-22
Pfor_comp2591_c0_seq1	622	1	sp|Q14149|MORC3_HUMAN MORC family CW-type zinc finger protein 3 OS=Homo sapiens GN=MORC3 PE=1 SV=3	136	57.0	2e-08
Pfor_comp2594_c0_seq1	718	9	sp|Q96I82|KAZD1_HUMAN Kazal-type serine protease inhibitor domain-containing protein 1 OS=Homo sapiens GN=KAZALD1 PE=1 SV=1	393	155	6e-44
Pfor_comp2595_c0_seq1	1702	218	sp|O00341|EAA5_HUMAN Excitatory amino acid transporter 5 OS=Homo sapiens GN=SLC1A7 PE=2 SV=2	997	388	4e-126
Pfor_comp2598_c0_seq1	283	19	sp|Q6AZW8|ZN660_HUMAN Zinc finger protein 660 OS=Homo sapiens GN=ZNF660 PE=1 SV=1	123	52.0	1e-07
Pfor_comp2601_c0_seq1	667	30	sp|Q9ESG5|HS3S1_RAT Heparan sulfate glucosamine 3-O-sulfotransferase 1 OS=Rattus norvegicus GN=Hs3st1 PE=2 SV=1	730	285	2e-94
Pfor_comp2610_c0_seq1	797	1	sp|A8WGA3|LFN1L_DANRE Leucine-rich repeat and fibronectin type III domain-containing protein 1-like protein OS=Danio rerio GN=lrfn1l PE=2 SV=1	147	61.2	2e-09
Pfor_comp2610_c0_seq2	1030	1	sp|A8WGA3|LFN1L_DANRE Leucine-rich repeat and fibronectin type III domain-containing protein 1-like protein OS=Danio rerio GN=lrfn1l PE=2 SV=1	147	61.2	6e-09
Pfor_comp2618_c0_seq2	371	3	sp|Q5R988|RAP2A_PONAB Ras-related protein Rap-2a OS=Pongo abelii GN=RAP2A PE=2 SV=2	108	46.2	7e-06
Pfor_comp2618_c0_seq3	372	3	sp|Q5R988|RAP2A_PONAB Ras-related protein Rap-2a OS=Pongo abelii GN=RAP2A PE=2 SV=2	108	46.2	7e-06
Pfor_comp2624_c0_seq1	810	20	sp|Q3UNN8|PLD5_MOUSE Inactive phospholipase D5 OS=Mus musculus GN=Pld5 PE=2 SV=1	570	224	3e-67
Pfor_comp2631_c0_seq1	434	15	sp|Q3URE9|LIGO2_MOUSE Leucine-rich repeat and immunoglobulin-like domain-containing nogo receptor-interacting protein 2 OS=Mus musculus GN=Lingo2 PE=2 SV=1	181	74.3	1e-14
Pfor_comp2631_c0_seq2	227	13	sp|P0C6S8|LIGO3_HUMAN Leucine-rich repeat and immunoglobulin-like domain-containing nogo receptor-interacting protein 3 OS=Homo sapiens GN=LINGO3 PE=2 SV=1	217	88.2	2e-20
Pfor_comp2632_c0_seq1	270	2	sp|P56695|WFS1_MOUSE Wolframin OS=Mus musculus GN=Wfs1 PE=1 SV=1	228	92.4	2e-21
Pfor_comp2637_c0_seq1	1054	14	sp|O93367|TLX3_CHICK T-cell leukemia homeobox protein 3 OS=Gallus gallus GN=TLX3 PE=2 SV=1	432	171	2e-48
Pfor_comp2638_c0_seq1	420	140	sp|P01751|HVM07_MOUSE Ig heavy chain V region B1-8/186-2 OS=Mus musculus GN=Ighv1-72 PE=1 SV=1	229	92.8	7e-23
Pfor_comp2640_c0_seq1	1637	44	sp|P98093|CO3_ONCMY Complement C3 (Fragment) OS=Oncorhynchus mykiss GN=c3 PE=1 SV=1	1514	587	0.0
Pfor_comp2640_c0_seq2	3013	44	sp|P98093|CO3_ONCMY Complement C3 (Fragment) OS=Oncorhynchus mykiss GN=c3 PE=1 SV=1	2707	1047	0.0
Pfor_comp2679_c0_seq1	455	11	sp|Q801F8|DMRT1_ORYLA Doublesex- and mab-3-related transcription factor 1 OS=Oryzias latipes GN=dmrt1 PE=2 SV=1	241	97.4	2e-23
Pfor_comp2682_c0_seq1	208	6	sp|F7J220|SRCR1_PATPE Scavenger receptor cysteine-rich domain superfamily protein OS=Patiria pectinifera GN=SRCR1 PE=1 SV=1	124	52.4	8e-08
Pfor_comp2682_c0_seq2	208	22	sp|P85521|C163A_BOVIN Scavenger receptor cysteine-rich type 1 protein M130 OS=Bos taurus GN=CD163 PE=1 SV=2	153	63.5	1e-11
Pfor_comp2682_c0_seq3	329	17	sp|Q2VLG6|C163A_CANFA Scavenger receptor cysteine-rich type 1 protein M130 OS=Canis familiaris GN=CD163 PE=2 SV=1	129	54.3	5e-08
Pfor_comp2693_c0_seq1	482	20	sp|Q08999|RBL2_HUMAN Retinoblastoma-like protein 2 OS=Homo sapiens GN=RBL2 PE=1 SV=3	410	162	1e-44
Pfor_comp2718_c0_seq1	962	36	sp|Q13310|PABP4_HUMAN Polyadenylate-binding protein 4 OS=Homo sapiens GN=PABPC4 PE=1 SV=1	414	164	5e-44
Pfor_comp2721_c0_seq1	492	76	sp|P25067|CO8A2_HUMAN Collagen alpha-2(VIII) chain OS=Homo sapiens GN=COL8A2 PE=1 SV=2	573	225	4e-68
Pfor_comp2736_c0_seq1	1113	391	sp|Q16774|KGUA_HUMAN Guanylate kinase OS=Homo sapiens GN=GUK1 PE=1 SV=2	664	260	7e-84
Pfor_comp2748_c0_seq1	248	184	sp|Q9HCL0|PCD18_HUMAN Protocadherin-18 OS=Homo sapiens GN=PCDH18 PE=2 SV=3	327	130	1e-34
Pfor_comp2749_c0_seq1	1516	162	sp|P28223|5HT2A_HUMAN 5-hydroxytryptamine receptor 2A OS=Homo sapiens GN=HTR2A PE=1 SV=2	768	300	5e-94
Pfor_comp2750_c0_seq1	466	72	sp|Q2VLG6|C163A_CANFA Scavenger receptor cysteine-rich type 1 protein M130 OS=Canis familiaris GN=CD163 PE=2 SV=1	370	147	2e-39
Pfor_comp2765_c0_seq1	1168	500	sp|Q6U736|OPN5_HUMAN Opsin-5 OS=Homo sapiens GN=OPN5 PE=1 SV=3	1027	400	5e-136
Pfor_comp2770_c0_seq1	1835	272	sp|Q504C1|LRIT2_DANRE Leucine-rich repeat, immunoglobulin-like domain and transmembrane domain-containing protein 2 OS=Danio rerio GN=lrit2 PE=2 SV=2	1776	688	0.0
Pfor_comp2783_c0_seq1	440	5	sp|Q6NZL8|SCUB1_MOUSE Signal peptide, CUB and EGF-like domain-containing protein 1 OS=Mus musculus GN=Scube1 PE=2 SV=2	135	56.6	2e-08
Pfor_comp2785_c0_seq1	1403	65	sp|Q9Z0S3|CLD14_MOUSE Claudin-14 OS=Mus musculus GN=Cldn14 PE=1 SV=2	670	262	6e-83
Pfor_comp2803_c0_seq1	289	2	sp|P11274|BCR_HUMAN Breakpoint cluster region protein OS=Homo sapiens GN=BCR PE=1 SV=2	190	77.8	4e-16
Pfor_comp2803_c0_seq2	247	13	sp|Q6PAJ1|BCR_MOUSE Breakpoint cluster region protein OS=Mus musculus GN=Bcr PE=1 SV=3	372	147	9e-41
Pfor_comp2810_c0_seq1	422	79	sp|Q6ZM89|RH42A_DANRE Rho GTPase-activating protein 42 OS=Danio rerio GN=arhgap42a PE=2 SV=3	446	176	1e-50
Pfor_comp2823_c0_seq1	309	3	sp|Q9EQG6|KDIS_RAT Kinase D-interacting substrate of 220 kDa OS=Rattus norvegicus GN=Kidins220 PE=1 SV=2	187	76.6	1e-15
Pfor_comp2829_c0_seq1	2182	7	sp|Q68Y21|GRID2_DANRE Glutamate receptor ionotropic, delta-2 OS=Danio rerio GN=grid2 PE=2 SV=1	603	236	9e-65
Pfor_comp2830_c0_seq1	282	13	sp|Q9TS33|RYR3_RABIT Ryanodine receptor 3 OS=Oryctolagus cuniculus PE=1 SV=1	433	171	2e-48
Pfor_comp2925_c0_seq1	369	54	sp|Q6IP73|NACA_XENLA Nascent polypeptide-associated complex subunit alpha OS=Xenopus laevis GN=naca PE=2 SV=1	267	107	5e-28
Pfor_comp2938_c0_seq1	548	14	sp|Q8K083|ZN536_MOUSE Zinc finger protein 536 OS=Mus musculus GN=Znf536 PE=2 SV=1	463	182	2e-51
Pfor_comp2949_c0_seq1	1397	500	sp|Q9H346|O52D1_HUMAN Olfactory receptor 52D1 OS=Homo sapiens GN=OR52D1 PE=2 SV=1	354	140	3e-36
Pfor_comp2970_c0_seq1	462	9	sp|P48031|GBX2_MOUSE Homeobox protein GBX-2 OS=Mus musculus GN=Gbx2 PE=2 SV=1	293	117	2e-30
Pfor_comp3009_c0_seq1	611	97	sp|Q3SYV5|TSN33_BOVIN Tetraspanin-33 OS=Bos taurus GN=TSPAN33 PE=2 SV=1	618	242	3e-78
Pfor_comp3009_c0_seq2	653	97	sp|Q3SYV5|TSN33_BOVIN Tetraspanin-33 OS=Bos taurus GN=TSPAN33 PE=2 SV=1	601	236	2e-75
Pfor_comp3014_c0_seq1	1208	40	sp|Q9H939|PPIP2_HUMAN Proline-serine-threonine phosphatase-interacting protein 2 OS=Homo sapiens GN=PSTPIP2 PE=1 SV=4	899	350	8e-117
Pfor_comp3017_c0_seq1	246	9	sp|Q86WT6|TRI69_HUMAN E3 ubiquitin-protein ligase TRIM69 OS=Homo sapiens GN=TRIM69 PE=1 SV=2	130	54.7	1e-08
Pfor_comp3046_c0_seq1	255	5	sp|Q7ZW57|CCD89_XENLA Coiled-coil domain-containing protein 89 OS=Xenopus laevis GN=ccdc89 PE=1 SV=2	136	57.0	1e-09
Pfor_comp3065_c0_seq1	376	10	sp|Q9HC56|PCDH9_HUMAN Protocadherin-9 OS=Homo sapiens GN=PCDH9 PE=1 SV=2	283	113	4e-28
Pfor_comp3120_c0_seq1	564	19	sp|Q076A3|MYH13_CANFA Myosin-13 OS=Canis familiaris GN=MYH13 PE=3 SV=1	133	55.8	5e-08
Pfor_comp3128_c0_seq1	387	266	sp|Q2KNE5|OPN4A_DANRE Melanopsin-A OS=Danio rerio GN=opn4a PE=2 SV=3	400	158	7e-45
Pfor_comp3128_c0_seq2	444	500	sp|Q2KNE5|OPN4A_DANRE Melanopsin-A OS=Danio rerio GN=opn4a PE=2 SV=3	534	210	2e-63
Pfor_comp3146_c0_seq1	214	2	sp|Q6EE31|TCPQ_CHICK T-complex protein 1 subunit theta OS=Gallus gallus GN=CCT8 PE=1 SV=3	109	46.6	6e-06
Pfor_comp3155_c0_seq1	216	3	sp|Q9HA90|EFCC1_HUMAN EF-hand and coiled-coil domain-containing protein 1 OS=Homo sapiens GN=EFCC1 PE=2 SV=2	143	59.7	2e-10
Pfor_comp3185_c0_seq1	218	63	sp|P02696|RET1_RAT Retinol-binding protein 1 OS=Rattus norvegicus GN=Rbp1 PE=1 SV=2	307	122	1e-35
Pfor_comp3198_c0_seq1	265	7	sp|Q9TUQ3|CO7_PIG Complement component C7 OS=Sus scrofa GN=C7 PE=1 SV=1	215	87.4	1e-19
Pfor_comp3226_c0_seq1	750	491	sp|Q8UVR8|CSF12_TAKRU Macrophage colony-stimulating factor 1 receptor 2 OS=Takifugu rubripes GN=csf1r2 PE=3 SV=1	999	389	3e-126
Pfor_comp3275_c0_seq1	233	7	sp|Q5FW56|T255B_MOUSE Transmembrane protein 255B OS=Mus musculus GN=Tmem255b PE=2 SV=3	220	89.4	2e-21
Pfor_comp3301_c0_seq1	891	22	sp|P35445|COMP_BOVIN Cartilage oligomeric matrix protein OS=Bos taurus GN=COMP PE=1 SV=2	232	94.0	7e-20
Pfor_comp3308_c0_seq1	643	81	sp|A6H8H5|KCNB2_MOUSE Potassium voltage-gated channel subfamily B member 2 OS=Mus musculus GN=Kcnb2 PE=2 SV=2	663	259	4e-79
Pfor_comp3349_c0_seq1	350	1	sp|Q12955|ANK3_HUMAN Ankyrin-3 OS=Homo sapiens GN=ANK3 PE=1 SV=3	241	97.4	2e-22
Pfor_comp3382_c0_seq1	263	17	sp|Q8CFW1|ANO2_MOUSE Anoctamin-2 OS=Mus musculus GN=Ano2 PE=1 SV=2	337	134	4e-36
Pfor_comp3392_c0_seq1	972	18	sp|Q7ZV90|PIF1_DANRE ATP-dependent DNA helicase PIF1 OS=Danio rerio GN=pif1 PE=2 SV=1	171	70.5	4e-12
Pfor_comp3442_c0_seq1	477	15	sp|A2CES0|NEUFC_DANRE Neuferricin OS=Danio rerio GN=cyb5d2 PE=3 SV=1	395	156	8e-46
Pfor_comp3442_c0_seq2	477	15	sp|A2CES0|NEUFC_DANRE Neuferricin OS=Danio rerio GN=cyb5d2 PE=3 SV=1	354	140	1e-39
Pfor_comp3460_c0_seq1	535	3	sp|Q1LWV7|TLDC1_DANRE TLD domain-containing protein 1 OS=Danio rerio GN=tldc1 PE=2 SV=1	122	51.6	7e-07
Pfor_comp3467_c0_seq1	249	24	sp|P70275|SEM3E_MOUSE Semaphorin-3E OS=Mus musculus GN=Sema3e PE=1 SV=3	270	108	3e-27
Pfor_comp3477_c0_seq1	251	14	sp|Q5RB68|IF2B2_PONAB Insulin-like growth factor 2 mRNA-binding protein 2 OS=Pongo abelii GN=IGF2BP2 PE=2 SV=1	195	79.7	3e-17
Pfor_comp3484_c0_seq1	247	3	sp|P42568|AF9_HUMAN Protein AF-9 OS=Homo sapiens GN=MLLT3 PE=1 SV=2	132	55.5	8e-09
Pfor_comp3498_c0_seq1	202	6	sp|Q7YR43|DDR1_PANTR Epithelial discoidin domain-containing receptor 1 OS=Pan troglodytes GN=DDR1 PE=3 SV=1	160	66.2	1e-12
Pfor_comp3513_c0_seq1	424	10	sp|Q6UXU4|GSG1L_HUMAN Germ cell-specific gene 1-like protein OS=Homo sapiens GN=GSG1L PE=2 SV=2	435	172	2e-51
Pfor_comp3514_c0_seq1	789	25	sp|O15943|CADN_DROME Neural-cadherin OS=Drosophila melanogaster GN=CadN PE=1 SV=2	209	85.1	6e-17
Pfor_comp3515_c0_seq1	1076	3	sp|Q9BX26|SYCP2_HUMAN Synaptonemal complex protein 2 OS=Homo sapiens GN=SYCP2 PE=2 SV=2	173	71.2	5e-12
Pfor_comp3523_c0_seq1	332	186	sp|Q80V70|MEGF6_MOUSE Multiple epidermal growth factor-like domains protein 6 OS=Mus musculus GN=Megf6 PE=2 SV=3	355	141	6e-38
Pfor_comp3534_c0_seq1	935	91	sp|P27006|ANX2A_XENLA Annexin A2-A OS=Xenopus laevis GN=anxa2-a PE=2 SV=2	847	330	3e-110
Pfor_comp3534_c0_seq2	1189	92	sp|P27006|ANX2A_XENLA Annexin A2-A OS=Xenopus laevis GN=anxa2-a PE=2 SV=2	1007	392	4e-133
Pfor_comp3541_c0_seq1	596	11	sp|Q9Y3M8|STA13_HUMAN StAR-related lipid transfer protein 13 OS=Homo sapiens GN=STARD13 PE=1 SV=2	690	270	1e-82
Pfor_comp3543_c0_seq1	999	6	sp|Q9Y2W1|TR150_HUMAN Thyroid hormone receptor-associated protein 3 OS=Homo sapiens GN=THRAP3 PE=1 SV=2	435	172	6e-46
Pfor_comp3553_c0_seq1	580	87	sp|P19491|GRIA2_RAT Glutamate receptor 2 OS=Rattus norvegicus GN=Gria2 PE=1 SV=2	817	319	9e-102
Pfor_comp3554_c0_seq1	956	11	sp|Q5RDN2|SPRE2_PONAB Sprouty-related, EVH1 domain-containing protein 2 OS=Pongo abelii GN=SPRED2 PE=2 SV=1	658	258	8e-81
Pfor_comp3555_c0_seq1	230	49	sp|Q5GIG6|TNI3K_MOUSE Serine/threonine-protein kinase TNNI3K OS=Mus musculus GN=Tnni3k PE=2 SV=4	361	143	1e-39
Pfor_comp3555_c1_seq1	250	4	sp|Q5RF15|TNI3K_PONAB Serine/threonine-protein kinase TNNI3K OS=Pongo abelii GN=TNNI3K PE=2 SV=3	375	149	4e-42
Pfor_comp3557_c0_seq1	408	3	sp|P93329|NO20_MEDTR Early nodulin-20 OS=Medicago truncatula GN=ENOD20 PE=3 SV=1	115	48.9	2e-06
Pfor_comp3562_c0_seq1	213	14	sp|P58875|S14L2_BOVIN SEC14-like protein 2 OS=Bos taurus GN=SEC14L2 PE=1 SV=2	211	85.9	5e-20
Pfor_comp3563_c0_seq1	244	54	sp|Q69D47|RHBG_ORYLA Ammonium transporter Rh type B OS=Oryzias latipes GN=rhbg PE=2 SV=1	391	155	7e-45
Pfor_comp3568_c0_seq1	554	4	sp|Q80U12|SGSM2_MOUSE Small G protein signaling modulator 2 OS=Mus musculus GN=Sgsm2 PE=2 SV=2	307	122	1e-30
Pfor_comp3568_c0_seq2	511	4	sp|Q80U12|SGSM2_MOUSE Small G protein signaling modulator 2 OS=Mus musculus GN=Sgsm2 PE=2 SV=2	307	122	9e-31
Pfor_comp3569_c0_seq1	1158	21	sp|Q91YD4|TRPM2_MOUSE Transient receptor potential cation channel subfamily M member 2 OS=Mus musculus GN=Trpm2 PE=2 SV=1	710	278	1e-81
Pfor_comp3570_c0_seq1	238	8	sp|P31422|GRM3_RAT Metabotropic glutamate receptor 3 OS=Rattus norvegicus GN=Grm3 PE=1 SV=1	182	74.7	2e-15
Pfor_comp3571_c0_seq1	991	7	sp|Q5VYY1|ANR22_HUMAN Ankyrin repeat domain-containing protein 22 OS=Homo sapiens GN=ANKRD22 PE=2 SV=1	396	157	1e-44
Pfor_comp3578_c0_seq1	227	127	sp|Q9UKY3|CES1P_HUMAN Putative inactive carboxylesterase 4 OS=Homo sapiens GN=CES1P1 PE=5 SV=2	280	112	4e-30
Pfor_comp3587_c0_seq1	1019	71	sp|P43368|CAN3_PIG Calpain-3 OS=Sus scrofa GN=CAPN3 PE=2 SV=2	755	295	7e-91
Pfor_comp3592_c0_seq1	774	78	sp|P57113|MAAI_RAT Maleylacetoacetate isomerase OS=Rattus norvegicus GN=Gstz1 PE=1 SV=2	673	263	1e-86
Pfor_comp3598_c0_seq1	222	51	sp|Q62413|EPHA6_MOUSE Ephrin type-A receptor 6 OS=Mus musculus GN=Epha6 PE=2 SV=2	286	114	2e-29
Pfor_comp3611_c0_seq1	1126	35	sp|Q2T9R2|KASH5_BOVIN Protein KASH5 OS=Bos taurus GN=CCDC155 PE=2 SV=2	153	63.5	1e-09
Pfor_comp3613_c0_seq1	1261	5	sp|P58751|RELN_RAT Reelin OS=Rattus norvegicus GN=Reln PE=2 SV=1	1354	526	1e-166
Pfor_comp3635_c0_seq1	272	6	sp|A1L1S5|FOXF1_DANRE Forkhead box protein F1 OS=Danio rerio GN=foxf1 PE=2 SV=1	373	148	1e-42
Pfor_comp3637_c0_seq1	455	56	sp|Q5ZKR7|ACBG2_CHICK Long-chain-fatty-acid--CoA ligase ACSBG2 OS=Gallus gallus GN=ACSBG2 PE=2 SV=2	504	198	2e-58
Pfor_comp3642_c0_seq1	346	105	sp|Q16849|PTPRN_HUMAN Receptor-type tyrosine-protein phosphatase-like N OS=Homo sapiens GN=PTPRN PE=1 SV=1	510	201	2e-59
Pfor_comp3643_c0_seq1	1408	50	sp|Q8WXX0|DYH7_HUMAN Dynein heavy chain 7, axonemal OS=Homo sapiens GN=DNAH7 PE=1 SV=2	1572	610	0.0
Pfor_comp3647_c0_seq1	210	4	sp|Q8WZ42|TITIN_HUMAN Titin OS=Homo sapiens GN=TTN PE=1 SV=4	234	94.7	3e-22
Pfor_comp3676_c0_seq1	335	491	sp|P31152|MK04_HUMAN Mitogen-activated protein kinase 4 OS=Homo sapiens GN=MAPK4 PE=1 SV=2	456	180	6e-53
Pfor_comp3697_c0_seq1	1932	4	sp|Q0IIY7|AJAP1_XENTR Adherens junction-associated protein 1 OS=Xenopus tropicalis GN=ajap1 PE=2 SV=1	623	244	3e-72
Pfor_comp3735_c0_seq1	283	15	sp|Q14315|FLNC_HUMAN Filamin-C OS=Homo sapiens GN=FLNC PE=1 SV=3	356	141	3e-38
Pfor_comp3739_c0_seq1	652	26	sp|A5PN09|UBP20_DANRE Ubiquitin carboxyl-terminal hydrolase 20 OS=Danio rerio GN=usp20 PE=3 SV=1	561	220	6e-65
Pfor_comp3780_c0_seq1	252	5	sp|Q7Z408|CSMD2_HUMAN CUB and sushi domain-containing protein 2 OS=Homo sapiens GN=CSMD2 PE=1 SV=2	153	63.5	2e-11
Pfor_comp3825_c0_seq1	264	315	sp|Q90344|EPHB2_COTJA Ephrin type-B receptor 2 OS=Coturnix coturnix japonica GN=EPHB2 PE=2 SV=1	439	173	6e-50
Pfor_comp3838_c0_seq1	1463	32	sp|Q9UPU3|SORC3_HUMAN VPS10 domain-containing receptor SorCS3 OS=Homo sapiens GN=SORCS3 PE=2 SV=2	1475	572	0.0
Pfor_comp3838_c0_seq2	2096	77	sp|Q9UPU3|SORC3_HUMAN VPS10 domain-containing receptor SorCS3 OS=Homo sapiens GN=SORCS3 PE=2 SV=2	2336	904	0.0
Pfor_comp3847_c0_seq1	231	57	sp|P19367|HXK1_HUMAN Hexokinase-1 OS=Homo sapiens GN=HK1 PE=1 SV=3	365	145	4e-40
Pfor_comp3852_c0_seq1	729	39	sp|Q6P0B1|CELF2_DANRE CUGBP Elav-like family member 2 OS=Danio rerio GN=celf2 PE=2 SV=1	500	197	1e-57
Pfor_comp3873_c0_seq1	333	117	sp|O95405|ZFYV9_HUMAN Zinc finger FYVE domain-containing protein 9 OS=Homo sapiens GN=ZFYVE9 PE=1 SV=2	292	117	2e-29
Pfor_comp3903_c0_seq1	203	4	sp|Q80ZH1|HDAC5_CRIGR Histone deacetylase 5 OS=Cricetulus griseus GN=HDAC5 PE=2 SV=1	121	51.2	2e-07
Pfor_comp3905_c0_seq1	993	420	sp|O88876|DHRS3_MOUSE Short-chain dehydrogenase/reductase 3 OS=Mus musculus GN=Dhrs3 PE=2 SV=2	1007	392	1e-134
Pfor_comp3983_c0_seq1	491	53	sp|Q63259|PTPRN_RAT Receptor-type tyrosine-protein phosphatase-like N OS=Rattus norvegicus GN=Ptprn PE=2 SV=2	276	110	1e-45
Pfor_comp3988_c0_seq1	230	4	sp|Q6WRH9|IGS10_RAT Immunoglobulin superfamily member 10 OS=Rattus norvegicus GN=Igsf10 PE=1 SV=1	260	104	1e-25
Pfor_comp4057_c0_seq1	211	5	sp|P22734|COMT_RAT Catechol O-methyltransferase OS=Rattus norvegicus GN=Comt PE=1 SV=2	193	79.0	5e-18
Pfor_comp4089_c0_seq1	220	6	sp|Q9BZ29|DOCK9_HUMAN Dedicator of cytokinesis protein 9 OS=Homo sapiens GN=DOCK9 PE=1 SV=2	201	82.0	7e-18
Pfor_comp4091_c0_seq1	894	139	sp|O60500|NPHN_HUMAN Nephrin OS=Homo sapiens GN=NPHS1 PE=1 SV=1	685	268	4e-80
Pfor_comp4091_c0_seq2	880	140	sp|O60500|NPHN_HUMAN Nephrin OS=Homo sapiens GN=NPHS1 PE=1 SV=1	657	257	3e-76
Pfor_comp4097_c0_seq1	218	7	sp|Q8R4P4|TMC2_MOUSE Transmembrane channel-like protein 2 OS=Mus musculus GN=Tmc2 PE=2 SV=1	253	102	5e-25
Pfor_comp4099_c0_seq1	282	2	sp|Q9Y2L6|FRM4B_HUMAN FERM domain-containing protein 4B OS=Homo sapiens GN=FRMD4B PE=1 SV=4	172	70.9	8e-14
Pfor_comp4161_c0_seq1	230	8	sp|Q9QWS8|KCNH8_RAT Potassium voltage-gated channel subfamily H member 8 OS=Rattus norvegicus GN=Kcnh8 PE=2 SV=2	162	67.0	1e-12
Pfor_comp4209_c0_seq1	594	84	sp|Q8IUD6|RN135_HUMAN E3 ubiquitin-protein ligase RNF135 OS=Homo sapiens GN=RNF135 PE=1 SV=2	173	71.2	3e-13
Pfor_comp4209_c0_seq2	594	84	sp|Q8IUD6|RN135_HUMAN E3 ubiquitin-protein ligase RNF135 OS=Homo sapiens GN=RNF135 PE=1 SV=2	173	71.2	3e-13
Pfor_comp4241_c0_seq1	1467	19	sp|Q5R444|MEF2C_PONAB Myocyte-specific enhancer factor 2C OS=Pongo abelii GN=MEF2C PE=2 SV=1	1494	580	0.0
Pfor_comp4241_c0_seq2	1158	17	sp|A4UTP7|MEF2C_PIG Myocyte-specific enhancer factor 2C OS=Sus scrofa GN=MEF2C PE=2 SV=1	1030	401	5e-135
Pfor_comp4267_c0_seq1	603	27	sp|Q8NCM2|KCNH5_HUMAN Potassium voltage-gated channel subfamily H member 5 OS=Homo sapiens GN=KCNH5 PE=1 SV=3	420	166	3e-54
Pfor_comp4327_c0_seq1	271	41	sp|Q3V0Q1|DYH12_MOUSE Dynein heavy chain 12, axonemal OS=Mus musculus GN=Dnah12 PE=1 SV=2	418	165	1e-46
Pfor_comp4385_c0_seq1	2260	6	sp|Q86UP3|ZFHX4_HUMAN Zinc finger homeobox protein 4 OS=Homo sapiens GN=ZFHX4 PE=1 SV=1	648	254	2e-71
Pfor_comp4406_c0_seq1	201	61	sp|Q91755|GRIK2_XENLA Glutamate receptor ionotropic, kainate 2 (Fragment) OS=Xenopus laevis GN=grik2 PE=2 SV=1	342	136	3e-39
Pfor_comp4411_c0_seq1	632	107	sp|O93533|CXB6_CHICK Gap junction beta-6 protein OS=Gallus gallus GN=GJB6 PE=2 SV=1	361	143	4e-40
Pfor_comp4411_c0_seq2	941	107	sp|O93533|CXB6_CHICK Gap junction beta-6 protein OS=Gallus gallus GN=GJB6 PE=2 SV=1	361	143	7e-39
Pfor_comp4442_c0_seq1	1081	104	sp|O75689|ADAP1_HUMAN Arf-GAP with dual PH domain-containing protein 1 OS=Homo sapiens GN=ADAP1 PE=1 SV=2	952	371	7e-125
Pfor_comp4451_c0_seq1	831	17	sp|Q6ZRF8|RN207_HUMAN RING finger protein 207 OS=Homo sapiens GN=RNF207 PE=2 SV=2	934	364	4e-120
Pfor_comp4507_c0_seq1	349	6	sp|P04631|S100B_RAT Protein S100-B OS=Rattus norvegicus GN=S100b PE=1 SV=2	115	48.9	2e-07
Pfor_comp4588_c0_seq1	947	53	sp|P0CT40|TF29_SCHPO Transposon Tf2-9 polyprotein OS=Schizosaccharomyces pombe (strain 972 / ATCC 24843) GN=Tf2-9 PE=3 SV=1	465	183	9e-50
Pfor_comp4599_c0_seq1	424	118	sp|P11237|TBA1_NAEGR Tubulin alpha-1/2/3 chain OS=Naegleria gruberi GN=TBA1 PE=2 SV=1	160	66.2	5e-12
Pfor_comp4600_c0_seq1	2572	32	sp|Q95MN7|AIPL1_SAIBB Aryl-hydrocarbon-interacting protein-like 1 OS=Saimiri boliviensis boliviensis GN=AIPL1 PE=2 SV=1	934	364	7e-116
Pfor_comp4625_c0_seq1	202	3	sp|Q53EV4|LRC23_HUMAN Leucine-rich repeat-containing protein 23 OS=Homo sapiens GN=LRRC23 PE=2 SV=2	130	54.7	6e-09
Pfor_comp4689_c0_seq1	648	8	sp|Q61548|AP180_MOUSE Clathrin coat assembly protein AP180 OS=Mus musculus GN=Snap91 PE=1 SV=1	217	88.2	2e-18
Pfor_comp4733_c0_seq1	638	92	sp|O88444|ADCY1_MOUSE Adenylate cyclase type 1 OS=Mus musculus GN=Adcy1 PE=2 SV=2	962	375	9e-121
Pfor_comp4776_c0_seq1	470	12	sp|P62516|PO3F4_RAT POU domain, class 3, transcription factor 4 OS=Rattus norvegicus GN=Pou3f4 PE=2 SV=1	306	122	4e-32
Pfor_comp4793_c0_seq1	344	10	sp|Q96F45|ZN503_HUMAN Zinc finger protein 503 OS=Homo sapiens GN=ZNF503 PE=1 SV=1	205	83.6	4e-18
Pfor_comp4833_c0_seq1	416	9	sp|P70047|MYT1_XENLA Myelin transcription factor 1 OS=Xenopus laevis GN=myt1 PE=2 SV=1	394	156	7e-43
Pfor_comp4836_c0_seq1	311	6	sp|Q8NHV1|GIMA7_HUMAN GTPase IMAP family member 7 OS=Homo sapiens GN=GIMAP7 PE=1 SV=1	122	51.6	1e-07
Pfor_comp4864_c0_seq1	228	24	sp|Q8MJ24|LOXL4_BOVIN Lysyl oxidase homolog 4 OS=Bos taurus GN=LOXL4 PE=2 SV=1	292	117	2e-30
Pfor_comp4869_c0_seq1	1366	500	sp|P32249|GP183_HUMAN G-protein coupled receptor 183 OS=Homo sapiens GN=GPR183 PE=1 SV=3	800	312	8e-101
Pfor_comp4869_c0_seq2	1009	477	sp|B0UXR0|GP83B_DANRE G-protein coupled receptor 183-B OS=Danio rerio GN=gpr183b PE=3 SV=1	510	201	3e-59
Pfor_comp4880_c0_seq1	306	19	sp|Q99PG6|TS1R1_MOUSE Taste receptor type 1 member 1 OS=Mus musculus GN=Tas1r1 PE=2 SV=1	156	64.7	1e-11
Pfor_comp4959_c0_seq1	483	1	sp|A2BEA6|ARI3A_DANRE AT-rich interactive domain-containing protein 3A OS=Danio rerio GN=arid3a PE=1 SV=1	173	71.2	2e-13
Pfor_comp4959_c0_seq2	352	1	sp|A2BEA6|ARI3A_DANRE AT-rich interactive domain-containing protein 3A OS=Danio rerio GN=arid3a PE=1 SV=1	173	71.2	8e-14
Pfor_comp5016_c0_seq1	365	4	sp|P35072|TCB1_CAEBR Transposable element Tcb1 transposase OS=Caenorhabditis briggsae PE=3 SV=1	301	120	2e-32
Pfor_comp5021_c0_seq1	648	46	sp|P12607|ITB1B_XENLA Integrin beta-1-B OS=Xenopus laevis GN=itgb1-b PE=2 SV=1	244	98.6	6e-22
Pfor_comp5064_c0_seq1	1663	68	sp|F1NHE9|KCJ12_CHICK ATP-sensitive inward rectifier potassium channel 12 OS=Gallus gallus GN=KCNJ12 PE=1 SV=1	1621	629	0.0
Pfor_comp5103_c0_seq1	489	10	sp|P97479|MYO7A_MOUSE Unconventional myosin-VIIa OS=Mus musculus GN=Myo7a PE=1 SV=2	762	298	1e-91
Pfor_comp5167_c0_seq1	503	500	sp|Q91924|SNAI2_XENLA Zinc finger protein SNAI2 OS=Xenopus laevis GN=snai2 PE=1 SV=1	337	134	4e-37
Pfor_comp5278_c0_seq1	467	9	sp|Q5R558|STALP_PONAB AMSH-like protease OS=Pongo abelii GN=STAMBPL1 PE=2 SV=1	462	182	4e-54
Pfor_comp5293_c0_seq1	254	24	sp|Q02173|MPSF_CHICK M-protein, striated muscle OS=Gallus gallus PE=2 SV=1	259	104	2e-25
Pfor_comp5353_c0_seq1	569	2	sp|Q08AD1|CAMP2_HUMAN Calmodulin-regulated spectrin-associated protein 2 OS=Homo sapiens GN=CAMSAP2 PE=1 SV=3	125	52.8	5e-07
Pfor_comp5364_c0_seq1	1108	212	sp|Q90XD2|SPEB_CHICK Agmatinase, mitochondrial OS=Gallus gallus GN=AGMAT PE=2 SV=1	1277	496	2e-174
Pfor_comp5384_c0_seq1	211	14	sp|Q5SPC5|OTOF_DANRE Otoferlin OS=Danio rerio GN=otof PE=3 SV=1	361	143	2e-39
Pfor_comp5407_c0_seq1	774	500	sp|Q28DP6|PAX3_XENTR Paired box protein Pax-3 OS=Xenopus tropicalis GN=pax3 PE=2 SV=2	962	375	8e-127
Pfor_comp5468_c0_seq1	254	2	sp|Q4G0U5|PCDP1_HUMAN Cilia- and flagella-associated protein 221 OS=Homo sapiens GN=CFAP221 PE=1 SV=2	130	54.7	2e-08
Pfor_comp5469_c0_seq1	934	28	sp|P50295|ARY2_MOUSE Arylamine N-acetyltransferase 2 OS=Mus musculus GN=Nat2 PE=1 SV=1	381	151	2e-41
Pfor_comp5470_c0_seq1	286	500	sp|P43698|TITF1_CANFA Thyroid transcription factor 1 OS=Canis familiaris GN=TITF1 PE=2 SV=1	308	123	3e-33
Pfor_comp5477_c0_seq1	298	70	sp|Q7ZUS4|ST2S2_DANRE Cytosolic sulfotransferase 2 OS=Danio rerio GN=sult1st2 PE=1 SV=1	395	156	2e-46
Pfor_comp5512_c0_seq1	204	2	sp|Q63HN8|RN213_HUMAN E3 ubiquitin-protein ligase RNF213 OS=Homo sapiens GN=RNF213 PE=1 SV=3	126	53.1	5e-08
Pfor_comp5535_c0_seq1	249	9	sp|Q9R1V7|ADA23_MOUSE Disintegrin and metalloproteinase domain-containing protein 23 OS=Mus musculus GN=Adam23 PE=1 SV=1	367	145	2e-40
Pfor_comp5598_c0_seq1	372	4	sp|A4IIK7|NDNF_XENTR Protein NDNF OS=Xenopus tropicalis GN=ndnf PE=2 SV=2	209	85.1	1e-18
Pfor_comp5598_c0_seq2	581	4	sp|Q8C119|NDNF_MOUSE Protein NDNF OS=Mus musculus GN=Ndnf PE=1 SV=2	192	78.6	1e-15
Pfor_comp5605_c0_seq1	1308	7	sp|F1QFR9|PSM4A_DANRE Proteasome activator complex subunit 4A OS=Danio rerio GN=psme4a PE=3 SV=2	653	256	5e-73
Pfor_comp5605_c0_seq2	773	6	sp|Q5SSW2|PSME4_MOUSE Proteasome activator complex subunit 4 OS=Mus musculus GN=Psme4 PE=1 SV=1	225	91.3	5e-19
Pfor_comp5608_c0_seq1	230	7	sp|Q4V9P6|ADAL_DANRE Adenosine deaminase-like protein OS=Danio rerio GN=adal PE=2 SV=1	295	118	7e-32
Pfor_comp5608_c1_seq1	412	48	sp|Q4V9P6|ADAL_DANRE Adenosine deaminase-like protein OS=Danio rerio GN=adal PE=2 SV=1	510	201	2e-62
Pfor_comp5609_c0_seq1	1111	25	sp|O08550|KMT2B_MOUSE Histone-lysine N-methyltransferase 2B OS=Mus musculus GN=Kmt2b PE=1 SV=3	1173	456	2e-143
Pfor_comp5609_c1_seq1	338	2	sp|P55200|KMT2A_MOUSE Histone-lysine N-methyltransferase 2A OS=Mus musculus GN=Kmt2a PE=1 SV=3	150	62.4	1e-10
Pfor_comp5615_c0_seq1	807	24	sp|P59035|LRRC3_RAT Leucine-rich repeat-containing protein 3 OS=Rattus norvegicus GN=Lrrc3 PE=2 SV=1	378	150	7e-42
Pfor_comp5618_c0_seq1	492	17	sp|P81122|IRS2_MOUSE Insulin receptor substrate 2 OS=Mus musculus GN=Irs2 PE=1 SV=2	354	140	5e-37
Pfor_comp5639_c0_seq1	897	194	sp|Q9Y5G6|PCDG7_HUMAN Protocadherin gamma-A7 OS=Homo sapiens GN=PCDHGA7 PE=2 SV=1	607	238	6e-70
Pfor_comp5656_c0_seq1	302	12	sp|Q8SQ75|CO2_PONPY Complement C2 OS=Pongo pygmaeus GN=C2 PE=2 SV=1	213	86.7	3e-19
Pfor_comp5658_c0_seq1	287	4	sp|P26006|ITA3_HUMAN Integrin alpha-3 OS=Homo sapiens GN=ITGA3 PE=1 SV=5	121	51.2	4e-07
Pfor_comp5662_c0_seq1	865	500	sp|Q1LUA6|TRIO_DANRE Triple functional domain protein OS=Danio rerio GN=trio PE=3 SV=1	874	341	2e-104
Pfor_comp5665_c0_seq1	283	9	sp|Q9ER41|TOR1B_MOUSE Torsin-1B OS=Mus musculus GN=Tor1b PE=1 SV=2	133	55.8	5e-09
Pfor_comp5665_c1_seq1	238	17	sp|Q9ER41|TOR1B_MOUSE Torsin-1B OS=Mus musculus GN=Tor1b PE=1 SV=2	286	114	1e-30
Pfor_comp5676_c0_seq1	612	39	sp|P22413|ENPP1_HUMAN Ectonucleotide pyrophosphatase/phosphodiesterase family member 1 OS=Homo sapiens GN=ENPP1 PE=1 SV=2	478	188	1e-53
Pfor_comp5679_c0_seq1	492	33	sp|P26429|SC5A1_PIG Sodium/glucose cotransporter 1 (Fragment) OS=Sus scrofa GN=SLC5A1 PE=2 SV=1	685	268	3e-85
Pfor_comp5679_c1_seq1	354	16	sp|P26429|SC5A1_PIG Sodium/glucose cotransporter 1 (Fragment) OS=Sus scrofa GN=SLC5A1 PE=2 SV=1	232	94.0	1e-21
Pfor_comp5681_c1_seq1	397	10	sp|Q63537|SYN2_RAT Synapsin-2 OS=Rattus norvegicus GN=Syn2 PE=1 SV=1	256	103	8e-25
Pfor_comp5685_c0_seq2	877	29	sp|P49638|TTPA_HUMAN Alpha-tocopherol transfer protein OS=Homo sapiens GN=TTPA PE=1 SV=1	659	258	4e-83
Pfor_comp5691_c0_seq1	617	19	sp|Q9GZS9|CHST5_HUMAN Carbohydrate sulfotransferase 5 OS=Homo sapiens GN=CHST5 PE=2 SV=3	332	132	7e-35
Pfor_comp5695_c0_seq1	571	55	sp|P22316|CAC1S_CYPCA Dihydropyridine-sensitive L-type skeletal muscle calcium channel subunit alpha-1 OS=Cyprinus carpio PE=2 SV=1	567	223	5e-65
Pfor_comp5701_c0_seq2	592	97	sp|Q29RY7|FGL2_BOVIN Fibroleukin OS=Bos taurus GN=FGL2 PE=2 SV=1	518	204	1e-61
Pfor_comp5701_c0_seq3	592	97	sp|Q29RY7|FGL2_BOVIN Fibroleukin OS=Bos taurus GN=FGL2 PE=2 SV=1	518	204	1e-61
Pfor_comp5705_c0_seq1	380	4	sp|O14944|EREG_HUMAN Proepiregulin OS=Homo sapiens GN=EREG PE=1 SV=1	129	54.3	7e-09
Pfor_comp5705_c0_seq2	298	4	sp|O14944|EREG_HUMAN Proepiregulin OS=Homo sapiens GN=EREG PE=1 SV=1	127	53.5	8e-09
Pfor_comp5706_c0_seq1	735	3	sp|Q22795|SET1_CAEEL Probable histone-lysine N-methyltransferase set-1 OS=Caenorhabditis elegans GN=set-1 PE=2 SV=2	143	59.7	2e-09
Pfor_comp5713_c0_seq1	922	6	sp|Q28EM1|FOXJ2_XENTR Forkhead box protein J2 OS=Xenopus tropicalis GN=foxj2 PE=2 SV=1	237	95.9	1e-20
Pfor_comp5714_c0_seq1	493	30	sp|Q07E28|CTTB2_NEONE Cortactin-binding protein 2 OS=Neofelis nebulosa GN=CTTNBP2 PE=3 SV=1	162	67.0	1e-11
Pfor_comp5714_c1_seq1	349	91	sp|Q07DZ5|CTTB2_ORNAN Cortactin-binding protein 2 OS=Ornithorhynchus anatinus GN=CTTNBP2 PE=3 SV=1	186	76.3	3e-15
Pfor_comp5717_c0_seq1	515	6	sp|A6NF83|NUR1L_HUMAN Nuclear transcriptional regulator 1-like protein OS=Homo sapiens GN=NUPR1L PE=3 SV=1	167	68.9	5e-14
Pfor_comp5721_c0_seq1	424	5	sp|Q7RTX1|TS1R1_HUMAN Taste receptor type 1 member 1 OS=Homo sapiens GN=TAS1R1 PE=2 SV=1	121	51.2	7e-07
Pfor_comp5724_c0_seq1	293	27	sp|P52569|CTR2_HUMAN Cationic amino acid transporter 2 OS=Homo sapiens GN=SLC7A2 PE=1 SV=2	406	160	4e-46
Pfor_comp5729_c0_seq1	679	9	sp|C0H8I2|SETD6_SALSA N-lysine methyltransferase setd6 OS=Salmo salar GN=setd6 PE=2 SV=1	383	152	1e-41
Pfor_comp5729_c1_seq1	478	10	sp|C0H8I2|SETD6_SALSA N-lysine methyltransferase setd6 OS=Salmo salar GN=setd6 PE=2 SV=1	629	246	1e-78
Pfor_comp5739_c0_seq1	356	3	sp|Q9UL01|DSE_HUMAN Dermatan-sulfate epimerase OS=Homo sapiens GN=DSE PE=1 SV=1	128	53.9	7e-08
Pfor_comp5747_c0_seq1	353	13	sp|O95185|UNC5C_HUMAN Netrin receptor UNC5C OS=Homo sapiens GN=UNC5C PE=1 SV=2	499	196	6e-58
Pfor_comp5752_c0_seq1	613	1	sp|P35072|TCB1_CAEBR Transposable element Tcb1 transposase OS=Caenorhabditis briggsae PE=3 SV=1	102	43.9	8e-07
Pfor_comp5755_c0_seq1	364	13	sp|Q5YJC1|SYPH_SPECI Synaptophysin OS=Spermophilus citellus GN=SYP PE=2 SV=1	405	160	2e-47
Pfor_comp5755_c1_seq1	444	13	sp|P08247|SYPH_HUMAN Synaptophysin OS=Homo sapiens GN=SYP PE=1 SV=3	584	229	1e-73
Pfor_comp5764_c0_seq1	590	4	sp|A7YVI8|OXLD1_BOVIN Oxidoreductase-like domain-containing protein 1 OS=Bos taurus GN=OXLD1 PE=2 SV=1	236	95.5	4e-23
Pfor_comp5766_c0_seq1	435	10	sp|A2AAJ9|OBSCN_MOUSE Obscurin OS=Mus musculus GN=Obscn PE=2 SV=2	358	142	1e-37
Pfor_comp5766_c1_seq1	210	2	sp|A2AAJ9|OBSCN_MOUSE Obscurin OS=Mus musculus GN=Obscn PE=2 SV=2	261	105	7e-26
Pfor_comp5768_c0_seq1	291	2	sp|O75602|SPAG6_HUMAN Sperm-associated antigen 6 OS=Homo sapiens GN=SPAG6 PE=2 SV=1	452	178	4e-53
Pfor_comp5769_c0_seq1	743	65	sp|P49454|CENPF_HUMAN Centromere protein F OS=Homo sapiens GN=CENPF PE=1 SV=2	152	63.2	5e-10
Pfor_comp5769_c1_seq1	619	36	sp|Q8BVF4|CCD30_MOUSE Coiled-coil domain-containing protein 30 OS=Mus musculus GN=Ccdc30 PE=2 SV=1	170	70.1	1e-12
Pfor_comp5770_c0_seq1	361	143	sp|Q86TC9|MYPN_HUMAN Myopalladin OS=Homo sapiens GN=MYPN PE=1 SV=2	472	186	1e-53
Pfor_comp5772_c0_seq1	306	13	sp|Q09143|CTR1_MOUSE High affinity cationic amino acid transporter 1 OS=Mus musculus GN=Slc7a1 PE=1 SV=1	193	79.0	1e-16
Pfor_comp5773_c0_seq1	309	326	sp|P02750|A2GL_HUMAN Leucine-rich alpha-2-glycoprotein OS=Homo sapiens GN=LRG1 PE=1 SV=2	170	70.1	5e-14
Pfor_comp5774_c0_seq1	345	74	sp|Q8VHB5|CAH9_MOUSE Carbonic anhydrase 9 OS=Mus musculus GN=Ca9 PE=2 SV=2	202	82.4	5e-18
Pfor_comp5780_c0_seq1	890	7	sp|Q9UPA5|BSN_HUMAN Protein bassoon OS=Homo sapiens GN=BSN PE=2 SV=4	767	300	7e-90
Pfor_comp5783_c0_seq1	295	3	sp|Q8WP33|CCD30_MACFA Coiled-coil domain-containing protein 30 OS=Macaca fascicularis GN=CCDC30 PE=2 SV=1	217	88.2	7e-20
Pfor_comp5788_c0_seq1	262	40	sp|P55289|CAD12_HUMAN Cadherin-12 OS=Homo sapiens GN=CDH12 PE=2 SV=2	268	107	7e-27
Pfor_comp5788_c1_seq1	561	76	sp|P55289|CAD12_HUMAN Cadherin-12 OS=Homo sapiens GN=CDH12 PE=2 SV=2	589	231	1e-69
Pfor_comp5789_c1_seq1	526	9	sp|Q9CWR0|ARHGP_MOUSE Rho guanine nucleotide exchange factor 25 OS=Mus musculus GN=Arhgef25 PE=1 SV=1	259	104	1e-24
Pfor_comp5791_c0_seq1	538	9	sp|Q9NR99|MXRA5_HUMAN Matrix-remodeling-associated protein 5 OS=Homo sapiens GN=MXRA5 PE=2 SV=3	300	120	2e-29
Pfor_comp5791_c0_seq2	985	271	sp|Q9NR99|MXRA5_HUMAN Matrix-remodeling-associated protein 5 OS=Homo sapiens GN=MXRA5 PE=2 SV=3	680	266	7e-78
Pfor_comp5796_c0_seq1	2054	485	sp|Q8N2S1|LTBP4_HUMAN Latent-transforming growth factor beta-binding protein 4 OS=Homo sapiens GN=LTBP4 PE=1 SV=2	756	295	4e-84
Pfor_comp5796_c1_seq1	603	158	sp|Q9W6F9|WIF1_DANRE Wnt inhibitory factor 1 OS=Danio rerio GN=wif1 PE=2 SV=1	195	79.7	3e-16
Pfor_comp5798_c0_seq1	420	2	sp|Q921C5|BICD2_MOUSE Protein bicaudal D homolog 2 OS=Mus musculus GN=Bicd2 PE=1 SV=1	142	59.3	2e-09
Pfor_comp5810_c0_seq1	517	53	sp|P54763|EPHB2_MOUSE Ephrin type-B receptor 2 OS=Mus musculus GN=Ephb2 PE=1 SV=2	548	215	1e-63
Pfor_comp5811_c0_seq1	480	223	sp|Q8N2E2|VWDE_HUMAN von Willebrand factor D and EGF domain-containing protein OS=Homo sapiens GN=VWDE PE=2 SV=4	421	166	6e-46
Pfor_comp5812_c0_seq1	327	123	sp|Q8VI47|MRP2_MOUSE Canalicular multispecific organic anion transporter 1 OS=Mus musculus GN=Abcc2 PE=2 SV=2	342	136	3e-36
Pfor_comp5812_c0_seq2	330	123	sp|Q8VI47|MRP2_MOUSE Canalicular multispecific organic anion transporter 1 OS=Mus musculus GN=Abcc2 PE=2 SV=2	333	132	6e-35
Pfor_comp5818_c0_seq1	415	95	sp|P49288|MTR1C_CHICK Melatonin receptor type 1C OS=Gallus gallus PE=2 SV=1	526	207	9e-65
Pfor_comp5820_c0_seq1	389	16	sp|Q9JHS1|EPAS1_RAT Endothelial PAS domain-containing protein 1 OS=Rattus norvegicus GN=Epas1 PE=2 SV=1	150	62.4	5e-19
Pfor_comp5820_c0_seq2	474	46	sp|Q9JHS1|EPAS1_RAT Endothelial PAS domain-containing protein 1 OS=Rattus norvegicus GN=Epas1 PE=2 SV=1	367	145	4e-39
Pfor_comp5822_c0_seq1	539	6	sp|Q6QZN6|DACT1_DANRE Dapper homolog 1 OS=Danio rerio GN=dact1 PE=1 SV=1	193	79.0	1e-15
Pfor_comp5832_c0_seq1	250	94	sp|Q91998|BRN3_CHICK Brain-specific homeobox/POU domain protein 3 OS=Gallus gallus GN=BRN3 PE=2 SV=1	401	159	3e-47
Pfor_comp5834_c0_seq1	491	29	sp|P98089|MUC2L_RAT Intestinal mucin-like protein (Fragment) OS=Rattus norvegicus PE=2 SV=1	398	157	2e-43
Pfor_comp5844_c1_seq1	631	7	sp|O95057|DIRA1_HUMAN GTP-binding protein Di-Ras1 OS=Homo sapiens GN=DIRAS1 PE=1 SV=1	224	90.9	7e-21
Pfor_comp5846_c0_seq1	1021	3	sp|Q0VFF9|RIC3_XENTR Protein RIC-3 OS=Xenopus tropicalis GN=ric3 PE=2 SV=1	306	122	5e-30
Pfor_comp5874_c0_seq1	383	13	sp|P68543|UBX2A_HUMAN UBX domain-containing protein 2A OS=Homo sapiens GN=UBXN2A PE=2 SV=1	123	52.0	1e-07
Pfor_comp5876_c0_seq1	266	362	sp|P36371|TAP2_MOUSE Antigen peptide transporter 2 OS=Mus musculus GN=Tap2 PE=2 SV=1	267	107	8e-27
Pfor_comp5880_c0_seq1	349	90	sp|Q9QZB6|NR4A3_MOUSE Nuclear receptor subfamily 4 group A member 3 OS=Mus musculus GN=Nr4a3 PE=2 SV=1	410	162	2e-46
Pfor_comp5880_c1_seq1	436	17	sp|P22736|NR4A1_HUMAN Nuclear receptor subfamily 4 group A member 1 OS=Homo sapiens GN=NR4A1 PE=1 SV=1	283	113	2e-28
Pfor_comp5881_c0_seq1	436	343	sp|Q8BHD0|RB39A_MOUSE Ras-related protein Rab-39A OS=Mus musculus GN=Rab39a PE=2 SV=1	247	99.8	9e-25
Pfor_comp5881_c0_seq2	436	500	sp|Q8BHD0|RB39A_MOUSE Ras-related protein Rab-39A OS=Mus musculus GN=Rab39a PE=2 SV=1	296	118	7e-32
Pfor_comp5882_c0_seq1	258	61	sp|Q8K394|PLCL2_MOUSE Inactive phospholipase C-like protein 2 OS=Mus musculus GN=Plcl2 PE=1 SV=2	323	129	4e-34
Pfor_comp5882_c1_seq1	677	68	sp|Q9UPR0|PLCL2_HUMAN Inactive phospholipase C-like protein 2 OS=Homo sapiens GN=PLCL2 PE=1 SV=2	848	331	4e-104
Pfor_comp5884_c0_seq1	542	78	sp|Q14194|DPYL1_HUMAN Dihydropyrimidinase-related protein 1 OS=Homo sapiens GN=CRMP1 PE=1 SV=1	709	277	7e-89
Pfor_comp5889_c0_seq1	450	45	sp|P06238|A2MG_RAT Alpha-2-macroglobulin OS=Rattus norvegicus GN=A2m PE=2 SV=2	483	190	2e-54
Pfor_comp5889_c1_seq1	365	21	sp|Q6GQT1|A2MP_MOUSE Alpha-2-macroglobulin-P OS=Mus musculus GN=A2mp PE=2 SV=2	342	136	5e-36
Pfor_comp5891_c0_seq1	1036	4	sp|Q14678|KANK1_HUMAN KN motif and ankyrin repeat domain-containing protein 1 OS=Homo sapiens GN=KANK1 PE=1 SV=3	255	102	2e-22
Pfor_comp5896_c0_seq1	363	222	sp|Q92002|MYO1C_LITCT Unconventional myosin-Ic OS=Lithobates catesbeiana GN=Myo1c PE=2 SV=1	431	170	3e-48
Pfor_comp5898_c0_seq1	255	22	sp|Q6DHB5|LHPL3_DANRE Lipoma HMGIC fusion partner-like 3 protein OS=Danio rerio GN=lhfpl3 PE=2 SV=1	412	163	4e-50
Pfor_comp5903_c0_seq1	634	65	sp|P49259|PLA2R_BOVIN Secretory phospholipase A2 receptor OS=Bos taurus GN=PLA2R1 PE=1 SV=1	590	231	5e-68
Pfor_comp5903_c1_seq1	427	232	sp|P49259|PLA2R_BOVIN Secretory phospholipase A2 receptor OS=Bos taurus GN=PLA2R1 PE=1 SV=1	229	92.8	1e-20
Pfor_comp5904_c0_seq1	276	18	sp|Q61830|MRC1_MOUSE Macrophage mannose receptor 1 OS=Mus musculus GN=Mrc1 PE=1 SV=2	133	55.8	1e-08
Pfor_comp5905_c0_seq2	722	1	sp|Q9UGN4|CLM8_HUMAN CMRF35-like molecule 8 OS=Homo sapiens GN=CD300A PE=1 SV=2	118	50.1	6e-06
Pfor_comp5907_c0_seq1	368	16	sp|Q6TLI7|AA2AR_HORSE Adenosine receptor A2a OS=Equus caballus GN=ADORA2A PE=2 SV=1	128	53.9	5e-08
Pfor_comp5911_c0_seq1	236	8	sp|Q1L8D2|MANEL_DANRE Glycoprotein endo-alpha-1,2-mannosidase-like protein OS=Danio rerio GN=maneal PE=3 SV=1	394	156	2e-45
Pfor_comp5914_c0_seq1	280	153	sp|Q9W7R4|TEN3_DANRE Teneurin-3 OS=Danio rerio GN=tenm3 PE=2 SV=1	422	167	5e-47
Pfor_comp5919_c0_seq1	704	119	sp|Q5K2P4|K1C13_PROAT Keratin, type I cytoskeletal 13 OS=Protopterus aethiopicus GN=KRT13 PE=1 SV=1	193	79.0	1e-15
Pfor_comp5921_c0_seq1	247	1	sp|Q7ZV46|METRL_DANRE Meteorin-like protein OS=Danio rerio GN=metrnl PE=2 SV=1	130	54.7	7e-09
Pfor_comp5924_c0_seq1	676	109	sp|P41587|VIPR2_HUMAN Vasoactive intestinal polypeptide receptor 2 OS=Homo sapiens GN=VIPR2 PE=1 SV=2	748	292	2e-95
Pfor_comp5934_c0_seq1	676	14	sp|Q13822|ENPP2_HUMAN Ectonucleotide pyrophosphatase/phosphodiesterase family member 2 OS=Homo sapiens GN=ENPP2 PE=1 SV=3	313	125	6e-31
Pfor_comp5934_c1_seq1	459	14	sp|O14638|ENPP3_HUMAN Ectonucleotide pyrophosphatase/phosphodiesterase family member 3 OS=Homo sapiens GN=ENPP3 PE=1 SV=2	451	178	8e-51
Pfor_comp5937_c0_seq1	774	23	sp|Q15413|RYR3_HUMAN Ryanodine receptor 3 OS=Homo sapiens GN=RYR3 PE=1 SV=3	1119	435	1e-137
Pfor_comp5938_c0_seq1	351	55	sp|Q62413|EPHA6_MOUSE Ephrin type-A receptor 6 OS=Mus musculus GN=Epha6 PE=2 SV=2	393	155	4e-43
Pfor_comp5938_c1_seq1	369	500	sp|P29321|EPHA8_RAT Ephrin type-A receptor 8 (Fragment) OS=Rattus norvegicus GN=Epha8 PE=2 SV=1	486	191	8e-59
Pfor_comp5943_c0_seq1	685	41	sp|P13796|PLSL_HUMAN Plastin-2 OS=Homo sapiens GN=LCP1 PE=1 SV=6	897	350	2e-115
Pfor_comp5950_c0_seq1	323	83	sp|Q92887|MRP2_HUMAN Canalicular multispecific organic anion transporter 1 OS=Homo sapiens GN=ABCC2 PE=1 SV=3	327	130	3e-34
Pfor_comp5950_c1_seq1	224	75	sp|Q92887|MRP2_HUMAN Canalicular multispecific organic anion transporter 1 OS=Homo sapiens GN=ABCC2 PE=1 SV=3	289	115	1e-29
Pfor_comp5951_c0_seq1	518	2	sp|Q95LP5|AXDN1_MACFA Axonemal dynein light chain domain-containing protein 1 OS=Macaca fascicularis GN=AXDND1 PE=2 SV=2	275	110	2e-26
Pfor_comp5951_c1_seq1	403	3	sp|Q5T1B0|AXDN1_HUMAN Axonemal dynein light chain domain-containing protein 1 OS=Homo sapiens GN=AXDND1 PE=2 SV=1	321	128	4e-33
Pfor_comp5953_c1_seq1	377	4	sp|Q9QXI3|GPR26_RAT G-protein coupled receptor 26 OS=Rattus norvegicus GN=Gpr26 PE=2 SV=1	170	70.1	9e-14
Pfor_comp5955_c0_seq1	491	15	sp|Q9JLT0|MYH10_RAT Myosin-10 OS=Rattus norvegicus GN=Myh10 PE=2 SV=1	294	117	6e-29
Pfor_comp5962_c0_seq1	273	71	sp|A5PJK0|SPB10_BOVIN Serpin B10 OS=Bos taurus GN=SERPINB10 PE=2 SV=1	212	86.3	7e-20
Pfor_comp5962_c1_seq1	254	80	sp|P30740|ILEU_HUMAN Leukocyte elastase inhibitor OS=Homo sapiens GN=SERPINB1 PE=1 SV=1	235	95.1	2e-23
Pfor_comp5966_c0_seq1	510	13	sp|Q9TS33|RYR3_RABIT Ryanodine receptor 3 OS=Oryctolagus cuniculus PE=1 SV=1	662	259	8e-78
Pfor_comp5966_c1_seq1	237	13	sp|Q9TS33|RYR3_RABIT Ryanodine receptor 3 OS=Oryctolagus cuniculus PE=1 SV=1	235	95.1	3e-22
Pfor_comp5969_c0_seq1	258	6	sp|Q61271|ACV1B_MOUSE Activin receptor type-1B OS=Mus musculus GN=Acvr1b PE=1 SV=1	126	53.1	5e-08
Pfor_comp5986_c0_seq1	804	2	sp|Q9JJR6|CK016_MOUSE Uncharacterized protein C11orf16 homolog OS=Mus musculus GN=D7h11orf16 PE=2 SV=2	136	57.0	5e-08
Pfor_comp5987_c0_seq1	818	49	sp|P10394|POL4_DROME Retrovirus-related Pol polyprotein from transposon 412 OS=Drosophila melanogaster GN=POL PE=3 SV=1	314	125	2e-30
Pfor_comp5988_c1_seq1	543	272	sp|Q9D119|PPR27_MOUSE Protein phosphatase 1 regulatory subunit 27 OS=Mus musculus GN=Ppp1r27 PE=2 SV=1	475	187	8e-59
Pfor_comp5998_c0_seq1	227	2	sp|Q8NB59|SYT14_HUMAN Synaptotagmin-14 OS=Homo sapiens GN=SYT14 PE=1 SV=2	194	79.3	3e-17
Pfor_comp6005_c0_seq1	371	91	sp|Q6JEL3|KLH10_RAT Kelch-like protein 10 OS=Rattus norvegicus GN=Klhl10 PE=2 SV=1	222	90.1	3e-20
Pfor_comp6006_c0_seq1	571	86	sp|P05452|TETN_HUMAN Tetranectin OS=Homo sapiens GN=CLEC3B PE=1 SV=3	534	210	6e-67
Pfor_comp6009_c0_seq1	652	9	sp|Q4VAA7|SNX33_MOUSE Sorting nexin-33 OS=Mus musculus GN=Snx33 PE=1 SV=1	543	213	8e-64
Pfor_comp6011_c0_seq1	529	31	sp|P11678|PERE_HUMAN Eosinophil peroxidase OS=Homo sapiens GN=EPX PE=1 SV=2	396	157	3e-43
Pfor_comp6012_c0_seq1	207	69	sp|Q32NH8|PLCD4_XENLA 1-phosphatidylinositol 4,5-bisphosphate phosphodiesterase delta-4 OS=Xenopus laevis GN=plcd4 PE=2 SV=1	198	80.9	9e-18
Pfor_comp6012_c1_seq1	425	6	sp|Q32NH8|PLCD4_XENLA 1-phosphatidylinositol 4,5-bisphosphate phosphodiesterase delta-4 OS=Xenopus laevis GN=plcd4 PE=2 SV=1	160	66.2	9e-12
Pfor_comp6014_c0_seq1	440	49	sp|Q5XGS8|GTPB1_XENLA GTP-binding protein 1 OS=Xenopus laevis GN=gtpbp1 PE=2 SV=1	669	262	9e-83
Pfor_comp6014_c1_seq1	503	31	sp|Q5R8Q7|GTPB1_PONAB GTP-binding protein 1 (Fragment) OS=Pongo abelii GN=GTPBP1 PE=2 SV=2	683	267	6e-85
Pfor_comp6016_c0_seq1	853	9	sp|Q6DHH7|LZIC_DANRE Protein LZIC OS=Danio rerio GN=lzic PE=1 SV=1	601	236	9e-76
Pfor_comp6017_c0_seq1	749	55	sp|A1XQX8|NR3AA_DANRE Neurexin-3a OS=Danio rerio GN=nrxn3a PE=2 SV=1	862	336	3e-104
Pfor_comp6025_c1_seq1	610	3	sp|Q15303|ERBB4_HUMAN Receptor tyrosine-protein kinase erbB-4 OS=Homo sapiens GN=ERBB4 PE=1 SV=1	222	90.1	4e-19
Pfor_comp6028_c0_seq1	530	6	sp|A7XYH5|SOBP_CHICK Sine oculis-binding protein homolog OS=Gallus gallus GN=SOBP PE=2 SV=1	219	89.0	5e-19
Pfor_comp6029_c0_seq1	232	3	sp|P35763|PERF_RAT Perforin-1 OS=Rattus norvegicus GN=Prf1 PE=2 SV=1	163	67.4	5e-13
Pfor_comp6033_c0_seq1	342	6	sp|Q6KF10|GDF6_HUMAN Growth/differentiation factor 6 OS=Homo sapiens GN=GDF6 PE=1 SV=1	207	84.3	1e-18
Pfor_comp6041_c0_seq1	1201	109	sp|Q07837|SLC31_HUMAN Neutral and basic amino acid transport protein rBAT OS=Homo sapiens GN=SLC3A1 PE=1 SV=2	1223	475	8e-161
Pfor_comp6042_c0_seq1	266	11	sp|Q08DF4|DYN1_BOVIN Dynamin-1 OS=Bos taurus GN=DNM1 PE=2 SV=1	158	65.5	4e-12
Pfor_comp6042_c1_seq1	367	23	sp|Q08DF4|DYN1_BOVIN Dynamin-1 OS=Bos taurus GN=DNM1 PE=2 SV=1	500	197	3e-58
Pfor_comp6044_c0_seq1	869	3	sp|Q3UTJ2|SRBS2_MOUSE Sorbin and SH3 domain-containing protein 2 OS=Mus musculus GN=Sorbs2 PE=1 SV=2	502	197	3e-55
Pfor_comp6047_c0_seq1 polymerase 15 OS=Homo sapiens GN=PARP15 PE=1 SV=2	255	102	5e-25
Pfor_comp6056_c0_seq1	855	8	sp|Q9NP71|MLXPL_HUMAN Carbohydrate-responsive element-binding protein OS=Homo sapiens GN=MLXIPL PE=1 SV=1	469	185	2e-51
Pfor_comp6067_c0_seq1	446	12	sp|Q8K1Y2|KPCD3_MOUSE Serine/threonine-protein kinase D3 OS=Mus musculus GN=Prkd3 PE=1 SV=1	589	231	6e-70
Pfor_comp6069_c0_seq1	637	300	sp|E9PVD3|PCD16_MOUSE Protocadherin-16 OS=Mus musculus GN=Dchs1 PE=1 SV=1	539	212	1e-60
Pfor_comp6073_c0_seq1	343	5	sp|Q92508|PIEZ1_HUMAN Piezo-type mechanosensitive ion channel component 1 OS=Homo sapiens GN=PIEZO1 PE=1 SV=4	410	162	4e-45
Pfor_comp6080_c0_seq1	309	8	sp|Q02930|CREB5_HUMAN Cyclic AMP-responsive element-binding protein 5 OS=Homo sapiens GN=CREB5 PE=1 SV=3	303	121	4e-32
Pfor_comp6080_c1_seq1	681	9	sp|Q02930|CREB5_HUMAN Cyclic AMP-responsive element-binding protein 5 OS=Homo sapiens GN=CREB5 PE=1 SV=3	605	237	2e-73
Pfor_comp6086_c0_seq1	582	11	sp|Q800Y2|MGP_ARGRE Matrix Gla protein OS=Argyrosomus regius GN=mgp PE=1 SV=1	327	130	6e-37
Pfor_comp6090_c0_seq1	810	6	sp|O60909|B4GT2_HUMAN Beta-1,4-galactosyltransferase 2 OS=Homo sapiens GN=B4GALT2 PE=1 SV=1	168	69.3	3e-12
Pfor_comp6097_c0_seq1	258	16	sp|Q8R426|KCIP1_RAT Kv channel-interacting protein 1 OS=Rattus norvegicus GN=Kcnip1 PE=1 SV=2	268	107	1e-28
Pfor_comp6098_c0_seq1	275	22	sp|P58875|S14L2_BOVIN SEC14-like protein 2 OS=Bos taurus GN=SEC14L2 PE=1 SV=2	386	153	2e-44
Pfor_comp6101_c0_seq1	347	6	sp|Q32KN9|PRLD1_BOVIN PRELI domain-containing protein 1, mitochondrial OS=Bos taurus GN=PRELID1 PE=2 SV=1	285	114	1e-30
Pfor_comp6102_c0_seq1	412	66	sp|Q13255|GRM1_HUMAN Metabotropic glutamate receptor 1 OS=Homo sapiens GN=GRM1 PE=1 SV=3	650	254	6e-78
Pfor_comp6104_c0_seq1	818	2	sp|Q07065|CKAP4_HUMAN Cytoskeleton-associated protein 4 OS=Homo sapiens GN=CKAP4 PE=1 SV=2	277	111	5e-26
Pfor_comp6104_c1_seq1	1004	43	sp|P35748|MYH11_RABIT Myosin-11 OS=Oryctolagus cuniculus GN=MYH11 PE=2 SV=2	145	60.5	1e-08
Pfor_comp6107_c0_seq1	259	2	sp|Q4VA61|DSCL1_MOUSE Down syndrome cell adhesion molecule-like protein 1 homolog OS=Mus musculus GN=Dscaml1 PE=1 SV=2	127	53.5	6e-08
Pfor_comp6107_c1_seq1	1230	363	sp|Q8TD84|DSCL1_HUMAN Down syndrome cell adhesion molecule-like protein 1 OS=Homo sapiens GN=DSCAML1 PE=1 SV=2	1243	483	0.0
Pfor_comp6116_c0_seq1	701	23	sp|Q6IE52|MUG2_RAT Murinoglobulin-2 OS=Rattus norvegicus GN=Mug2 PE=1 SV=1	240	97.1	4e-21
Pfor_comp6121_c0_seq1	710	10	sp|Q8TF21|ANR24_HUMAN Ankyrin repeat domain-containing protein 24 OS=Homo sapiens GN=ANKRD24 PE=2 SV=2	320	127	1e-31
Pfor_comp6122_c1_seq1	414	1	sp|Q9UIF8|BAZ2B_HUMAN Bromodomain adjacent to zinc finger domain protein 2B OS=Homo sapiens GN=BAZ2B PE=1 SV=3	119	50.4	1e-06
Pfor_comp6123_c0_seq1	433	13	sp|Q92736|RYR2_HUMAN Ryanodine receptor 2 OS=Homo sapiens GN=RYR2 PE=1 SV=3	547	215	7e-63
Pfor_comp6124_c0_seq1	554	29	sp|Q96JB1|DYH8_HUMAN Dynein heavy chain 8, axonemal OS=Homo sapiens GN=DNAH8 PE=1 SV=2	544	214	9e-62
Pfor_comp6137_c0_seq1 A OS=Mus musculus GN=Maoa PE=1 SV=3	277	111	5e-28
Pfor_comp6148_c0_seq1	511	11	sp|Q9H2E6|SEM6A_HUMAN Semaphorin-6A OS=Homo sapiens GN=SEMA6A PE=1 SV=2	475	187	2e-53
Pfor_comp6150_c0_seq1	264	12	sp|Q80U57|RIMS3_MOUSE Regulating synaptic membrane exocytosis protein 3 OS=Mus musculus GN=Rims3 PE=2 SV=2	223	90.5	9e-22
Pfor_comp6151_c0_seq1	284	1	sp|P08938|PURP_CHICK Purpurin OS=Gallus gallus PE=1 SV=1	184	75.5	1e-16
Pfor_comp6158_c0_seq1	256	13	sp|Q9TS33|RYR3_RABIT Ryanodine receptor 3 OS=Oryctolagus cuniculus PE=1 SV=1	334	133	2e-35
Pfor_comp6160_c0_seq1	1019	40	sp|Q69Z26|CNTN4_MOUSE Contactin-4 OS=Mus musculus GN=Cntn4 PE=1 SV=2	567	223	9e-64
Pfor_comp6166_c0_seq1	400	39	sp|P97888|2ABG_RAT Serine/threonine-protein phosphatase 2A 55 kDa regulatory subunit B gamma isoform OS=Rattus norvegicus GN=Ppp2r2c PE=2 SV=1	656	257	4e-83
Pfor_comp6169_c1_seq1	312	2	sp|Q8VHQ2|SOCS7_MOUSE Suppressor of cytokine signaling 7 OS=Mus musculus GN=Socs7 PE=1 SV=1	143	59.7	5e-10
Pfor_comp6171_c0_seq1	216	6	sp|Q8BZL4|GPR22_MOUSE Probable G-protein coupled receptor 22 OS=Mus musculus GN=Gpr22 PE=2 SV=1	304	121	6e-33
Pfor_comp6171_c1_seq1	611	2	sp|Q99680|GPR22_HUMAN Probable G-protein coupled receptor 22 OS=Homo sapiens GN=GPR22 PE=2 SV=2	223	90.5	7e-20
Pfor_comp6173_c0_seq1	295	2	sp|Q9WV89|STXB4_MOUSE Syntaxin-binding protein 4 OS=Mus musculus GN=Stxbp4 PE=1 SV=1	164	67.8	7e-13
Pfor_comp6180_c0_seq1	215	3	sp|F1Q7Z7|DAAF3_DANRE Dynein assembly factor 3, axonemal OS=Danio rerio GN=dnaaf3 PE=2 SV=2	184	75.5	5e-16
Pfor_comp6185_c0_seq1	258	5	sp|Q7Z442|PK1L2_HUMAN Polycystic kidney disease protein 1-like 2 OS=Homo sapiens GN=PKD1L2 PE=1 SV=4	191	78.2	2e-16
Pfor_comp6186_c0_seq1	283	90	sp|Q05423|FABP7_CHICK Fatty acid-binding protein, brain OS=Gallus gallus GN=FABP7 PE=2 SV=2	332	132	5e-39
Pfor_comp6192_c0_seq1	238	40	sp|Q5R4M0|GRIA2_PONAB Glutamate receptor 2 OS=Pongo abelii GN=GRIA2 PE=2 SV=1	327	130	6e-35
Pfor_comp6192_c1_seq1	210	52	sp|P19491|GRIA2_RAT Glutamate receptor 2 OS=Rattus norvegicus GN=Gria2 PE=1 SV=2	340	135	7e-37
Pfor_comp6194_c0_seq1	278	6	sp|P01132|EGF_MOUSE Pro-epidermal growth factor OS=Mus musculus GN=Egf PE=1 SV=2	142	59.3	7e-10
Pfor_comp6194_c0_seq2	208	6	sp|P01132|EGF_MOUSE Pro-epidermal growth factor OS=Mus musculus GN=Egf PE=1 SV=2	142	59.3	4e-10
Pfor_comp6196_c1_seq1	297	21	sp|Q8N1C3|GBRG1_HUMAN Gamma-aminobutyric acid receptor subunit gamma-1 OS=Homo sapiens GN=GABRG1 PE=2 SV=2	273	109	4e-28
Pfor_comp6197_c0_seq1	292	108	sp|Q7T2Z5|UNC5C_CHICK Netrin receptor UNC5C OS=Gallus gallus GN=UNC5C PE=2 SV=1	475	187	6e-55
Pfor_comp6205_c0_seq1	309	80	sp|Q9JM47|CSEN_RAT Calsenilin OS=Rattus norvegicus GN=Kcnip3 PE=1 SV=1	411	162	3e-49
Pfor_comp6206_c0_seq1	389	3	sp|Q9JK66|PRKN2_RAT E3 ubiquitin-protein ligase parkin OS=Rattus norvegicus GN=Park2 PE=1 SV=1	116	49.3	4e-11
Pfor_comp6208_c0_seq1	940	12	sp|Q02356|AMPD2_RAT AMP deaminase 2 OS=Rattus norvegicus GN=Ampd2 PE=2 SV=2	1039	404	5e-133
Pfor_comp6208_c1_seq1	287	16	sp|Q9DBT5|AMPD2_MOUSE AMP deaminase 2 OS=Mus musculus GN=Ampd2 PE=1 SV=1	447	176	2e-51
Pfor_comp6210_c1_seq1	272	134	sp|Q4KLH9|GPR4_RAT G-protein coupled receptor 4 OS=Rattus norvegicus GN=Gpr4 PE=2 SV=1	185	75.9	3e-16
Pfor_comp6215_c0_seq1	526	6	sp|Q66H30|GIN1_RAT Gypsy retrotransposon integrase-like protein 1 OS=Rattus norvegicus GN=GIN1 PE=2 SV=1	126	53.1	2e-07
Pfor_comp6215_c1_seq1	611	11	sp|P10394|POL4_DROME Retrovirus-related Pol polyprotein from transposon 412 OS=Drosophila melanogaster GN=POL PE=3 SV=1	187	76.6	1e-14
Pfor_comp6217_c0_seq1	464	100	sp|P50121|RET2_PIG Retinol-binding protein 2 OS=Sus scrofa GN=RBP2 PE=2 SV=2	518	204	5e-66
Pfor_comp6218_c1_seq1	256	4	sp|Q04202|TCB2_CAEBR Transposable element Tcb2 transposase OS=Caenorhabditis briggsae PE=3 SV=1	171	70.5	1e-14
Pfor_comp6228_c0_seq1	206	6	sp|Q5RE87|S38A4_PONAB Sodium-coupled neutral amino acid transporter 4 OS=Pongo abelii GN=SLC38A4 PE=2 SV=1	130	54.7	9e-09
Pfor_comp6235_c0_seq1	298	4	sp|Q91ZV8|GP124_MOUSE G-protein coupled receptor 124 OS=Mus musculus GN=Gpr124 PE=2 SV=2	323	129	7e-34
Pfor_comp6235_c1_seq1	355	4	sp|Q96PE1|GP124_HUMAN G-protein coupled receptor 124 OS=Homo sapiens GN=GPR124 PE=1 SV=2	268	107	4e-26
Pfor_comp6239_c0_seq1	360	9	sp|Q1RLQ5|FA69A_DANRE Protein FAM69A OS=Danio rerio GN=fam69a PE=2 SV=1	453	179	2e-53
Pfor_comp6245_c0_seq1	265	95	sp|Q17LW0|MYO7A_AEDAE Myosin-VIIa OS=Aedes aegypti GN=ck PE=3 SV=1	212	86.3	4e-19
Pfor_comp6247_c0_seq1	925	183	sp|Q24K22|HGFL_BOVIN Hepatocyte growth factor-like protein OS=Bos taurus GN=MST1 PE=2 SV=1	1092	425	3e-142
Pfor_comp6252_c0_seq1	281	107	sp|P08983|CXB1_XENLA Gap junction beta-1 protein OS=Xenopus laevis GN=gjb1 PE=2 SV=2	402	159	6e-48
Pfor_comp6253_c0_seq1	391	33	sp|Q5EAA4|MOB3C_BOVIN MOB kinase activator 3C OS=Bos taurus GN=MOB3C PE=2 SV=1	578	227	2e-74
Pfor_comp6253_c1_seq1	514	33	sp|Q8BJG4|MOB3C_MOUSE MOB kinase activator 3C OS=Mus musculus GN=Mob3c PE=2 SV=1	338	134	1e-37
Pfor_comp6257_c0_seq1	325	3	sp|Q505G8|ZN827_MOUSE Zinc finger protein 827 OS=Mus musculus GN=Znf827 PE=2 SV=2	144	60.1	6e-10
Pfor_comp6257_c0_seq2	381	381	sp|Q80W31|ZN569_MOUSE Zinc finger protein 569 OS=Mus musculus GN=Znf569 PE=2 SV=2	153	63.5	5e-11
Pfor_comp6275_c0_seq1	248	4	sp|Q5XTS1|PLPL8_RABIT Calcium-independent phospholipase A2-gamma OS=Oryctolagus cuniculus GN=PNPLA8 PE=1 SV=1	265	106	1e-26
Pfor_comp6278_c0_seq1	608	12	sp|Q8NF91|SYNE1_HUMAN Nesprin-1 OS=Homo sapiens GN=SYNE1 PE=1 SV=4	416	164	2e-44
Pfor_comp6283_c0_seq1	303	23	sp|Q59I64|YLAT2_DANRE Y+L amino acid transporter 2 OS=Danio rerio GN=slc7a6 PE=2 SV=1	363	144	2e-40
Pfor_comp6284_c0_seq1	218	9	sp|Q17LW0|MYO7A_AEDAE Myosin-VIIa OS=Aedes aegypti GN=ck PE=3 SV=1	191	78.2	1e-16
Pfor_comp6290_c0_seq1	205	6	sp|Q9CS72|FLIP1_MOUSE Filamin-A-interacting protein 1 OS=Mus musculus GN=Filip1 PE=1 SV=2	181	74.3	2e-15
Pfor_comp6291_c0_seq1	338	7	sp|P36197|ZEB1_CHICK Zinc finger E-box-binding homeobox 1 OS=Gallus gallus GN=ZEB1 PE=2 SV=1	343	136	2e-36
Pfor_comp6292_c0_seq1	494	2	sp|Q5XGC9|SRFB1_XENTR Serum response factor-binding protein 1 OS=Xenopus tropicalis GN=srfbp1 PE=2 SV=1	179	73.6	4e-14
Pfor_comp6293_c0_seq1	401	6	sp|Q78E60|ARNT2_RAT Aryl hydrocarbon receptor nuclear translocator 2 OS=Rattus norvegicus GN=Arnt2 PE=2 SV=1	242	97.8	1e-22
Pfor_comp6299_c0_seq1	481	33	sp|P0CT40|TF29_SCHPO Transposon Tf2-9 polyprotein OS=Schizosaccharomyces pombe (strain 972 / ATCC 24843) GN=Tf2-9 PE=3 SV=1	213	86.7	2e-18
Pfor_comp6300_c0_seq1	329	4	sp|Q9Y2L6|FRM4B_HUMAN FERM domain-containing protein 4B OS=Homo sapiens GN=FRMD4B PE=1 SV=4	263	105	1e-25
Pfor_comp6305_c0_seq1	722	6	sp|Q6P1Z5|PED1A_MOUSE PC-esterase domain-containing protein 1A OS=Mus musculus GN=Pced1a PE=2 SV=2	251	101	2e-23
Pfor_comp6307_c1_seq1	262	7	sp|Q8K352|SASH3_MOUSE SAM and SH3 domain-containing protein 3 OS=Mus musculus GN=Sash3 PE=2 SV=2	235	95.1	3e-23
Pfor_comp6320_c0_seq1	309	9	sp|Q69ZN7|MYOF_MOUSE Myoferlin OS=Mus musculus GN=Myof PE=1 SV=2	331	132	9e-35
Pfor_comp6326_c0_seq1	238	5	sp|Q14CM0|FRPD4_HUMAN FERM and PDZ domain-containing protein 4 OS=Homo sapiens GN=FRMPD4 PE=1 SV=1	354	140	2e-38
Pfor_comp6333_c0_seq1	437	6	sp|Q8IYR0|CF165_HUMAN UPF0704 protein C6orf165 OS=Homo sapiens GN=C6orf165 PE=2 SV=2	332	132	4e-35
Pfor_comp6333_c1_seq1	668	6	sp|Q6PE87|CF165_MOUSE UPF0704 protein C6orf165 homolog OS=Mus musculus PE=2 SV=2	419	166	5e-46
Pfor_comp6334_c0_seq1	416	7	sp|Q08E66|WFKN2_BOVIN WAP, Kazal, immunoglobulin, Kunitz and NTR domain-containing protein 2 OS=Bos taurus GN=WFIKKN2 PE=2 SV=1	287	115	5e-29
Pfor_comp6335_c0_seq1	580	54	sp|O75445|USH2A_HUMAN Usherin OS=Homo sapiens GN=USH2A PE=1 SV=3	679	266	1e-79
Pfor_comp6335_c1_seq1	291	3	sp|O75445|USH2A_HUMAN Usherin OS=Homo sapiens GN=USH2A PE=1 SV=3	283	113	2e-28
Pfor_comp6336_c0_seq1	266	135	sp|P34997|CXCR5_RAT C-X-C chemokine receptor type 5 OS=Rattus norvegicus GN=Cxcr5 PE=2 SV=1	175	72.0	9e-15
Pfor_comp6339_c0_seq1	678	3	sp|Q08999|RBL2_HUMAN Retinoblastoma-like protein 2 OS=Homo sapiens GN=RBL2 PE=1 SV=3	190	77.8	7e-15
Pfor_comp6340_c0_seq1	261	5	sp|P33150|CAD13_CHICK Cadherin-13 OS=Gallus gallus GN=CDH13 PE=1 SV=1	124	52.4	1e-07
Pfor_comp6349_c0_seq1	386	8	sp|Q91VV4|DEN2D_MOUSE DENN domain-containing protein 2D OS=Mus musculus GN=Dennd2d PE=2 SV=1	303	121	8e-32
Pfor_comp6361_c0_seq1	223	8	sp|Q3U3I9|ZN865_MOUSE Zinc finger protein 865 OS=Mus musculus GN=Znf865 PE=2 SV=1	114	48.5	2e-06
Pfor_comp6363_c0_seq1	353	3	sp|Q7LHG5|YI31B_YEAST Transposon Ty3-I Gag-Pol polyprotein OS=Saccharomyces cerevisiae (strain ATCC 204508 / S288c) GN=TY3B-I PE=3 SV=2	128	53.9	8e-08
Pfor_comp6363_c1_seq1	285	36	sp|P0CT40|TF29_SCHPO Transposon Tf2-9 polyprotein OS=Schizosaccharomyces pombe (strain 972 / ATCC 24843) GN=Tf2-9 PE=3 SV=1	285	114	8e-29
Pfor_comp6373_c0_seq1	1111	5	sp|Q15878|CAC1E_HUMAN Voltage-dependent R-type calcium channel subunit alpha-1E OS=Homo sapiens GN=CACNA1E PE=1 SV=3	460	181	3e-48
Pfor_comp6377_c0_seq1	317	8	sp|Q86YJ5|MARH9_HUMAN E3 ubiquitin-protein ligase MARCH9 OS=Homo sapiens GN=MARCH9 PE=1 SV=2	311	124	1e-33
Pfor_comp6380_c0_seq1	318	12	sp|P09917|LOX5_HUMAN Arachidonate 5-lipoxygenase OS=Homo sapiens GN=ALOX5 PE=1 SV=2	138	57.8	3e-09
Pfor_comp6380_c0_seq2	317	20	sp|P09917|LOX5_HUMAN Arachidonate 5-lipoxygenase OS=Homo sapiens GN=ALOX5 PE=1 SV=2	158	65.5	6e-12
Pfor_comp6386_c0_seq1	214	1	sp|A8MY62|BLML_HUMAN Putative beta-lactamase-like 1 OS=Homo sapiens GN=LACTBL1 PE=2 SV=2	189	77.4	1e-16
Pfor_comp6392_c0_seq1	326	30	sp|Q7LHG5|YI31B_YEAST Transposon Ty3-I Gag-Pol polyprotein OS=Saccharomyces cerevisiae (strain ATCC 204508 / S288c) GN=TY3B-I PE=3 SV=2	213	86.7	5e-19
Pfor_comp6400_c0_seq1	444	237	sp|P10587|MYH11_CHICK Myosin-11 OS=Gallus gallus GN=MYH11 PE=1 SV=4	580	228	2e-67
Pfor_comp6401_c0_seq1	469	26	sp|Q9EQ31|LPAR3_MOUSE Lysophosphatidic acid receptor 3 OS=Mus musculus GN=Lpar3 PE=2 SV=1	370	147	2e-41
Pfor_comp6402_c0_seq1	1301	3	sp|Q9P202|WHRN_HUMAN Whirlin OS=Homo sapiens GN=DFNB31 PE=1 SV=3	241	97.4	3e-20
Pfor_comp6411_c0_seq1	610	98	sp|O55017|CAC1B_MOUSE Voltage-dependent N-type calcium channel subunit alpha-1B OS=Mus musculus GN=Cacna1b PE=1 SV=1	748	292	5e-89
Pfor_comp6411_c1_seq1	331	51	sp|P27884|CAC1A_RABIT Voltage-dependent P/Q-type calcium channel subunit alpha-1A OS=Oryctolagus cuniculus GN=CACNA1A PE=1 SV=1	425	168	3e-47
Pfor_comp6412_c0_seq1	207	22	sp|P92523|M860_ARATH Uncharacterized mitochondrial protein AtMg00860 OS=Arabidopsis thaliana GN=AtMg00860 PE=4 SV=1	173	71.2	1e-15
Pfor_comp6423_c0_seq1	329	38	sp|Q9TTC1|POL_KORV Pro-Pol polyprotein OS=Koala retrovirus GN=pro-pol PE=3 SV=1	239	96.7	2e-22
Pfor_comp6423_c1_seq1	399	17	sp|P31795|POL_MLVRK Pol polyprotein (Fragment) OS=Radiation murine leukemia virus (strain Kaplan) GN=pol PE=3 SV=1	158	65.5	1e-11
Pfor_comp6424_c0_seq1	375	24	sp|Q62956|ERBB4_RAT Receptor tyrosine-protein kinase erbB-4 OS=Rattus norvegicus GN=Erbb4 PE=1 SV=3	492	194	3e-56
Pfor_comp6424_c1_seq1	417	21	sp|Q61527|ERBB4_MOUSE Receptor tyrosine-protein kinase erbB-4 OS=Mus musculus GN=Erbb4 PE=1 SV=5	553	217	3e-64
Pfor_comp6430_c0_seq1	236	27	sp|Q63164|DYH1_RAT Dynein heavy chain 1, axonemal OS=Rattus norvegicus GN=Dnah1 PE=2 SV=2	248	100	5e-24
Pfor_comp6431_c0_seq1	226	10	sp|Q3SZP7|VILI_BOVIN Villin-1 OS=Bos taurus GN=VIL1 PE=2 SV=3	147	61.2	8e-11
Pfor_comp6436_c0_seq1	350	2	sp|P52797|EFNA3_HUMAN Ephrin-A3 OS=Homo sapiens GN=EFNA3 PE=1 SV=1	157	65.1	2e-12
Pfor_comp6439_c0_seq1	350	25	sp|Q86UX2|ITIH5_HUMAN Inter-alpha-trypsin inhibitor heavy chain H5 OS=Homo sapiens GN=ITIH5 PE=2 SV=2	238	96.3	3e-22
Pfor_comp6440_c0_seq1	1523	29	sp|O15460|P4HA2_HUMAN Prolyl 4-hydroxylase subunit alpha-2 OS=Homo sapiens GN=P4HA2 PE=1 SV=1	1523	591	0.0
Pfor_comp6440_c0_seq2	1973	29	sp|Q5ZLK5|P4HA2_CHICK Prolyl 4-hydroxylase subunit alpha-2 OS=Gallus gallus GN=P4HA2 PE=2 SV=1	2023	783	0.0
Pfor_comp6443_c0_seq1	295	34	sp|Q5REC2|NEC2_PONAB Neuroendocrine convertase 2 OS=Pongo abelii GN=PCSK2 PE=2 SV=1	438	173	2e-50
Pfor_comp6443_c1_seq1	254	40	sp|P28841|NEC2_RAT Neuroendocrine convertase 2 OS=Rattus norvegicus GN=Pcsk2 PE=1 SV=1	416	164	1e-47
Pfor_comp6446_c1_seq1	616	3	sp|O94875|SRBS2_HUMAN Sorbin and SH3 domain-containing protein 2 OS=Homo sapiens GN=SORBS2 PE=1 SV=3	252	101	5e-23
Pfor_comp6449_c0_seq1	263	13	sp|Q9UP95|S12A4_HUMAN Solute carrier family 12 member 4 OS=Homo sapiens GN=SLC12A4 PE=1 SV=2	281	112	2e-28
Pfor_comp6449_c1_seq1	464	38	sp|Q28677|S12A4_RABIT Solute carrier family 12 member 4 OS=Oryctolagus cuniculus GN=SLC12A4 PE=1 SV=1	606	238	8e-72
Pfor_comp6450_c0_seq1	429	51	sp|O62675|IL16_MACMU Pro-interleukin-16 OS=Macaca mulatta GN=IL16 PE=2 SV=1	393	155	1e-43
Pfor_comp6460_c0_seq1	674	22	sp|P11678|PERE_HUMAN Eosinophil peroxidase OS=Homo sapiens GN=EPX PE=1 SV=2	429	169	4e-47
Pfor_comp6465_c0_seq1	566	12	sp|Q96IP4|FA46A_HUMAN Protein FAM46A OS=Homo sapiens GN=FAM46A PE=2 SV=2	850	332	2e-111
Pfor_comp6466_c0_seq1	453	14	sp|A1Z651|POL_XMRV6 Gag-Pol polyprotein OS=Xenotropic MuLV-related virus (isolate VP62) GN=gag-pol PE=1 SV=1	128	53.9	1e-07
Pfor_comp6481_c0_seq1	326	3	sp|P27469|G0S2_HUMAN G0/G1 switch protein 2 OS=Homo sapiens GN=G0S2 PE=1 SV=1	174	71.6	1e-15
Pfor_comp6490_c0_seq1	257	3	sp|Q63796|M3K12_RAT Mitogen-activated protein kinase kinase kinase 12 OS=Rattus norvegicus GN=Map3k12 PE=1 SV=1	148	61.6	9e-11
Pfor_comp6493_c0_seq1	212	7	sp|Q62956|ERBB4_RAT Receptor tyrosine-protein kinase erbB-4 OS=Rattus norvegicus GN=Erbb4 PE=1 SV=3	134	56.2	4e-09
Pfor_comp6497_c0_seq1	857	165	sp|Q8NBN7|RDH13_HUMAN Retinol dehydrogenase 13 OS=Homo sapiens GN=RDH13 PE=1 SV=2	509	200	4e-60
Pfor_comp6503_c0_seq1	506	1	sp|Q68CJ6|SLIP_HUMAN Nuclear GTPase SLIP-GC OS=Homo sapiens GN=NUGGC PE=2 SV=3	179	73.6	6e-14
Pfor_comp6506_c0_seq1	382	17	sp|Q8TE04|PANK1_HUMAN Pantothenate kinase 1 OS=Homo sapiens GN=PANK1 PE=1 SV=2	266	107	3e-26
Pfor_comp6506_c1_seq1	258	16	sp|Q8TE04|PANK1_HUMAN Pantothenate kinase 1 OS=Homo sapiens GN=PANK1 PE=1 SV=2	256	103	2e-25
Pfor_comp6512_c0_seq1	802	300	sp|Q9QVP4|MLRA_MOUSE Myosin regulatory light chain 2, atrial isoform OS=Mus musculus GN=Myl7 PE=2 SV=1	638	250	8e-82
Pfor_comp6519_c0_seq1	699	6	sp|O12940|TOM1_CHICK Target of Myb protein 1 OS=Gallus gallus GN=TOM1 PE=2 SV=2	243	98.2	5e-22
Pfor_comp6525_c0_seq1	460	4	sp|Q6ZN30|BNC2_HUMAN Zinc finger protein basonuclin-2 OS=Homo sapiens GN=BNC2 PE=1 SV=1	342	136	1e-35
Pfor_comp6539_c0_seq1	221	5	sp|Q5RCM7|DJC16_PONAB DnaJ homolog subfamily C member 16 OS=Pongo abelii GN=DNAJC16 PE=2 SV=1	181	74.3	2e-15
Pfor_comp6540_c0_seq1	308	11	sp|Q76HP3|T132D_MOUSE Transmembrane protein 132D OS=Mus musculus GN=Tmem132d PE=2 SV=1	329	131	1e-34
Pfor_comp6543_c0_seq1	563	8	sp|Q3ZC84|CNDP2_BOVIN Cytosolic non-specific dipeptidase OS=Bos taurus GN=CNDP2 PE=2 SV=1	273	109	7e-27
Pfor_comp6544_c0_seq1	493	33	sp|Q9UBH6|XPR1_HUMAN Xenotropic and polytropic retrovirus receptor 1 OS=Homo sapiens GN=XPR1 PE=1 SV=1	418	165	2e-71
Pfor_comp6546_c0_seq1	984	14	sp|Q5DTU0|AF1L2_MOUSE Actin filament-associated protein 1-like 2 OS=Mus musculus GN=Afap1l2 PE=1 SV=2	303	121	1e-28
Pfor_comp6551_c0_seq1	1028	58	sp|P0CT40|TF29_SCHPO Transposon Tf2-9 polyprotein OS=Schizosaccharomyces pombe (strain 972 / ATCC 24843) GN=Tf2-9 PE=3 SV=1	571	224	1e-63
Pfor_comp6554_c0_seq1	635	3	sp|P48437|PROX1_MOUSE Prospero homeobox protein 1 OS=Mus musculus GN=Prox1 PE=1 SV=2	175	72.0	3e-13
Pfor_comp6558_c0_seq1	1007	17	sp|P20701|ITAL_HUMAN Integrin alpha-L OS=Homo sapiens GN=ITGAL PE=1 SV=3	126	53.1	5e-13
Pfor_comp6558_c0_seq2	918	50	sp|Q13349|ITAD_HUMAN Integrin alpha-D OS=Homo sapiens GN=ITGAD PE=1 SV=2	216	87.8	9e-18
Pfor_comp6588_c0_seq1	306	3	sp|P23271|O1493_RAT Olfactory receptor 1493 OS=Rattus norvegicus GN=Olr1493 PE=2 SV=1	111	47.4	4e-06
Pfor_comp6603_c0_seq1	234	158	sp|Q6DGL6|SOX1A_DANRE Transcription factor Sox-1a OS=Danio rerio GN=sox1a PE=2 SV=2	215	87.4	9e-21
Pfor_comp6617_c0_seq1	345	5	sp|P30337|CHIN_RAT N-chimaerin OS=Rattus norvegicus GN=Chn1 PE=1 SV=2	299	119	7e-32
Pfor_comp6617_c1_seq1	556	246	sp|Q17QN0|CHIN_BOVIN N-chimaerin OS=Bos taurus GN=CHN1 PE=2 SV=1	795	310	1e-104
Pfor_comp6625_c0_seq1	409	15	sp|Q8K4Z0|LGI2_MOUSE Leucine-rich repeat LGI family member 2 OS=Mus musculus GN=Lgi2 PE=2 SV=1	468	184	2e-54
Pfor_comp6625_c1_seq1	258	15	sp|Q8K4Z0|LGI2_MOUSE Leucine-rich repeat LGI family member 2 OS=Mus musculus GN=Lgi2 PE=2 SV=1	291	116	1e-30
Pfor_comp6657_c0_seq1	354	419	sp|P09207|TBB6_CHICK Tubulin beta-6 chain OS=Gallus gallus PE=1 SV=1	489	192	1e-58
Pfor_comp6662_c0_seq1	667	2	sp|Q9UL16|CFA45_HUMAN Cilia- and flagella-associated protein 45 OS=Homo sapiens GN=CFAP45 PE=2 SV=2	352	140	5e-37
Pfor_comp6663_c0_seq1	298	2	sp|P12111|CO6A3_HUMAN Collagen alpha-3(VI) chain OS=Homo sapiens GN=COL6A3 PE=1 SV=5	126	53.1	1e-07
Pfor_comp6667_c0_seq1	284	14	sp|Q17QW1|BORG5_BOVIN Cdc42 effector protein 1 OS=Bos taurus GN=CDC42EP1 PE=2 SV=1	184	75.5	5e-16
Pfor_comp6668_c0_seq1	483	4	sp|A2CEA7|RGRF2_DANRE Ras-specific guanine nucleotide-releasing factor 2 OS=Danio rerio GN=rasgrf2 PE=3 SV=1	493	194	8e-56
Pfor_comp6671_c0_seq1	871	79	sp|Q70CQ4|UBP31_HUMAN Ubiquitin carboxyl-terminal hydrolase 31 OS=Homo sapiens GN=USP31 PE=2 SV=2	552	217	9e-62
Pfor_comp6682_c0_seq1	385	1	sp|Q5XJA0|TYDP2_DANRE Tyrosyl-DNA phosphodiesterase 2 OS=Danio rerio GN=tdp2 PE=1 SV=3	119	50.4	7e-07
Pfor_comp6684_c0_seq1	417	31	sp|Q3T126|CNIH4_BOVIN Protein cornichon homolog 4 OS=Bos taurus GN=CNIH4 PE=2 SV=1	637	249	3e-84
Pfor_comp6687_c0_seq1	390	2	sp|Q3UH99|SHSA6_MOUSE Protein shisa-6 homolog OS=Mus musculus GN=Shisa6 PE=1 SV=1	164	67.8	2e-12
Pfor_comp6692_c0_seq1	456	3	sp|Q6PHN7|TM164_MOUSE Transmembrane protein 164 OS=Mus musculus GN=Tmem164 PE=2 SV=1	430	170	9e-51
Pfor_comp6696_c0_seq1	353	28	sp|Q504Y0|S39AC_HUMAN Zinc transporter ZIP12 OS=Homo sapiens GN=SLC39A12 PE=2 SV=3	256	103	7e-25
Pfor_comp6698_c0_seq1	309	10	sp|Q8NB66|UN13C_HUMAN Protein unc-13 homolog C OS=Homo sapiens GN=UNC13C PE=2 SV=3	474	187	7e-54
Pfor_comp6699_c0_seq1	827	5	sp|D4ACX8|PCD16_RAT Protocadherin-16 OS=Rattus norvegicus GN=Dchs1 PE=3 SV=2	519	204	4e-57
Pfor_comp6699_c1_seq1	364	3	sp|D4ACX8|PCD16_RAT Protocadherin-16 OS=Rattus norvegicus GN=Dchs1 PE=3 SV=2	186	76.3	3e-15
Pfor_comp6702_c0_seq1	393	1	sp|A4IG55|PKHO1_DANRE Pleckstrin homology domain-containing family O member 1-A OS=Danio rerio GN=plekho1a PE=2 SV=2	141	58.9	2e-09
Pfor_comp6712_c0_seq1	236	358	sp|Q01621|LCK_RAT Proto-oncogene tyrosine-protein kinase LCK OS=Rattus norvegicus GN=Lck PE=2 SV=3	300	120	4e-32
Pfor_comp6712_c0_seq2	242	7	sp|Q07014|LYN_RAT Tyrosine-protein kinase Lyn OS=Rattus norvegicus GN=Lyn PE=1 SV=3	119	50.4	4e-07
Pfor_comp6714_c0_seq1	657	5	sp|Q6L5F5|IMCE_ORYSJ Probable isoprenylcysteine alpha-carbonyl methylesterase ICME OS=Oryza sativa subsp. japonica GN=IMCE PE=2 SV=1	159	65.9	2e-11
Pfor_comp6725_c0_seq1	570	12	sp|Q9EQL5|T4S4_RAT Transmembrane 4 L6 family member 4 OS=Rattus norvegicus GN=Tm4sf4 PE=2 SV=1	221	89.7	1e-20
Pfor_comp6726_c0_seq1	721	12	sp|Q8N474|SFRP1_HUMAN Secreted frizzled-related protein 1 OS=Homo sapiens GN=SFRP1 PE=1 SV=1	333	132	4e-35
Pfor_comp6732_c0_seq1	245	10	sp|Q53EL9|SEZ6_HUMAN Seizure protein 6 homolog OS=Homo sapiens GN=SEZ6 PE=1 SV=2	387	153	6e-43
Pfor_comp6732_c1_seq1	529	88	sp|Q53EL9|SEZ6_HUMAN Seizure protein 6 homolog OS=Homo sapiens GN=SEZ6 PE=1 SV=2	542	213	8e-63
Pfor_comp6733_c0_seq1	576	6	sp|Q8CJ12|GPR64_MOUSE G-protein coupled receptor 64 OS=Mus musculus GN=Gpr64 PE=2 SV=1	195	79.7	9e-16
Pfor_comp6734_c0_seq1	814	13	sp|P11716|RYR1_RABIT Ryanodine receptor 1 OS=Oryctolagus cuniculus GN=RYR1 PE=1 SV=1	1164	452	2e-143
Pfor_comp6737_c0_seq1	492	3	sp|O60443|DFNA5_HUMAN Non-syndromic hearing impairment protein 5 OS=Homo sapiens GN=DFNA5 PE=1 SV=2	154	63.9	6e-11
Pfor_comp6738_c0_seq1	312	37	sp|P0CT40|TF29_SCHPO Transposon Tf2-9 polyprotein OS=Schizosaccharomyces pombe (strain 972 / ATCC 24843) GN=Tf2-9 PE=3 SV=1	288	115	4e-29
Pfor_comp6740_c0_seq2	799	2	sp|Q9Y3S1|WNK2_HUMAN Serine/threonine-protein kinase WNK2 OS=Homo sapiens GN=WNK2 PE=1 SV=4	175	72.0	8e-13
Pfor_comp6746_c0_seq1	326	500	sp|A9JR78|TONSL_DANRE Tonsoku-like protein OS=Danio rerio GN=tonsl PE=2 SV=1	275	110	3e-27
Pfor_comp6747_c0_seq1	414	4	sp|P78509|RELN_HUMAN Reelin OS=Homo sapiens GN=RELN PE=1 SV=3	453	179	2e-50
Pfor_comp6749_c0_seq1	550	500	sp|Q9R1Y5|HIC1_MOUSE Hypermethylated in cancer 1 protein OS=Mus musculus GN=Hic1 PE=1 SV=4	472	186	1e-53
Pfor_comp6753_c0_seq1	508	101	sp|A5JV83|HSPBB_DANRE Heat shock protein beta-11 OS=Danio rerio GN=hspb11 PE=2 SV=2	363	144	1e-41
Pfor_comp6781_c0_seq1	255	1	sp|Q6PCB7|S27A1_HUMAN Long-chain fatty acid transport protein 1 OS=Homo sapiens GN=SLC27A1 PE=2 SV=1	112	47.8	4e-06
Pfor_comp6781_c1_seq1	267	52	sp|Q4R3Y4|S27A4_MACFA Long-chain fatty acid transport protein 4 OS=Macaca fascicularis GN=SLC27A4 PE=2 SV=2	242	97.8	2e-23
Pfor_comp6782_c0_seq1	451	3	sp|P41157|FLI1_XENLA Retroviral integration site protein Fli-1 homolog OS=Xenopus laevis GN=fli1 PE=2 SV=1	119	50.4	1e-06
Pfor_comp6789_c0_seq1	467	2	sp|Q56A10|ZN608_MOUSE Zinc finger protein 608 OS=Mus musculus GN=Znf608 PE=2 SV=1	192	78.6	1e-15
Pfor_comp6791_c0_seq1	327	35	sp|Q8VHN2|NMD3B_RAT Glutamate receptor ionotropic, NMDA 3B OS=Rattus norvegicus GN=Grin3b PE=1 SV=2	479	189	4e-55
Pfor_comp6801_c0_seq1	495	9	sp|Q00657|CSPG4_RAT Chondroitin sulfate proteoglycan 4 OS=Rattus norvegicus GN=Cspg4 PE=1 SV=2	188	77.0	5e-15
Pfor_comp6801_c1_seq1	447	6	sp|Q8VHY0|CSPG4_MOUSE Chondroitin sulfate proteoglycan 4 OS=Mus musculus GN=Cspg4 PE=1 SV=3	273	109	3e-26
Pfor_comp6805_c0_seq1	464	4	sp|A6NE02|BTBDH_HUMAN BTB/POZ domain-containing protein 17 OS=Homo sapiens GN=BTBD17 PE=2 SV=1	204	83.2	1e-17
Pfor_comp6808_c0_seq1	232	7	sp|Q1L867|FNDC5_DANRE Fibronectin type III domain-containing protein 5 OS=Danio rerio GN=fndc5 PE=3 SV=1	181	74.3	2e-16
Pfor_comp6811_c0_seq1	274	6	sp|Q5R7A8|MYCBP_PONAB C-Myc-binding protein OS=Pongo abelii GN=MYCBP PE=3 SV=3	211	85.9	3e-21
Pfor_comp6813_c0_seq1	342	20	sp|Q8WZ42|TITIN_HUMAN Titin OS=Homo sapiens GN=TTN PE=1 SV=4	438	173	1e-48
Pfor_comp6814_c0_seq1	308	387	sp|P07900|HS90A_HUMAN Heat shock protein HSP 90-alpha OS=Homo sapiens GN=HSP90AA1 PE=1 SV=5	488	192	4e-57
Pfor_comp6814_c1_seq1	229	47	sp|Q90474|H90A1_DANRE Heat shock protein HSP 90-alpha 1 OS=Danio rerio GN=hsp90a.1 PE=1 SV=3	248	100	2e-24
Pfor_comp6816_c0_seq1	514	38	sp|P29315|RINI_RAT Ribonuclease inhibitor OS=Rattus norvegicus GN=Rnh1 PE=1 SV=2	188	77.0	2e-15
Pfor_comp6823_c0_seq1	471	2	sp|Q16760|DGKD_HUMAN Diacylglycerol kinase delta OS=Homo sapiens GN=DGKD PE=1 SV=4	127	53.5	2e-07
Pfor_comp6828_c0_seq1	252	500	sp|Q9PVM2|HBBA_SERQU Hemoglobin subunit beta-A OS=Seriola quinqueradiata GN=hbb1 PE=2 SV=2	314	125	3e-36
Pfor_comp6828_c1_seq1	294	500	sp|Q9PVM1|HBBB_SERQU Hemoglobin subunit beta-B OS=Seriola quinqueradiata GN=hbb2 PE=2 SV=3	353	140	7e-42
Pfor_comp6830_c0_seq1	223	11	sp|P0CT40|TF29_SCHPO Transposon Tf2-9 polyprotein OS=Schizosaccharomyces pombe (strain 972 / ATCC 24843) GN=Tf2-9 PE=3 SV=1	123	52.0	1e-07
Pfor_comp6830_c1_seq1	808	40	sp|Q7LHG5|YI31B_YEAST Transposon Ty3-I Gag-Pol polyprotein OS=Saccharomyces cerevisiae (strain ATCC 204508 / S288c) GN=TY3B-I PE=3 SV=2	383	152	2e-39
Pfor_comp6831_c0_seq1	330	14	sp|Q91660|GLI3_XENLA Zinc finger protein GLI3 OS=Xenopus laevis GN=gli3 PE=2 SV=1	320	127	3e-33
Pfor_comp6833_c0_seq1	376	9	sp|Q3UYK3|TBCD9_MOUSE TBC1 domain family member 9 OS=Mus musculus GN=Tbc1d9 PE=2 SV=2	504	198	7e-58
Pfor_comp6833_c1_seq1	487	80	sp|Q6ZT07|TBCD9_HUMAN TBC1 domain family member 9 OS=Homo sapiens GN=TBC1D9 PE=2 SV=2	828	323	7e-102
Pfor_comp6835_c1_seq1	318	9	sp|Q9H257|CARD9_HUMAN Caspase recruitment domain-containing protein 9 OS=Homo sapiens GN=CARD9 PE=1 SV=2	388	154	1e-43
Pfor_comp6838_c0_seq1	387	2	sp|O70263|LNX1_MOUSE E3 ubiquitin-protein ligase LNX OS=Mus musculus GN=Lnx1 PE=1 SV=1	212	86.3	1e-19
Pfor_comp6838_c1_seq1	260	5	sp|O70263|LNX1_MOUSE E3 ubiquitin-protein ligase LNX OS=Mus musculus GN=Lnx1 PE=1 SV=1	268	107	6e-27
Pfor_comp6844_c0_seq1	261	3	sp|P19754|ADCY1_BOVIN Adenylate cyclase type 1 OS=Bos taurus GN=ADCY1 PE=1 SV=1	299	119	7e-31
Pfor_comp6844_c1_seq1	257	11	sp|Q08828|ADCY1_HUMAN Adenylate cyclase type 1 OS=Homo sapiens GN=ADCY1 PE=1 SV=2	329	131	6e-35
Pfor_comp6845_c0_seq1	918	110	sp|Q12873|CHD3_HUMAN Chromodomain-helicase-DNA-binding protein 3 OS=Homo sapiens GN=CHD3 PE=1 SV=3	812	317	4e-96
Pfor_comp6846_c1_seq1	1946	24	sp|Q502F0|CR3LA_DANRE Cyclic AMP-responsive element-binding protein 3-like protein 3-A OS=Danio rerio GN=creb3l3a PE=2 SV=1	916	357	1e-114
Pfor_comp6847_c0_seq1	790	3	sp|P43136|NR2F6_MOUSE Nuclear receptor subfamily 2 group F member 6 OS=Mus musculus GN=Nr2f6 PE=1 SV=2	182	74.7	4e-14
Pfor_comp6855_c0_seq1	586	6	sp|Q9DAI6|F135B_MOUSE Protein FAM135B OS=Mus musculus GN=Fam135b PE=2 SV=3	607	238	1e-70
Pfor_comp6856_c0_seq1	1092	9	sp|Q6DJ66|HEBP1_XENTR Heme-binding protein 1 OS=Xenopus tropicalis GN=hebp1 PE=2 SV=1	210	85.5	3e-18
Pfor_comp6860_c1_seq1	310	1	sp|O43293|DAPK3_HUMAN Death-associated protein kinase 3 OS=Homo sapiens GN=DAPK3 PE=1 SV=1	189	77.4	3e-16
Pfor_comp6861_c0_seq1	319	218	sp|P10114|RAP2A_HUMAN Ras-related protein Rap-2a OS=Homo sapiens GN=RAP2A PE=1 SV=1	232	94.0	2e-23
Pfor_comp6861_c0_seq2	228	424	sp|P10114|RAP2A_HUMAN Ras-related protein Rap-2a OS=Homo sapiens GN=RAP2A PE=1 SV=1	354	140	5e-42
Pfor_comp6862_c0_seq1	1630	500	sp|Q1L8W0|ZBT18_DANRE Zinc finger and BTB domain-containing protein 18 OS=Danio rerio GN=zbtb18 PE=2 SV=1	1403	545	0.0
Pfor_comp6864_c0_seq1	551	2	sp|Q63870|CO7A1_MOUSE Collagen alpha-1(VII) chain OS=Mus musculus GN=Col7a1 PE=1 SV=3	156	64.7	7e-11
Pfor_comp6874_c0_seq1	619	12	sp|Q7YQD7|FBLN3_MACFA EGF-containing fibulin-like extracellular matrix protein 1 OS=Macaca fascicularis GN=EFEMP1 PE=2 SV=1	258	103	2e-24
Pfor_comp6875_c0_seq1	316	3	sp|P21932|ADCY3_RAT Adenylate cyclase type 3 OS=Rattus norvegicus GN=Adcy3 PE=2 SV=1	198	80.9	4e-17
Pfor_comp6875_c1_seq1	402	33	sp|P21932|ADCY3_RAT Adenylate cyclase type 3 OS=Rattus norvegicus GN=Adcy3 PE=2 SV=1	394	156	6e-43
Pfor_comp6876_c1_seq1	203	21	sp|Q9Z2W9|GRIA3_MOUSE Glutamate receptor 3 OS=Mus musculus GN=Gria3 PE=1 SV=2	313	125	3e-33
Pfor_comp6877_c0_seq1	1401	80	sp|Q8TEW0|PARD3_HUMAN Partitioning defective 3 homolog OS=Homo sapiens GN=PARD3 PE=1 SV=2	1276	496	2e-160
Pfor_comp6882_c0_seq1	241	24	sp|P01133|EGF_HUMAN Pro-epidermal growth factor OS=Homo sapiens GN=EGF PE=1 SV=2	200	81.6	1e-17
Pfor_comp6890_c0_seq1	577	144	sp|Q9NYQ6|CELR1_HUMAN Cadherin EGF LAG seven-pass G-type receptor 1 OS=Homo sapiens GN=CELSR1 PE=1 SV=1	793	310	4e-95
Pfor_comp6892_c0_seq1	313	7	sp|Q4R7W6|TSN1_MACFA Tetraspanin-1 OS=Macaca fascicularis GN=TSPAN1 PE=2 SV=1	234	94.7	3e-23
Pfor_comp6892_c1_seq1	525	2	sp|Q6AYR9|TSN1_RAT Tetraspanin-1 OS=Rattus norvegicus GN=Tspan1 PE=2 SV=1	124	52.4	2e-07
Pfor_comp6893_c0_seq1	266	82	sp|P21575|DYN1_RAT Dynamin-1 OS=Rattus norvegicus GN=Dnm1 PE=1 SV=2	418	165	3e-47
Pfor_comp6899_c0_seq1	355	11	sp|A8E7I5|TTC36_DANRE Tetratricopeptide repeat protein 36 OS=Danio rerio GN=ttc36 PE=2 SV=1	337	134	1e-38
Pfor_comp6899_c0_seq2	642	11	sp|A8E7I5|TTC36_DANRE Tetratricopeptide repeat protein 36 OS=Danio rerio GN=ttc36 PE=2 SV=1	670	262	3e-87
Pfor_comp6901_c0_seq1	457	9	sp|P60882|MEGF8_MOUSE Multiple epidermal growth factor-like domains protein 8 OS=Mus musculus GN=Megf8 PE=2 SV=2	380	150	2e-40
Pfor_comp6903_c0_seq1	319	32	sp|Q8JZR4|EAA5_MOUSE Excitatory amino acid transporter 5 OS=Mus musculus GN=Slc1a7 PE=2 SV=1	201	82.0	9e-18
Pfor_comp6903_c0_seq2	319	32	sp|Q8JZR4|EAA5_MOUSE Excitatory amino acid transporter 5 OS=Mus musculus GN=Slc1a7 PE=2 SV=1	250	100	2e-24
Pfor_comp6916_c0_seq1	1188	85	sp|Q80ZD1|RGS9_TAMST Regulator of G-protein signaling 9 OS=Tamias striatus PE=1 SV=1	877	342	1e-111
Pfor_comp6922_c0_seq1	440	1	sp|P80221|CXCL6_BOVIN C-X-C motif chemokine 6 OS=Bos taurus GN=CXCL6 PE=1 SV=2	110	47.0	2e-06
Pfor_comp6928_c0_seq1	217	25	sp|P0C6B8|SVEP1_RAT Sushi, von Willebrand factor type A, EGF and pentraxin domain-containing protein 1 OS=Rattus norvegicus GN=Svep1 PE=1 SV=1	252	101	1e-24
Pfor_comp6932_c0_seq1	850	61	sp|P0CT40|TF29_SCHPO Transposon Tf2-9 polyprotein OS=Schizosaccharomyces pombe (strain 972 / ATCC 24843) GN=Tf2-9 PE=3 SV=1	599	235	3e-68
Pfor_comp6934_c0_seq1	434	7	sp|Q9EPN1|NBEA_MOUSE Neurobeachin OS=Mus musculus GN=Nbea PE=2 SV=1	688	269	7e-82
Pfor_comp6934_c1_seq1	775	4	sp|Q8NFP9|NBEA_HUMAN Neurobeachin OS=Homo sapiens GN=NBEA PE=1 SV=3	351	139	4e-35
Pfor_comp6942_c0_seq1	415	472	sp|Q8JFR5|KITA_DANRE Mast/stem cell growth factor receptor kita OS=Danio rerio GN=kita PE=2 SV=2	385	152	9e-42
Pfor_comp6943_c0_seq1	327	36	sp|Q99250|SCN2A_HUMAN Sodium channel protein type 2 subunit alpha OS=Homo sapiens GN=SCN2A PE=1 SV=3	182	74.7	8e-15
Pfor_comp6946_c0_seq1	504	15	sp|Q5SPC5|OTOF_DANRE Otoferlin OS=Danio rerio GN=otof PE=3 SV=1	720	281	6e-86
Pfor_comp6951_c0_seq1	1181	11	sp|P59510|ATS20_HUMAN A disintegrin and metalloproteinase with thrombospondin motifs 20 OS=Homo sapiens GN=ADAMTS20 PE=2 SV=2	860	335	2e-101
Pfor_comp6951_c1_seq1	554	88	sp|Q9P2N4|ATS9_HUMAN A disintegrin and metalloproteinase with thrombospondin motifs 9 OS=Homo sapiens GN=ADAMTS9 PE=1 SV=4	452	178	1e-49
Pfor_comp6952_c0_seq1	753	96	sp|Q5R9C2|S6A15_PONAB Sodium-dependent neutral amino acid transporter B(0)AT2 OS=Pongo abelii GN=SLC6A15 PE=2 SV=2	1035	403	2e-134
Pfor_comp6953_c0_seq1	585	95	sp|Q6DGI0|RGS8_DANRE Regulator of G-protein signaling 8 OS=Danio rerio GN=rgs8 PE=2 SV=1	585	229	6e-75
Pfor_comp6954_c1_seq1	535	12	sp|Q9JIS5|SV2A_MOUSE Synaptic vesicle glycoprotein 2A OS=Mus musculus GN=Sv2a PE=1 SV=1	537	211	1e-62
Pfor_comp6955_c0_seq1	394	16	sp|C6K2K4|NETO2_RAT Neuropilin and tolloid-like protein 2 OS=Rattus norvegicus GN=Neto2 PE=1 SV=1	552	217	6e-67
Pfor_comp6957_c0_seq1	375	81	sp|Q8TDN1|KCNG4_HUMAN Potassium voltage-gated channel subfamily G member 4 OS=Homo sapiens GN=KCNG4 PE=2 SV=1	309	123	1e-32
Pfor_comp6959_c0_seq1	625	19	sp|Q8IVV2|LOXH1_HUMAN Lipoxygenase homology domain-containing protein 1 OS=Homo sapiens GN=LOXHD1 PE=2 SV=3	654	256	2e-76
Pfor_comp6959_c1_seq1	283	2	sp|Q8IVV2|LOXH1_HUMAN Lipoxygenase homology domain-containing protein 1 OS=Homo sapiens GN=LOXHD1 PE=2 SV=3	294	117	6e-30
Pfor_comp6968_c0_seq1	457	82	sp|Q9WVT0|GP116_RAT Probable G-protein coupled receptor 116 OS=Rattus norvegicus GN=Gpr116 PE=1 SV=1	372	147	1e-39
Pfor_comp6968_c0_seq2	609	9	sp|Q5T601|GP110_HUMAN Probable G-protein coupled receptor 110 OS=Homo sapiens GN=GPR110 PE=2 SV=2	288	115	7e-28
Pfor_comp6969_c0_seq1	792	3	sp|Q9H4X1|RGCC_HUMAN Regulator of cell cycle RGCC OS=Homo sapiens GN=RGCC PE=1 SV=1	266	107	6e-27
Pfor_comp6974_c0_seq1	777	1	sp|Q5IGR6|EXT1C_DANRE Exostosin-1c OS=Danio rerio GN=ext1c PE=2 SV=1	296	118	2e-28
Pfor_comp6979_c0_seq1	627	5	sp|Q6ZVW7|I17EL_HUMAN Putative interleukin-17 receptor E-like OS=Homo sapiens GN=IL17REL PE=2 SV=2	373	148	4e-41
Pfor_comp6981_c0_seq1	1392	16	sp|Q8CGD2|CRLD1_MOUSE Cysteine-rich secretory protein LCCL domain-containing 1 OS=Mus musculus GN=Crispld1 PE=2 SV=1	691	270	8e-83
Pfor_comp6981_c0_seq2	1830	108	sp|Q8CGD2|CRLD1_MOUSE Cysteine-rich secretory protein LCCL domain-containing 1 OS=Mus musculus GN=Crispld1 PE=2 SV=1	1247	484	9e-164
Pfor_comp6987_c0_seq1	291	10	sp|O14522|PTPRT_HUMAN Receptor-type tyrosine-protein phosphatase T OS=Homo sapiens GN=PTPRT PE=1 SV=6	394	156	2e-43
Pfor_comp6987_c0_seq2	287	10	sp|Q99M80|PTPRT_MOUSE Receptor-type tyrosine-protein phosphatase T OS=Mus musculus GN=Ptprt PE=2 SV=2	462	182	1e-52
Pfor_comp6990_c0_seq1	816	93	sp|P20595|GCYB1_RAT Guanylate cyclase soluble subunit beta-1 OS=Rattus norvegicus GN=Gucy1b3 PE=1 SV=2	1068	416	2e-140
Pfor_comp6992_c0_seq1	279	4	sp|O55225|OTOG_MOUSE Otogelin OS=Mus musculus GN=Otog PE=1 SV=2	313	125	2e-32
Pfor_comp6993_c0_seq1	440	17	sp|P51400|RED1_RAT Double-stranded RNA-specific editase 1 OS=Rattus norvegicus GN=Adarb1 PE=1 SV=1	551	216	3e-65
Pfor_comp6993_c1_seq1	209	21	sp|Q91ZS8|RED1_MOUSE Double-stranded RNA-specific editase 1 OS=Mus musculus GN=Adarb1 PE=1 SV=1	317	126	6e-34
Pfor_comp7001_c0_seq1	450	10	sp|Q6ZN28|MACC1_HUMAN Metastasis-associated in colon cancer protein 1 OS=Homo sapiens GN=MACC1 PE=1 SV=2	271	108	3e-26
Pfor_comp7004_c0_seq1	444	259	sp|Q1LVN8|SELO_DANRE Selenoprotein O OS=Danio rerio GN=selo PE=3 SV=2	463	182	5e-53
Pfor_comp7004_c1_seq1	237	3	sp|Q1LVN8|SELO_DANRE Selenoprotein O OS=Danio rerio GN=selo PE=3 SV=2	201	82.0	5e-18
Pfor_comp7006_c0_seq1	429	27	sp|Q4R4S5|LICH_MACFA Lysosomal acid lipase/cholesteryl ester hydrolase OS=Macaca fascicularis GN=LIPA PE=2 SV=1	536	211	1e-65
Pfor_comp7008_c0_seq1	545	1	sp|Q75JP5|Y2471_DICDI Calponin homology domain-containing protein DDB_G0272472 OS=Dictyostelium discoideum GN=DDB_G0272472 PE=3 SV=1	117	49.7	4e-06
Pfor_comp7012_c0_seq1	867	6	sp|P04929|HRPX_PLALO Histidine-rich glycoprotein OS=Plasmodium lophurae PE=4 SV=1	169	69.7	3e-12
Pfor_comp7014_c0_seq1	663	161	sp|P16333|NCK1_HUMAN Cytoplasmic protein NCK1 OS=Homo sapiens GN=NCK1 PE=1 SV=1	743	290	1e-95
Pfor_comp7018_c0_seq1	577	8	sp|Q0V947|T161A_DANRE Transmembrane protein 161A OS=Danio rerio GN=tmem161a PE=2 SV=2	244	98.6	1e-22
Pfor_comp7025_c0_seq1	301	4	sp|O93574|RELN_CHICK Reelin (Fragment) OS=Gallus gallus GN=RELN PE=2 SV=1	262	105	2e-25
Pfor_comp7025_c1_seq1	243	4	sp|P78509|RELN_HUMAN Reelin OS=Homo sapiens GN=RELN PE=1 SV=3	333	132	3e-35
Pfor_comp7026_c0_seq1	331	24	sp|P10394|POL4_DROME Retrovirus-related Pol polyprotein from transposon 412 OS=Drosophila melanogaster GN=POL PE=3 SV=1	154	63.9	3e-11
Pfor_comp7028_c0_seq1	261	155	sp|P27446|FYN_XIPHE Tyrosine-protein kinase Fyn OS=Xiphophorus helleri GN=fyn PE=2 SV=3	321	128	8e-35
Pfor_comp7030_c1_seq1	1119	4	sp|Q696W0|SPEG_DANRE Striated muscle preferentially expressed protein kinase OS=Danio rerio GN=speg PE=2 SV=1	464	183	1e-48
Pfor_comp7035_c0_seq1	286	155	sp|Q6P4Z2|CO2A1_XENTR Collagen alpha-1(II) chain OS=Xenopus tropicalis GN=col2a1 PE=2 SV=1	217	88.2	1e-19
Pfor_comp7035_c1_seq1	472	385	sp|Q91717|CO2A1_XENLA Collagen alpha-1(II) chain OS=Xenopus laevis GN=col2a1 PE=2 SV=2	448	177	1e-49
Pfor_comp7045_c0_seq1	1289	3	sp|Q8BRC6|MAAT1_MOUSE Protein MAATS1 OS=Mus musculus GN=Maats1 PE=2 SV=3	480	189	2e-51
Pfor_comp7047_c0_seq1	214	7	sp|Q8R0A6|VTM2A_MOUSE V-set and transmembrane domain-containing protein 2A OS=Mus musculus GN=Vstm2a PE=2 SV=2	251	101	3e-26
Pfor_comp7050_c0_seq1	623	97	sp|Q2KJ51|ANGL4_BOVIN Angiopoietin-related protein 4 OS=Bos taurus GN=ANGPTL4 PE=2 SV=1	388	154	9e-43
Pfor_comp7051_c0_seq1	567	81	sp|Q9NY46|SCN3A_HUMAN Sodium channel protein type 3 subunit alpha OS=Homo sapiens GN=SCN3A PE=1 SV=2	613	240	3e-71
Pfor_comp7054_c1_seq1	693	195	sp|Q801F7|WN10B_DANRE Protein Wnt-10b OS=Danio rerio GN=wnt10b PE=2 SV=1	726	284	3e-92
Pfor_comp7056_c0_seq1	232	10	sp|Q9UPW8|UN13A_HUMAN Protein unc-13 homolog A OS=Homo sapiens GN=UNC13A PE=2 SV=4	270	108	5e-27
Pfor_comp7057_c0_seq1	831	500	sp|Q9H2S9|IKZF4_HUMAN Zinc finger protein Eos OS=Homo sapiens GN=IKZF4 PE=1 SV=2	846	330	2e-107
Pfor_comp7057_c1_seq1	497	2	sp|Q9H2S9|IKZF4_HUMAN Zinc finger protein Eos OS=Homo sapiens GN=IKZF4 PE=1 SV=2	130	54.7	7e-08
Pfor_comp7063_c0_seq1	267	2	sp|Q8IW93|ARHGJ_HUMAN Rho guanine nucleotide exchange factor 19 OS=Homo sapiens GN=ARHGEF19 PE=1 SV=1	272	109	2e-27
Pfor_comp7070_c0_seq1 polymerase 6 OS=Pongo abelii GN=PARP6 PE=2 SV=1	460	181	1e-53
Pfor_comp7072_c0_seq1	473	27	sp|Q99NF1|BCDO2_MOUSE Beta,beta-carotene 9',10'-oxygenase OS=Mus musculus GN=Bco2 PE=1 SV=1	282	113	3e-28
Pfor_comp7079_c0_seq1	768	16	sp|Q9P273|TEN3_HUMAN Teneurin-3 OS=Homo sapiens GN=TENM3 PE=2 SV=3	1121	436	3e-138
Pfor_comp7087_c0_seq1	717	4	sp|Q99MY8|ASH1L_MOUSE Histone-lysine N-methyltransferase ASH1L OS=Mus musculus GN=Ash1l PE=1 SV=3	167	68.9	6e-12
Pfor_comp7091_c0_seq1	456	11	sp|O93507|TAL1_DANRE T-cell acute lymphocytic leukemia protein 1 homolog OS=Danio rerio GN=tal1 PE=1 SV=1	171	70.5	1e-13
Pfor_comp7091_c0_seq2	453	11	sp|O93507|TAL1_DANRE T-cell acute lymphocytic leukemia protein 1 homolog OS=Danio rerio GN=tal1 PE=1 SV=1	171	70.5	1e-13
Pfor_comp7095_c0_seq1	1038	88	sp|Q99490|AGAP2_HUMAN Arf-GAP with GTPase, ANK repeat and PH domain-containing protein 2 OS=Homo sapiens GN=AGAP2 PE=1 SV=2	734	287	4e-86
Pfor_comp7101_c0_seq1	291	11	sp|Q9Z1X1|ESYT1_RAT Extended synaptotagmin-1 OS=Rattus norvegicus GN=Esyt1 PE=2 SV=1	289	115	2e-29
Pfor_comp7102_c0_seq1	384	5	sp|P15473|IBP3_RAT Insulin-like growth factor-binding protein 3 OS=Rattus norvegicus GN=Igfbp3 PE=1 SV=2	193	79.0	4e-17
Pfor_comp7102_c1_seq1	392	40	sp|P20959|IBP3_BOVIN Insulin-like growth factor-binding protein 3 OS=Bos taurus GN=IGFBP3 PE=1 SV=3	264	106	7e-27
Pfor_comp7114_c0_seq1	351	26	sp|O35811|P2RY4_RAT P2Y purinoceptor 4 OS=Rattus norvegicus GN=P2ry4 PE=2 SV=1	197	80.5	1e-17
Pfor_comp7115_c0_seq1	941	214	sp|Q7ZYC4|ACBG2_XENLA Long-chain-fatty-acid--CoA ligase ACSBG2 OS=Xenopus laevis GN=acsbg2 PE=2 SV=1	860	335	2e-107
Pfor_comp7118_c0_seq1	409	51	sp|Q07498|EPHB3_CHICK Ephrin type-B receptor 3 (Fragment) OS=Gallus gallus GN=EPHB3 PE=2 SV=1	514	202	1e-59
Pfor_comp7119_c0_seq1	405	13	sp|Q9QX01|TRPC1_RAT Short transient receptor potential channel 1 OS=Rattus norvegicus GN=Trpc1 PE=1 SV=1	397	157	6e-44
Pfor_comp7124_c0_seq1	258	71	sp|A2AQP0|MYH7B_MOUSE Myosin-7B OS=Mus musculus GN=Myh7b PE=3 SV=1	362	144	3e-39
Pfor_comp7127_c0_seq1	636	28	sp|P61646|SIA8E_PANTR Alpha-2,8-sialyltransferase 8E OS=Pan troglodytes GN=ST8SIA5 PE=2 SV=1	550	216	8e-67
Pfor_comp7135_c0_seq1	571	25	sp|P28606|Y1628_SYNP2 Uncharacterized protein SYNPCC7002_A1628 OS=Synechococcus sp. (strain ATCC 27264 / PCC 7002 / PR-6) GN=SYNPCC7002_A1628 PE=3 SV=2	402	159	5e-46
Pfor_comp7136_c0_seq1	400	38	sp|P18337|LYAM1_MOUSE L-selectin OS=Mus musculus GN=Sell PE=2 SV=1	139	58.2	2e-09
Pfor_comp7137_c0_seq1	244	15	sp|Q801F8|DMRT1_ORYLA Doublesex- and mab-3-related transcription factor 1 OS=Oryzias latipes GN=dmrt1 PE=2 SV=1	225	91.3	3e-22
Pfor_comp7140_c0_seq1	467	71	sp|P20262|GLRK_LITBE Probable glutamate receptor OS=Lithobates berlandieri PE=1 SV=1	420	166	1e-47
Pfor_comp7140_c1_seq1	692	88	sp|Q91756|GLRK_XENLA Glutamate receptor U1 OS=Xenopus laevis GN=kbp PE=2 SV=1	615	241	4e-75
Pfor_comp7141_c0_seq1	444	122	sp|Q96RW7|HMCN1_HUMAN Hemicentin-1 OS=Homo sapiens GN=HMCN1 PE=1 SV=2	466	184	6e-52
Pfor_comp7143_c0_seq1	719	4	sp|Q99MY8|ASH1L_MOUSE Histone-lysine N-methyltransferase ASH1L OS=Mus musculus GN=Ash1l PE=1 SV=3	197	80.5	1e-15
Pfor_comp7144_c0_seq1	351	4	sp|Q8N0Z2|ABRA_HUMAN Actin-binding Rho-activating protein OS=Homo sapiens GN=ABRA PE=2 SV=1	218	88.6	2e-20
Pfor_comp7144_c1_seq1	374	13	sp|B5SNZ6|ABRA_PIG Actin-binding Rho-activating protein OS=Sus scrofa GN=ABRA PE=2 SV=1	251	101	6e-25
Pfor_comp7152_c0_seq1	357	20	sp|Q61233|PLSL_MOUSE Plastin-2 OS=Mus musculus GN=Lcp1 PE=1 SV=4	445	176	4e-51
Pfor_comp7154_c0_seq1	485	233	sp|P61374|ISL1_RAT Insulin gene enhancer protein ISL-1 OS=Rattus norvegicus GN=Isl1 PE=2 SV=1	880	343	1e-117
Pfor_comp7157_c0_seq1	256	7	sp|Q80VP0|TCPR1_MOUSE Tectonin beta-propeller repeat-containing protein 1 OS=Mus musculus GN=Tecpr1 PE=2 SV=1	307	122	6e-32
Pfor_comp7158_c0_seq1	583	6	sp|Q9Y6R0|NUMBL_HUMAN Numb-like protein OS=Homo sapiens GN=NUMBL PE=1 SV=1	133	55.8	4e-08
Pfor_comp7162_c0_seq1	245	14	sp|Q7LHG5|YI31B_YEAST Transposon Ty3-I Gag-Pol polyprotein OS=Saccharomyces cerevisiae (strain ATCC 204508 / S288c) GN=TY3B-I PE=3 SV=2	130	54.7	2e-08
Pfor_comp7163_c0_seq1	717	10	sp|O08919|NUMBL_MOUSE Numb-like protein OS=Mus musculus GN=Numbl PE=1 SV=3	872	340	8e-112
Pfor_comp7169_c0_seq1	242	22	sp|P02642|TNNT2_CHICK Troponin T, cardiac muscle isoforms OS=Gallus gallus GN=TNNT2 PE=2 SV=2	252	101	6e-26
Pfor_comp7170_c0_seq1	216	2	sp|P59281|RHG39_MOUSE Rho GTPase-activating protein 39 OS=Mus musculus GN=Arhgap39 PE=1 SV=2	187	76.6	4e-16
Pfor_comp7173_c0_seq1	206	54	sp|Q90922|NET1_CHICK Netrin-1 OS=Gallus gallus GN=NTN1 PE=1 SV=1	379	150	5e-43
Pfor_comp7177_c0_seq1	651	159	sp|Q92730|RND1_HUMAN Rho-related GTP-binding protein Rho6 OS=Homo sapiens GN=RND1 PE=1 SV=1	672	263	6e-87
Pfor_comp7185_c0_seq1	300	99	sp|Q6PCN3|TTBK1_MOUSE Tau-tubulin kinase 1 OS=Mus musculus GN=Ttbk1 PE=2 SV=3	484	191	1e-55
Pfor_comp7185_c1_seq1	862	75	sp|Q5TCY1|TTBK1_HUMAN Tau-tubulin kinase 1 OS=Homo sapiens GN=TTBK1 PE=1 SV=2	815	318	5e-100
Pfor_comp7193_c0_seq2	823	28	sp|Q95218|DMBT1_RABIT Deleted in malignant brain tumors 1 protein OS=Oryctolagus cuniculus GN=Dmbt1 PE=1 SV=2	139	58.2	4e-14
Pfor_comp7194_c0_seq1	894	9	sp|Q8VD12|Z385A_MOUSE Zinc finger protein 385A OS=Mus musculus GN=Znf385a PE=1 SV=2	321	128	2e-32
Pfor_comp7208_c0_seq1	368	15	sp|Q9W6V6|TEN1_CHICK Teneurin-1 OS=Gallus gallus GN=TENM1 PE=1 SV=1	432	171	7e-48
Pfor_comp7210_c0_seq1	796	37	sp|Q61247|A2AP_MOUSE Alpha-2-antiplasmin OS=Mus musculus GN=Serpinf2 PE=1 SV=1	217	88.2	2e-18
Pfor_comp7219_c0_seq1	758	44	sp|Q78E65|JDP2_RAT Jun dimerization protein 2 OS=Rattus norvegicus GN=Jdp2 PE=1 SV=1	532	209	3e-66
Pfor_comp7225_c0_seq1	459	16	sp|Q7Z408|CSMD2_HUMAN CUB and sushi domain-containing protein 2 OS=Homo sapiens GN=CSMD2 PE=1 SV=2	637	249	8e-75
Pfor_comp7225_c1_seq1	296	35	sp|Q7Z408|CSMD2_HUMAN CUB and sushi domain-containing protein 2 OS=Homo sapiens GN=CSMD2 PE=1 SV=2	408	161	5e-45
Pfor_comp7227_c1_seq1	705	10	sp|Q4VCS5|AMOT_HUMAN Angiomotin OS=Homo sapiens GN=AMOT PE=1 SV=1	244	98.6	1e-21
Pfor_comp7228_c0_seq1	587	40	sp|Q9IAL7|NCKX2_CHICK Sodium/potassium/calcium exchanger 2 OS=Gallus gallus GN=SLC24A2 PE=2 SV=1	606	238	9e-73
Pfor_comp7240_c0_seq1	503	9	sp|P97793|ALK_MOUSE ALK tyrosine kinase receptor OS=Mus musculus GN=Alk PE=1 SV=2	231	93.6	1e-20
Pfor_comp7240_c1_seq1	207	9	sp|Q9UM73|ALK_HUMAN ALK tyrosine kinase receptor OS=Homo sapiens GN=ALK PE=1 SV=3	155	64.3	7e-12
Pfor_comp7245_c0_seq2	433	5	sp|P57791|FACE2_MOUSE CAAX prenyl protease 2 OS=Mus musculus GN=Rce1 PE=2 SV=1	131	55.1	3e-09
Pfor_comp7255_c0_seq1	229	5	sp|D3ZKB9|TSH3_RAT Teashirt homolog 3 OS=Rattus norvegicus GN=Tshz3 PE=1 SV=2	137	57.4	2e-09
Pfor_comp7258_c0_seq1	705	500	sp|Q9WV85|NDK3_MOUSE Nucleoside diphosphate kinase 3 OS=Mus musculus GN=Nme3 PE=2 SV=3	630	247	4e-81
Pfor_comp7259_c0_seq1	482	7	sp|Q8K595|MCLN2_MOUSE Mucolipin-2 OS=Mus musculus GN=Mcoln2 PE=2 SV=1	268	107	4e-26
Pfor_comp7259_c1_seq1	583	7	sp|Q8TDD5|MCLN3_HUMAN Mucolipin-3 OS=Homo sapiens GN=MCOLN3 PE=2 SV=1	542	213	3e-64
Pfor_comp7260_c0_seq1	368	24	sp|Q7LHG5|YI31B_YEAST Transposon Ty3-I Gag-Pol polyprotein OS=Saccharomyces cerevisiae (strain ATCC 204508 / S288c) GN=TY3B-I PE=3 SV=2	187	76.6	2e-15
Pfor_comp7260_c1_seq1	353	34	sp|P20825|POL2_DROME Retrovirus-related Pol polyprotein from transposon 297 OS=Drosophila melanogaster GN=pol PE=3 SV=1	222	90.1	4e-20
Pfor_comp7270_c0_seq1	343	7	sp|P17790|BASI_CHICK Basigin OS=Gallus gallus GN=BSG PE=1 SV=2	283	113	2e-29
Pfor_comp7271_c1_seq1	227	80	sp|O08849|RGS2_MOUSE Regulator of G-protein signaling 2 OS=Mus musculus GN=Rgs2 PE=2 SV=2	241	97.4	6e-25
Pfor_comp7278_c0_seq1	505	10	sp|Q9CPX5|HRSL5_MOUSE Ca(2+)-independent N-acyltransferase OS=Mus musculus GN=Hrasls5 PE=1 SV=2	139	58.2	2e-09
Pfor_comp7281_c0_seq1	579	242	sp|Q92090|CP2K1_ONCMY Cytochrome P450 2K1 OS=Oncorhynchus mykiss GN=cyp2k1 PE=2 SV=1	355	141	7e-38
Pfor_comp7284_c0_seq1	668	2	sp|O08550|KMT2B_MOUSE Histone-lysine N-methyltransferase 2B OS=Mus musculus GN=Kmt2b PE=1 SV=3	142	59.3	6e-09
Pfor_comp7284_c0_seq2	423	4	sp|O08550|KMT2B_MOUSE Histone-lysine N-methyltransferase 2B OS=Mus musculus GN=Kmt2b PE=1 SV=3	142	59.3	2e-09
Pfor_comp7292_c0_seq1	358	10	sp|Q5H8C1|FREM1_HUMAN FRAS1-related extracellular matrix protein 1 OS=Homo sapiens GN=FREM1 PE=1 SV=3	269	108	3e-26
Pfor_comp7292_c1_seq1	456	9	sp|Q5H8C1|FREM1_HUMAN FRAS1-related extracellular matrix protein 1 OS=Homo sapiens GN=FREM1 PE=1 SV=3	334	133	2e-34
Pfor_comp7297_c0_seq1	595	4	sp|Q9C0K0|BC11B_HUMAN B-cell lymphoma/leukemia 11B OS=Homo sapiens GN=BCL11B PE=1 SV=1	243	98.2	6e-22
Pfor_comp7297_c1_seq1	410	500	sp|Q9C0K0|BC11B_HUMAN B-cell lymphoma/leukemia 11B OS=Homo sapiens GN=BCL11B PE=1 SV=1	327	130	5e-34
Pfor_comp7298_c1_seq1	427	84	sp|Q13634|CAD18_HUMAN Cadherin-18 OS=Homo sapiens GN=CDH18 PE=2 SV=1	358	142	3e-38
Pfor_comp7302_c0_seq1	332	40	sp|F7A4A7|OTOGL_MOUSE Otogelin-like protein OS=Mus musculus GN=Otogl PE=1 SV=1	426	168	2e-47
Pfor_comp7302_c0_seq2	332	40	sp|F7A4A7|OTOGL_MOUSE Otogelin-like protein OS=Mus musculus GN=Otogl PE=1 SV=1	430	170	7e-48
Pfor_comp7303_c0_seq1	698	5	sp|P48061|SDF1_HUMAN Stromal cell-derived factor 1 OS=Homo sapiens GN=CXCL12 PE=1 SV=1	188	77.0	1e-16
Pfor_comp7306_c0_seq1	349	3	sp|O88855|LT4R1_MOUSE Leukotriene B4 receptor 1 OS=Mus musculus GN=Ltb4r PE=2 SV=1	131	55.1	2e-08
Pfor_comp7320_c0_seq1	239	4	sp|P53790|SC5A1_RAT Sodium/glucose cotransporter 1 OS=Rattus norvegicus GN=Slc5a1 PE=2 SV=1	111	47.4	4e-06
Pfor_comp7328_c0_seq1	267	14	sp|Q5RZ65|AGR2_DANRE Anterior gradient protein 2 homolog OS=Danio rerio GN=agr2 PE=2 SV=1	377	149	2e-45
Pfor_comp7328_c1_seq1	280	17	sp|Q5RZ65|AGR2_DANRE Anterior gradient protein 2 homolog OS=Danio rerio GN=agr2 PE=2 SV=1	276	110	3e-30
Pfor_comp7330_c0_seq1	220	1	sp|Q09666|AHNK_HUMAN Neuroblast differentiation-associated protein AHNAK OS=Homo sapiens GN=AHNAK PE=1 SV=2	113	48.1	3e-06
Pfor_comp7330_c1_seq1	311	2	sp|Q09666|AHNK_HUMAN Neuroblast differentiation-associated protein AHNAK OS=Homo sapiens GN=AHNAK PE=1 SV=2	142	59.3	1e-09
Pfor_comp7333_c0_seq1	240	14	sp|Q9HAB3|S52A2_HUMAN Solute carrier family 52, riboflavin transporter, member 2 OS=Homo sapiens GN=SLC52A2 PE=1 SV=1	159	65.9	1e-12
Pfor_comp7333_c1_seq1	218	15	sp|B5MEV3|S52A2_RAT Solute carrier family 52, riboflavin transporter, member 2 OS=Rattus norvegicus GN=Slc52a2 PE=2 SV=2	144	60.1	1e-10
Pfor_comp7334_c0_seq1	217	3	sp|A5GFW5|CASS4_PIG Cas scaffolding protein family member 4 OS=Sus scrofa GN=CASS4 PE=3 SV=1	229	92.8	7e-22
Pfor_comp7336_c0_seq1	716	6	sp|O95996|APC2_HUMAN Adenomatous polyposis coli protein 2 OS=Homo sapiens GN=APC2 PE=1 SV=1	422	167	8e-45
Pfor_comp7341_c0_seq1	769	40	sp|Q3ZCN5|OTOGL_HUMAN Otogelin-like protein OS=Homo sapiens GN=OTOGL PE=2 SV=5	718	281	4e-84
Pfor_comp7343_c0_seq1	326	2	sp|Q8NB16|MLKL_HUMAN Mixed lineage kinase domain-like protein OS=Homo sapiens GN=MLKL PE=1 SV=1	145	60.5	3e-10
Pfor_comp7343_c1_seq1	483	2	sp|Q8NB16|MLKL_HUMAN Mixed lineage kinase domain-like protein OS=Homo sapiens GN=MLKL PE=1 SV=1	148	61.6	3e-10
Pfor_comp7345_c0_seq1	292	23	sp|P47904|RS27_XENLA 40S ribosomal protein S27 OS=Xenopus laevis GN=rps27 PE=3 SV=2	227	92.0	9e-24
Pfor_comp7349_c0_seq1	419	11	sp|Q96Q27|ASB2_HUMAN Ankyrin repeat and SOCS box protein 2 OS=Homo sapiens GN=ASB2 PE=1 SV=1	280	112	5e-28
Pfor_comp7349_c0_seq2	497	11	sp|Q96Q27|ASB2_HUMAN Ankyrin repeat and SOCS box protein 2 OS=Homo sapiens GN=ASB2 PE=1 SV=1	387	153	2e-42
Pfor_comp7351_c0_seq1	616	66	sp|Q90WI7|LECM2_BUNFA C-type lectin BfL-2 OS=Bungarus fasciatus PE=2 SV=1	155	64.3	8e-12
Pfor_comp7352_c1_seq1	377	24	sp|P28652|KCC2B_MOUSE Calcium/calmodulin-dependent protein kinase type II subunit beta OS=Mus musculus GN=Camk2b PE=1 SV=2	562	221	2e-68
Pfor_comp7355_c0_seq1	360	6	sp|O75962|TRIO_HUMAN Triple functional domain protein OS=Homo sapiens GN=TRIO PE=1 SV=2	172	70.9	2e-13
Pfor_comp7356_c0_seq1	653	3	sp|O35601|FYB_MOUSE FYN-binding protein OS=Mus musculus GN=Fyb PE=1 SV=2	236	95.5	7e-21
Pfor_comp7358_c0_seq1	390	15	sp|A1XQX8|NR3AA_DANRE Neurexin-3a OS=Danio rerio GN=nrxn3a PE=2 SV=1	659	258	2e-78
Pfor_comp7358_c1_seq1	573	48	sp|A1XQX8|NR3AA_DANRE Neurexin-3a OS=Danio rerio GN=nrxn3a PE=2 SV=1	963	375	4e-119
Pfor_comp7365_c0_seq1	531	500	sp|Q6GNL7|AL1L1_XENLA Cytosolic 10-formyltetrahydrofolate dehydrogenase OS=Xenopus laevis GN=aldh1l1 PE=2 SV=1	757	296	4e-93
Pfor_comp7373_c0_seq1	865	31	sp|Q96PE1|GP124_HUMAN G-protein coupled receptor 124 OS=Homo sapiens GN=GPR124 PE=1 SV=2	832	325	4e-100
Pfor_comp7373_c1_seq1	1506	5	sp|Q91ZV8|GP124_MOUSE G-protein coupled receptor 124 OS=Mus musculus GN=Gpr124 PE=2 SV=2	380	150	5e-37
Pfor_comp7374_c0_seq1	363	10	sp|Q6P3H4|PNCB_DANRE Nicotinate phosphoribosyltransferase OS=Danio rerio GN=naprt PE=2 SV=2	513	202	3e-61
Pfor_comp7378_c0_seq1	208	4	sp|Q62255|SALL3_MOUSE Sal-like protein 3 OS=Mus musculus GN=Sall3 PE=2 SV=2	157	65.1	4e-12
Pfor_comp7379_c0_seq1	301	4	sp|Q7Z401|MYCPP_HUMAN C-myc promoter-binding protein OS=Homo sapiens GN=DENND4A PE=1 SV=2	303	121	5e-31
Pfor_comp7379_c1_seq1	232	4	sp|Q7Z401|MYCPP_HUMAN C-myc promoter-binding protein OS=Homo sapiens GN=DENND4A PE=1 SV=2	311	124	2e-32
Pfor_comp7383_c0_seq1	261	4	sp|Q0MW30|NEU1B_MOUSE E3 ubiquitin-protein ligase NEURL1B OS=Mus musculus GN=Neurl1b PE=1 SV=1	171	70.5	6e-14
Pfor_comp7383_c0_seq2	391	2	sp|Q0MW30|NEU1B_MOUSE E3 ubiquitin-protein ligase NEURL1B OS=Mus musculus GN=Neurl1b PE=1 SV=1	148	61.6	2e-10
Pfor_comp7384_c0_seq1	335	151	sp|Q9BZ11|ADA33_HUMAN Disintegrin and metalloproteinase domain-containing protein 33 OS=Homo sapiens GN=ADAM33 PE=1 SV=2	225	91.3	1e-20
Pfor_comp7387_c1_seq1	497	12	sp|P20963|CD3Z_HUMAN T-cell surface glycoprotein CD3 zeta chain OS=Homo sapiens GN=CD247 PE=1 SV=2	232	94.0	9e-23
Pfor_comp7390_c0_seq1	309	500	sp|Q9Y6Q3|ZFP37_HUMAN Zinc finger protein 37 homolog OS=Homo sapiens GN=ZFP37 PE=2 SV=3	281	112	1e-28
Pfor_comp7395_c0_seq1	408	24	sp|Q08849|STX3_RAT Syntaxin-3 OS=Rattus norvegicus GN=Stx3 PE=2 SV=1	423	167	4e-50
Pfor_comp7397_c0_seq1	463	1	sp|O60500|NPHN_HUMAN Nephrin OS=Homo sapiens GN=NPHS1 PE=1 SV=1	117	49.7	3e-06
Pfor_comp7399_c0_seq1	668	6	sp|O75069|TMCC2_HUMAN Transmembrane and coiled-coil domains protein 2 OS=Homo sapiens GN=TMCC2 PE=1 SV=3	529	208	6e-61
Pfor_comp7400_c0_seq1	475	9	sp|Q96PM9|Z385A_HUMAN Zinc finger protein 385A OS=Homo sapiens GN=ZNF385A PE=1 SV=2	293	117	4e-30
Pfor_comp7400_c0_seq2	486	9	sp|Q96PM9|Z385A_HUMAN Zinc finger protein 385A OS=Homo sapiens GN=ZNF385A PE=1 SV=2	291	116	7e-30
Pfor_comp7400_c0_seq3	474	9	sp|Q96PM9|Z385A_HUMAN Zinc finger protein 385A OS=Homo sapiens GN=ZNF385A PE=1 SV=2	293	117	3e-30
Pfor_comp7400_c0_seq4	487	9	sp|Q96PM9|Z385A_HUMAN Zinc finger protein 385A OS=Homo sapiens GN=ZNF385A PE=1 SV=2	291	116	8e-30
Pfor_comp7401_c0_seq1	379	19	sp|P51481|ARRC_LITCT Arrestin-C OS=Lithobates catesbeiana GN=arr3 PE=2 SV=1	120	50.8	5e-07
Pfor_comp7409_c0_seq1	346	13	sp|Q9I918|GP173_DANRE Probable G-protein coupled receptor 173 OS=Danio rerio GN=gpr173 PE=3 SV=1	574	225	7e-72
Pfor_comp7417_c0_seq1	273	2	sp|A7MCS3|CP089_DANRE UPF0764 protein C16orf89 homolog OS=Danio rerio PE=2 SV=2	221	89.7	2e-21
Pfor_comp7417_c1_seq1	912	3	sp|A7MCS3|CP089_DANRE UPF0764 protein C16orf89 homolog OS=Danio rerio PE=2 SV=2	968	377	2e-128
Pfor_comp7420_c0_seq1	396	31	sp|P79750|CSF11_TAKRU Macrophage colony-stimulating factor 1 receptor 1 OS=Takifugu rubripes GN=csf1r1 PE=3 SV=1	226	91.7	2e-20
Pfor_comp7421_c0_seq1	654	4	sp|P29376|LTK_HUMAN Leukocyte tyrosine kinase receptor OS=Homo sapiens GN=LTK PE=1 SV=3	370	147	1e-38
Pfor_comp7421_c1_seq1	760	6	sp|Q9UM73|ALK_HUMAN ALK tyrosine kinase receptor OS=Homo sapiens GN=ALK PE=1 SV=3	326	130	5e-32
Pfor_comp7428_c0_seq1	323	2	sp|Q5SNQ9|MYCT1_DANRE Myc target protein 1 homolog OS=Danio rerio GN=myct1 PE=3 SV=1	159	65.9	6e-13
Pfor_comp7436_c0_seq1	231	42	sp|O54890|ITB3_MOUSE Integrin beta-3 OS=Mus musculus GN=Itgb3 PE=1 SV=2	295	118	1e-30
Pfor_comp7436_c1_seq1	477	42	sp|P05106|ITB3_HUMAN Integrin beta-3 OS=Homo sapiens GN=ITGB3 PE=1 SV=2	437	172	5e-49
Pfor_comp7438_c0_seq1	293	1	sp|Q9P2P6|STAR9_HUMAN StAR-related lipid transfer protein 9 OS=Homo sapiens GN=STARD9 PE=1 SV=3	124	52.4	2e-07
Pfor_comp7440_c0_seq1	231	3	sp|Q8IX29|FBX16_HUMAN F-box only protein 16 OS=Homo sapiens GN=FBXO16 PE=2 SV=1	201	82.0	6e-19
Pfor_comp7440_c1_seq1	375	3	sp|Q8IX29|FBX16_HUMAN F-box only protein 16 OS=Homo sapiens GN=FBXO16 PE=2 SV=1	296	118	1e-31
Pfor_comp7442_c0_seq1	428	500	sp|B0VXE8|CDK14_CALJA Cyclin-dependent kinase 14 OS=Callithrix jacchus GN=CDK14 PE=3 SV=1	740	289	7e-96
Pfor_comp7446_c0_seq1	987	1	sp|Q9UHP6|RTDR1_HUMAN Rhabdoid tumor deletion region protein 1 OS=Homo sapiens GN=RTDR1 PE=2 SV=1	221	89.7	4e-19
Pfor_comp7447_c0_seq1	333	2	sp|P23467|PTPRB_HUMAN Receptor-type tyrosine-protein phosphatase beta OS=Homo sapiens GN=PTPRB PE=1 SV=3	189	77.4	9e-16
Pfor_comp7448_c0_seq1	1160	11	sp|Q63ZU3|MYADM_XENLA Myeloid-associated differentiation marker homolog OS=Xenopus laevis GN=myadm PE=2 SV=1	889	347	6e-116
Pfor_comp7449_c0_seq1	289	500	sp|Q6GNL7|AL1L1_XENLA Cytosolic 10-formyltetrahydrofolate dehydrogenase OS=Xenopus laevis GN=aldh1l1 PE=2 SV=1	457	180	2e-52
Pfor_comp7453_c1_seq1	1108	10	sp|Q9ESM6|GDPD2_MOUSE Glycerophosphoinositol inositolphosphodiesterase GDPD2 OS=Mus musculus GN=Gdpd2 PE=1 SV=1	716	280	3e-87
Pfor_comp7460_c0_seq1	426	68	sp|P39038|CADH4_MOUSE Cadherin-4 OS=Mus musculus GN=Cdh4 PE=2 SV=1	261	105	5e-25
Pfor_comp7462_c0_seq1	999	114	sp|P97434|MPRIP_MOUSE Myosin phosphatase Rho-interacting protein OS=Mus musculus GN=Mprip PE=1 SV=2	366	145	1e-36
Pfor_comp7467_c1_seq1	614	7	sp|O35126|ATN1_MOUSE Atrophin-1 OS=Mus musculus GN=Atn1 PE=1 SV=1	264	106	1e-24
Pfor_comp7473_c0_seq1	337	9	sp|Q1RLQ5|FA69A_DANRE Protein FAM69A OS=Danio rerio GN=fam69a PE=2 SV=1	481	189	1e-57
Pfor_comp7474_c0_seq1	246	27	sp|Q59I64|YLAT2_DANRE Y+L amino acid transporter 2 OS=Danio rerio GN=slc7a6 PE=2 SV=1	363	144	7e-41
Pfor_comp7481_c0_seq1	721	2	sp|D3YUB6|BTBD8_MOUSE BTB/POZ domain-containing protein 8 OS=Mus musculus GN=Btbd8 PE=3 SV=1	195	79.7	5e-16
Pfor_comp7484_c0_seq1	303	2	sp|Q3UP23|TMM26_MOUSE Transmembrane protein 26 OS=Mus musculus GN=Tmem26 PE=2 SV=2	163	67.4	5e-13
Pfor_comp7484_c1_seq1	492	2	sp|Q6ZUK4|TMM26_HUMAN Transmembrane protein 26 OS=Homo sapiens GN=TMEM26 PE=1 SV=1	209	85.1	1e-18
Pfor_comp7488_c0_seq1	274	4	sp|B8PYG1|NSMF_DANRE NMDA receptor synaptonuclear signaling and neuronal migration factor OS=Danio rerio GN=nsmf PE=2 SV=1	455	179	3e-53
Pfor_comp7495_c0_seq1	674	130	sp|P36514|UD2C1_RABIT UDP-glucuronosyltransferase 2C1 (Fragment) OS=Oryctolagus cuniculus GN=UGT2C1 PE=2 SV=1	643	252	4e-79
Pfor_comp7498_c0_seq1	415	3	sp|Q9BYB0|SHAN3_HUMAN SH3 and multiple ankyrin repeat domains protein 3 OS=Homo sapiens GN=SHANK3 PE=1 SV=3	194	79.3	4e-16
Pfor_comp7501_c1_seq1	878	7	sp|Q811F1|ZBT41_MOUSE Zinc finger and BTB domain-containing protein 41 OS=Mus musculus GN=Zbtb41 PE=2 SV=4	242	97.8	4e-21
Pfor_comp7503_c0_seq1	613	298	sp|O75093|SLIT1_HUMAN Slit homolog 1 protein OS=Homo sapiens GN=SLIT1 PE=2 SV=4	210	85.5	2e-17
Pfor_comp7504_c0_seq1	409	2	sp|Q5VST9|OBSCN_HUMAN Obscurin OS=Homo sapiens GN=OBSCN PE=1 SV=3	193	79.0	7e-16
Pfor_comp7504_c1_seq1	339	2	sp|A2AAJ9|OBSCN_MOUSE Obscurin OS=Mus musculus GN=Obscn PE=2 SV=2	132	55.5	3e-08
Pfor_comp7511_c0_seq1	428	8	sp|Q90701|TEAD3_CHICK Transcriptional enhancer factor TEF-5 OS=Gallus gallus GN=TEAD3 PE=2 SV=2	153	63.5	4e-11
Pfor_comp7511_c1_seq1	212	15	sp|Q15561|TEAD4_HUMAN Transcriptional enhancer factor TEF-3 OS=Homo sapiens GN=TEAD4 PE=1 SV=3	345	137	1e-38
Pfor_comp7513_c0_seq1	228	26	sp|Q14168|MPP2_HUMAN MAGUK p55 subfamily member 2 OS=Homo sapiens GN=MPP2 PE=1 SV=3	319	127	1e-34
Pfor_comp7514_c0_seq1	559	3	sp|Q15303|ERBB4_HUMAN Receptor tyrosine-protein kinase erbB-4 OS=Homo sapiens GN=ERBB4 PE=1 SV=1	178	73.2	1e-13
Pfor_comp7524_c0_seq1	217	10	sp|Q7ZYC4|ACBG2_XENLA Long-chain-fatty-acid--CoA ligase ACSBG2 OS=Xenopus laevis GN=acsbg2 PE=2 SV=1	233	94.4	2e-22
Pfor_comp7524_c1_seq1	265	12	sp|Q7ZYC4|ACBG2_XENLA Long-chain-fatty-acid--CoA ligase ACSBG2 OS=Xenopus laevis GN=acsbg2 PE=2 SV=1	292	117	3e-30
Pfor_comp7525_c0_seq1	401	31	sp|Q32KY0|APOD_BOVIN Apolipoprotein D OS=Bos taurus GN=APOD PE=2 SV=1	371	147	2e-43
Pfor_comp7531_c0_seq1	420	9	sp|Q17R89|RHG44_HUMAN Rho GTPase-activating protein 44 OS=Homo sapiens GN=ARHGAP44 PE=1 SV=1	568	223	2e-67
Pfor_comp7531_c1_seq1	330	178	sp|Q5SSM3|RHG44_MOUSE Rho GTPase-activating protein 44 OS=Mus musculus GN=Arhgap44 PE=1 SV=1	478	188	2e-55
Pfor_comp7533_c0_seq1	328	15	sp|Q9W7R4|TEN3_DANRE Teneurin-3 OS=Danio rerio GN=tenm3 PE=2 SV=1	340	135	8e-36
Pfor_comp7534_c0_seq1	366	45	sp|B2ZHY2|GPR39_PIG G-protein coupled receptor 39 OS=Sus scrofa GN=GPR39 PE=2 SV=1	277	111	2e-28
Pfor_comp7536_c0_seq1	337	1	sp|Q6BUE3|PXR1_DEBHA Protein PXR1 OS=Debaryomyces hansenii (strain ATCC 36239 / CBS 767 / JCM 1990 / NBRC 0083 / IGC 2968) GN=PXR1 PE=3 SV=1	110	47.0	7e-06
Pfor_comp7544_c0_seq1	606	2	sp|Q9UIH9|KLF15_HUMAN Krueppel-like factor 15 OS=Homo sapiens GN=KLF15 PE=1 SV=1	369	146	4e-40
Pfor_comp7551_c0_seq1	228	36	sp|Q2XVR4|SC4AB_TETNG Sodium channel protein type 4 subunit alpha B OS=Tetraodon nigroviridis GN=scn4ab PE=3 SV=1	234	94.7	3e-22
Pfor_comp7553_c0_seq1	613	3	sp|O14513|NCKP5_HUMAN Nck-associated protein 5 OS=Homo sapiens GN=NCKAP5 PE=1 SV=2	185	75.9	2e-14
Pfor_comp7556_c0_seq1	223	15	sp|Q69ZN7|MYOF_MOUSE Myoferlin OS=Mus musculus GN=Myof PE=1 SV=2	306	122	7e-32
Pfor_comp7556_c1_seq1	307	6	sp|Q69ZN7|MYOF_MOUSE Myoferlin OS=Mus musculus GN=Myof PE=1 SV=2	312	124	3e-32
Pfor_comp7557_c0_seq1	241	53	sp|P01133|EGF_HUMAN Pro-epidermal growth factor OS=Homo sapiens GN=EGF PE=1 SV=2	203	82.8	4e-18
Pfor_comp7558_c0_seq1	351	7	sp|Q63273|GRIK5_RAT Glutamate receptor ionotropic, kainate 5 OS=Rattus norvegicus GN=Grik5 PE=1 SV=1	131	55.1	3e-08
Pfor_comp7559_c0_seq1	464	1	sp|Q8N7Z5|ANR31_HUMAN Putative ankyrin repeat domain-containing protein 31 OS=Homo sapiens GN=ANKRD31 PE=5 SV=2	160	66.2	1e-11
Pfor_comp7560_c0_seq1	898	246	sp|P55288|CAD11_MOUSE Cadherin-11 OS=Mus musculus GN=Cdh11 PE=1 SV=1	790	308	9e-97
Pfor_comp7573_c0_seq1	255	3	sp|P59281|RHG39_MOUSE Rho GTPase-activating protein 39 OS=Mus musculus GN=Arhgap39 PE=1 SV=2	187	76.6	6e-16
Pfor_comp7575_c0_seq1	245	13	sp|Q5M7C8|HORM1_XENLA HORMA domain-containing protein 1 OS=Xenopus laevis GN=hormad1 PE=2 SV=1	237	95.9	1e-23
Pfor_comp7581_c0_seq1	209	14	sp|Q99KJ0|UBX2A_MOUSE UBX domain-containing protein 2A OS=Mus musculus GN=Ubxn2a PE=2 SV=1	152	63.2	2e-12
Pfor_comp7590_c0_seq1	1664	21	sp|Q6P6T5|OCLN_RAT Occludin OS=Rattus norvegicus GN=Ocln PE=2 SV=1	724	283	3e-86
Pfor_comp7601_c0_seq1	450	61	sp|Q01061|PDE1B_BOVIN Calcium/calmodulin-dependent 3',5'-cyclic nucleotide phosphodiesterase 1B OS=Bos taurus GN=PDE1B PE=1 SV=1	542	213	4e-65
Pfor_comp7602_c1_seq1	276	39	sp|Q7LHG5|YI31B_YEAST Transposon Ty3-I Gag-Pol polyprotein OS=Saccharomyces cerevisiae (strain ATCC 204508 / S288c) GN=TY3B-I PE=3 SV=2	237	95.9	2e-22
Pfor_comp7604_c0_seq1	898	174	sp|Q8WXA8|5HT3C_HUMAN 5-hydroxytryptamine receptor 3C OS=Homo sapiens GN=HTR3C PE=1 SV=2	544	214	6e-64
Pfor_comp7605_c0_seq1	370	56	sp|Q91687|ITA4_XENLA Integrin alpha-4 OS=Xenopus laevis GN=itga4 PE=2 SV=1	393	155	5e-43
Pfor_comp7608_c0_seq1	295	22	sp|Q9Z1T2|TSP4_MOUSE Thrombospondin-4 OS=Mus musculus GN=Thbs4 PE=1 SV=1	366	145	7e-40
Pfor_comp7619_c0_seq1	232	161	sp|Q02080|MEF2B_HUMAN Myocyte-specific enhancer factor 2B OS=Homo sapiens GN=MEF2B PE=1 SV=2	303	121	7e-33
Pfor_comp7620_c0_seq1	269	9	sp|Q55EH8|ABCGN_DICDI ABC transporter G family member 23 OS=Dictyostelium discoideum GN=abcG23 PE=3 SV=2	180	73.9	5e-15
Pfor_comp7624_c0_seq1	416	16	sp|A8DT10|HXD3_HAPBU Homeobox protein Hox-D3 OS=Haplochromis burtoni GN=hoxd3a PE=3 SV=1	353	140	8e-39
Pfor_comp7630_c0_seq1	302	57	sp|Q96MT3|PRIC1_HUMAN Prickle-like protein 1 OS=Homo sapiens GN=PRICKLE1 PE=1 SV=2	464	183	1e-53
Pfor_comp7630_c1_seq1	398	184	sp|Q28FG2|PRIC1_XENTR Prickle-like protein 1 OS=Xenopus tropicalis GN=prickle1 PE=2 SV=1	650	254	5e-79
Pfor_comp7630_c1_seq2	397	195	sp|Q28FG2|PRIC1_XENTR Prickle-like protein 1 OS=Xenopus tropicalis GN=prickle1 PE=2 SV=1	698	273	7e-86
Pfor_comp7635_c0_seq1	215	8	sp|Q6QLM7|KIF5A_RAT Kinesin heavy chain isoform 5A OS=Rattus norvegicus GN=Kif5a PE=1 SV=1	180	73.9	3e-15
Pfor_comp7635_c1_seq1	326	190	sp|Q6QLM7|KIF5A_RAT Kinesin heavy chain isoform 5A OS=Rattus norvegicus GN=Kif5a PE=1 SV=1	409	162	2e-45
Pfor_comp7638_c0_seq1	213	8	sp|P27987|IP3KB_HUMAN Inositol-trisphosphate 3-kinase B OS=Homo sapiens GN=ITPKB PE=1 SV=5	281	112	8e-29
Pfor_comp7646_c0_seq1	641	7	sp|Q9JKS6|PCLO_RAT Protein piccolo OS=Rattus norvegicus GN=Pclo PE=1 SV=1	598	234	2e-68
Pfor_comp7655_c0_seq1	307	91	sp|P23977|SC6A3_RAT Sodium-dependent dopamine transporter OS=Rattus norvegicus GN=Slc6a3 PE=2 SV=1	439	173	1e-50
Pfor_comp7675_c0_seq1	324	7	sp|Q5G872|SCUB2_DANRE Signal peptide, CUB and EGF-like domain-containing protein 2 OS=Danio rerio GN=scube2 PE=2 SV=1	248	100	1e-23
Pfor_comp7679_c0_seq1	1321	76	sp|Q9DCK3|TSN4_MOUSE Tetraspanin-4 OS=Mus musculus GN=Tspan4 PE=2 SV=1	701	274	6e-88
Pfor_comp7679_c0_seq2	957	82	sp|Q9DCK3|TSN4_MOUSE Tetraspanin-4 OS=Mus musculus GN=Tspan4 PE=2 SV=1	777	303	4e-101
Pfor_comp7680_c0_seq2	448	4	sp|Q8R081|HNRPL_MOUSE Heterogeneous nuclear ribonucleoprotein L OS=Mus musculus GN=Hnrnpl PE=1 SV=2	365	145	9e-40
Pfor_comp7681_c0_seq1	258	15	sp|Q6V0I7|FAT4_HUMAN Protocadherin Fat 4 OS=Homo sapiens GN=FAT4 PE=1 SV=2	312	124	2e-32
Pfor_comp7681_c1_seq1	209	69	sp|Q6V0I7|FAT4_HUMAN Protocadherin Fat 4 OS=Homo sapiens GN=FAT4 PE=1 SV=2	250	100	2e-24
Pfor_comp7693_c0_seq1	270	10	sp|P11387|TOP1_HUMAN DNA topoisomerase 1 OS=Homo sapiens GN=TOP1 PE=1 SV=2	152	63.2	3e-11
Pfor_comp7697_c0_seq1	237	46	sp|Q92854|SEM4D_HUMAN Semaphorin-4D OS=Homo sapiens GN=SEMA4D PE=1 SV=1	224	90.9	5e-21
Pfor_comp7698_c0_seq1	505	36	sp|Q90674|LSHR_CHICK Lutropin-choriogonadotropic hormone receptor OS=Gallus gallus GN=LHCGR PE=2 SV=2	283	113	9e-28
Pfor_comp7698_c1_seq1	312	17	sp|Q90674|LSHR_CHICK Lutropin-choriogonadotropic hormone receptor OS=Gallus gallus GN=LHCGR PE=2 SV=2	141	58.9	1e-09
Pfor_comp7700_c0_seq1	927	41	sp|P61647|SIA8F_HUMAN Alpha-2,8-sialyltransferase 8F OS=Homo sapiens GN=ST8SIA6 PE=2 SV=1	428	169	3e-47
Pfor_comp7705_c0_seq1	505	8	sp|P42336|PK3CA_HUMAN Phosphatidylinositol 4,5-bisphosphate 3-kinase catalytic subunit alpha isoform OS=Homo sapiens GN=PIK3CA PE=1 SV=2	684	268	3e-82
Pfor_comp7707_c0_seq1	607	11	sp|Q5U2S6|ASB2_RAT Ankyrin repeat and SOCS box protein 2 OS=Rattus norvegicus GN=Asb2 PE=2 SV=1	283	113	2e-27
Pfor_comp7710_c0_seq1	261	13	sp|Q5FYA8|ARSH_HUMAN Arylsulfatase H OS=Homo sapiens GN=ARSH PE=2 SV=1	268	107	3e-27
Pfor_comp7710_c1_seq1	204	9	sp|P15589|STS_RAT Steryl-sulfatase OS=Rattus norvegicus GN=Sts PE=1 SV=2	274	110	2e-28
Pfor_comp7739_c0_seq1	238	21	sp|Q62956|ERBB4_RAT Receptor tyrosine-protein kinase erbB-4 OS=Rattus norvegicus GN=Erbb4 PE=1 SV=3	413	163	2e-46
Pfor_comp7742_c0_seq1	266	2	sp|Q5HZI2|C2C4C_MOUSE C2 calcium-dependent domain-containing protein 4C OS=Mus musculus GN=C2cd4cC2CD4 family PE=2 SV=1	185	75.9	5e-16
Pfor_comp7752_c0_seq1	256	1	sp|P14381|YTX2_XENLA Transposon TX1 uncharacterized 149 kDa protein OS=Xenopus laevis PE=3 SV=1	123	52.0	2e-07
Pfor_comp7752_c0_seq2	568	7	sp|P14381|YTX2_XENLA Transposon TX1 uncharacterized 149 kDa protein OS=Xenopus laevis PE=3 SV=1	402	159	5e-43
Pfor_comp7761_c0_seq1	340	2	sp|Q62504|MINT_MOUSE Msx2-interacting protein OS=Mus musculus GN=Spen PE=1 SV=2	132	55.5	3e-08
Pfor_comp7761_c1_seq1	297	2	sp|Q62504|MINT_MOUSE Msx2-interacting protein OS=Mus musculus GN=Spen PE=1 SV=2	146	60.8	3e-10
Pfor_comp7763_c0_seq1	490	192	sp|P49002|BMP3_RAT Bone morphogenetic protein 3 OS=Rattus norvegicus GN=Bmp3 PE=2 SV=1	327	130	1e-34
Pfor_comp7764_c0_seq1	774	500	sp|Q9HAZ2|PRD16_HUMAN PR domain zinc finger protein 16 OS=Homo sapiens GN=PRDM16 PE=1 SV=3	1112	432	1e-140
Pfor_comp7764_c0_seq2	756	500	sp|Q9HAZ2|PRD16_HUMAN PR domain zinc finger protein 16 OS=Homo sapiens GN=PRDM16 PE=1 SV=3	1129	439	3e-143
Pfor_comp7776_c0_seq1	530	2	sp|Q8R3B7|BRD8_MOUSE Bromodomain-containing protein 8 OS=Mus musculus GN=Brd8 PE=1 SV=2	345	137	8e-36
Pfor_comp7781_c0_seq1	298	2	sp|Q9UNA0|ATS5_HUMAN A disintegrin and metalloproteinase with thrombospondin motifs 5 OS=Homo sapiens GN=ADAMTS5 PE=1 SV=2	175	72.0	4e-14
Pfor_comp7794_c0_seq1	242	5	sp|Q62959|LEPR_RAT Leptin receptor OS=Rattus norvegicus GN=Lepr PE=1 SV=1	114	48.5	2e-06
Pfor_comp7810_c0_seq1	377	10	sp|Q32KH7|ARSI_CANFA Arylsulfatase I OS=Canis familiaris GN=ARSI PE=2 SV=2	357	142	4e-39
Pfor_comp7816_c0_seq1	441	3	sp|Q6JAN0|GPR98_DANRE G-protein coupled receptor 98 OS=Danio rerio GN=gpr98 PE=2 SV=1	431	170	3e-47
Pfor_comp7819_c0_seq1	203	17	sp|Q92051|CAHZ_DANRE Carbonic anhydrase OS=Danio rerio GN=cahz PE=1 SV=2	166	68.6	2e-14
Pfor_comp7820_c0_seq1	201	48	sp|Q98880|ACHA_DANRE Acetylcholine receptor subunit alpha OS=Danio rerio GN=chrna1 PE=2 SV=1	314	125	2e-34
Pfor_comp7828_c0_seq1	248	11	sp|Q9BPV8|P2Y13_HUMAN P2Y purinoceptor 13 OS=Homo sapiens GN=P2RY13 PE=2 SV=3	169	69.7	4e-14
Pfor_comp7830_c0_seq1	303	8	sp|Q99315|YG31B_YEAST Transposon Ty3-G Gag-Pol polyprotein OS=Saccharomyces cerevisiae (strain ATCC 204508 / S288c) GN=TY3B-G PE=1 SV=3	149	62.0	1e-10
Pfor_comp7837_c0_seq1	565	39	sp|B2RZ59|SH21A_RAT SH2 domain-containing protein 1A OS=Rattus norvegicus GN=Sh2d1a PE=1 SV=1	169	69.7	5e-14
Pfor_comp7839_c0_seq1	705	12	sp|Q6DBW1|RG1BB_DANRE Ras-GEF domain-containing family member 1B-B OS=Danio rerio GN=rasgef1bb PE=2 SV=1	276	110	1e-26
Pfor_comp7844_c1_seq1	278	57	sp|P35749|MYH11_HUMAN Myosin-11 OS=Homo sapiens GN=MYH11 PE=1 SV=3	324	129	5e-34
Pfor_comp7845_c0_seq1	220	62	sp|Q8BNJ6|NETO2_MOUSE Neuropilin and tolloid-like protein 2 OS=Mus musculus GN=Neto2 PE=1 SV=1	344	137	3e-38
Pfor_comp7847_c0_seq1	294	15	sp|Q99436|PSB7_HUMAN Proteasome subunit beta type-7 OS=Homo sapiens GN=PSMB7 PE=1 SV=1	220	89.4	3e-21
Pfor_comp7850_c0_seq1	448	10	sp|Q2KIG8|T4S5_BOVIN Transmembrane 4 L6 family member 5 OS=Bos taurus GN=TM4SF5 PE=2 SV=1	144	60.1	1e-10
Pfor_comp7854_c1_seq1	383	6	sp|P18519|TNR16_CHICK Tumor necrosis factor receptor superfamily member 16 OS=Gallus gallus GN=NGFR PE=3 SV=1	259	104	7e-26
Pfor_comp7861_c0_seq1	275	14	sp|O94810|RGS11_HUMAN Regulator of G-protein signaling 11 OS=Homo sapiens GN=RGS11 PE=1 SV=2	325	129	2e-35
Pfor_comp7862_c0_seq1	1193	25	sp|Q0VCR4|PPR3C_BOVIN Protein phosphatase 1 regulatory subunit 3C OS=Bos taurus GN=PPP1R3C PE=2 SV=1	363	144	7e-38
Pfor_comp7871_c0_seq1	499	29	sp|Q92142|TPH_XENLA Tryptophan 5-hydroxylase OS=Xenopus laevis GN=tph PE=2 SV=1	472	186	5e-55
Pfor_comp7883_c0_seq1	208	2	sp|Q99PJ1|PCD15_MOUSE Protocadherin-15 OS=Mus musculus GN=Pcdh15 PE=1 SV=3	110	47.0	6e-06
Pfor_comp7894_c0_seq1	672	184	sp|Q9WV34|MPP2_MOUSE MAGUK p55 subfamily member 2 OS=Mus musculus GN=Mpp2 PE=1 SV=1	888	346	4e-115
Pfor_comp7896_c0_seq1	513	71	sp|Q02020|FIBB_CHICK Fibrinogen beta chain (Fragment) OS=Gallus gallus GN=FGB PE=1 SV=1	440	174	2e-50
Pfor_comp7898_c0_seq1	223	6	sp|P97837|DLGP2_RAT Disks large-associated protein 2 OS=Rattus norvegicus GN=Dlgap2 PE=1 SV=3	167	68.9	2e-13
Pfor_comp7899_c0_seq1	292	7	sp|Q86YQ8|CPNE8_HUMAN Copine-8 OS=Homo sapiens GN=CPNE8 PE=1 SV=2	184	75.5	1e-15
Pfor_comp7905_c1_seq1	248	500	sp|P18737|ZG8_XENLA Gastrula zinc finger protein XlCGF8.2DB (Fragment) OS=Xenopus laevis PE=3 SV=1	274	110	8e-30
Pfor_comp7910_c0_seq1	391	53	sp|P25815|S100P_HUMAN Protein S100-P OS=Homo sapiens GN=S100P PE=1 SV=2	174	71.6	2e-15
Pfor_comp7913_c1_seq1	332	44	sp|O70340|NPTX2_MOUSE Neuronal pentraxin-2 OS=Mus musculus GN=Nptx2 PE=2 SV=1	425	168	2e-49
Pfor_comp7913_c1_seq2	333	44	sp|O70340|NPTX2_MOUSE Neuronal pentraxin-2 OS=Mus musculus GN=Nptx2 PE=2 SV=1	500	197	2e-60
Pfor_comp7914_c0_seq1	299	63	sp|Q15842|KCNJ8_HUMAN ATP-sensitive inward rectifier potassium channel 8 OS=Homo sapiens GN=KCNJ8 PE=1 SV=1	345	137	3e-38
Pfor_comp7916_c0_seq1	355	68	sp|Q63273|GRIK5_RAT Glutamate receptor ionotropic, kainate 5 OS=Rattus norvegicus GN=Grik5 PE=1 SV=1	468	184	2e-53
Pfor_comp7925_c0_seq1	307	4	sp|O88942|NFAC1_MOUSE Nuclear factor of activated T-cells, cytoplasmic 1 OS=Mus musculus GN=Nfatc1 PE=2 SV=1	256	103	4e-25
Pfor_comp7927_c0_seq1	448	19	sp|Q28DB5|ALAT2_XENTR Alanine aminotransferase 2 OS=Xenopus tropicalis GN=gpt2 PE=2 SV=1	337	134	5e-36
Pfor_comp7935_c0_seq1	213	19	sp|Q2HJ40|BACE1_BOVIN Beta-secretase 1 OS=Bos taurus GN=BACE1 PE=2 SV=1	344	137	2e-38
Pfor_comp7937_c0_seq1	215	6	sp|P58781|CEC1A_DANRE Adenosine deaminase CECR1-A OS=Danio rerio GN=cecr1a PE=2 SV=2	242	97.8	5e-24
Pfor_comp7937_c0_seq2	214	6	sp|P58781|CEC1A_DANRE Adenosine deaminase CECR1-A OS=Danio rerio GN=cecr1a PE=2 SV=2	217	88.2	2e-20
Pfor_comp7937_c1_seq1	489	13	sp|P58781|CEC1A_DANRE Adenosine deaminase CECR1-A OS=Danio rerio GN=cecr1a PE=2 SV=2	557	219	2e-67
Pfor_comp7941_c0_seq1	371	19	sp|Q9UG22|GIMA2_HUMAN GTPase IMAP family member 2 OS=Homo sapiens GN=GIMAP2 PE=1 SV=2	181	74.3	2e-15
Pfor_comp7946_c0_seq1	597	30	sp|Q9Y662|HS3SB_HUMAN Heparan sulfate glucosamine 3-O-sulfotransferase 3B1 OS=Homo sapiens GN=HS3ST3B1 PE=1 SV=1	832	325	3e-109
Pfor_comp7948_c0_seq1	456	9	sp|O43306|ADCY6_HUMAN Adenylate cyclase type 6 OS=Homo sapiens GN=ADCY6 PE=1 SV=2	279	112	3e-27
Pfor_comp7957_c0_seq1	240	45	sp|P00541|FPS_AVISP Tyrosine-protein kinase transforming protein Fps OS=Avian sarcoma virus (strain PRCII) GN=V-FPS PE=3 SV=1	272	109	5e-28
Pfor_comp7957_c1_seq1	469	500	sp|P00541|FPS_AVISP Tyrosine-protein kinase transforming protein Fps OS=Avian sarcoma virus (strain PRCII) GN=V-FPS PE=3 SV=1	606	238	2e-74
Pfor_comp7961_c0_seq1	242	91	sp|Q99N32|KLOTB_MOUSE Beta-klotho OS=Mus musculus GN=Klb PE=1 SV=1	211	85.9	3e-19
Pfor_comp7961_c1_seq1	764	133	sp|Q9UEF7|KLOT_HUMAN Klotho OS=Homo sapiens GN=KL PE=1 SV=2	769	300	6e-93
Pfor_comp7965_c0_seq1	412	500	sp|Q86YV6|MYLK4_HUMAN Myosin light chain kinase family member 4 OS=Homo sapiens GN=MYLK4 PE=1 SV=2	534	210	2e-65
Pfor_comp7972_c0_seq1	484	38	sp|Q9W6V2|NEGR1_CHICK Neuronal growth regulator 1 OS=Gallus gallus GN=NEGR1 PE=1 SV=1	366	145	1e-40
Pfor_comp7997_c0_seq1	295	9	sp|Q5SZK8|FREM2_HUMAN FRAS1-related extracellular matrix protein 2 OS=Homo sapiens GN=FREM2 PE=1 SV=2	370	147	5e-40
Pfor_comp8002_c0_seq1	301	4	sp|Q9NRM7|LATS2_HUMAN Serine/threonine-protein kinase LATS2 OS=Homo sapiens GN=LATS2 PE=1 SV=2	282	113	2e-28
Pfor_comp8021_c0_seq1	860	15	sp|Q6DGZ1|B9D2_DANRE B9 domain-containing protein 2 OS=Danio rerio GN=b9d2 PE=2 SV=1	893	348	5e-120
Pfor_comp8023_c1_seq1	252	2	sp|Q7TN75|PEG10_MOUSE Retrotransposon-derived protein PEG10 OS=Mus musculus GN=Peg10 PE=1 SV=2	122	51.6	2e-07
Pfor_comp8028_c0_seq1	445	7	sp|O15061|SYNEM_HUMAN Synemin OS=Homo sapiens GN=SYNM PE=1 SV=2	155	64.3	5e-11
Pfor_comp8032_c0_seq1	295	4	sp|B8PYG1|NSMF_DANRE NMDA receptor synaptonuclear signaling and neuronal migration factor OS=Danio rerio GN=nsmf PE=2 SV=1	186	76.3	8e-16
Pfor_comp8035_c0_seq1	355	2	sp|Q6B959|APLD1_RAT Apolipoprotein L domain-containing protein 1 OS=Rattus norvegicus GN=Apold1 PE=1 SV=1	137	57.4	1e-09
Pfor_comp8052_c1_seq1	202	2	sp|D9IQ16|GXN_ACRMI Galaxin OS=Acropora millepora PE=1 SV=1	131	55.1	4e-09
Pfor_comp8054_c0_seq1	246	4	sp|Q5GH57|XKR6_RAT XK-related protein 6 OS=Rattus norvegicus GN=Xkr6 PE=2 SV=1	159	65.9	2e-12
Pfor_comp8058_c0_seq1	395	12	sp|Q6GLJ1|BTBDH_XENLA BTB/POZ domain-containing protein 17 OS=Xenopus laevis GN=btbd17 PE=2 SV=2	443	175	2e-51
Pfor_comp8073_c0_seq1	463	8	sp|P97680|RIN1_RAT Ras and Rab interactor 1 OS=Rattus norvegicus GN=Rin1 PE=2 SV=2	252	101	9e-24
Pfor_comp8077_c0_seq1	318	16	sp|Q7ZVB1|CHM1B_DANRE Charged multivesicular body protein 1b OS=Danio rerio GN=chmp1b PE=2 SV=1	286	114	3e-31
Pfor_comp8077_c1_seq1	310	17	sp|Q99LU0|CH1B1_MOUSE Charged multivesicular body protein 1b-1 OS=Mus musculus GN=Chmp1b1 PE=1 SV=1	374	148	2e-44
Pfor_comp8079_c0_seq1	412	4	sp|Q7ZYQ0|FXI1E_XENLA Forkhead box protein I1-ema OS=Xenopus laevis GN=foxi1e PE=2 SV=1	236	95.5	1e-22
Pfor_comp8084_c0_seq1	268	6	sp|Q8HY17|REL3_PIG Relaxin-3 OS=Sus scrofa GN=RLN3 PE=1 SV=1	145	60.5	2e-11
Pfor_comp8095_c0_seq1	225	54	sp|P59862|CAD26_MOUSE Cadherin-like protein 26 OS=Mus musculus GN=Cdh26 PE=2 SV=1	176	72.4	1e-14
Pfor_comp8106_c0_seq1	382	33	sp|Q08999|RBL2_HUMAN Retinoblastoma-like protein 2 OS=Homo sapiens GN=RBL2 PE=1 SV=3	466	184	8e-53
Pfor_comp8109_c0_seq1	243	34	sp|P09954|CBPA1_PIG Carboxypeptidase A1 OS=Sus scrofa GN=CPA1 PE=1 SV=2	209	85.1	2e-19
Pfor_comp8111_c0_seq1	520	232	sp|Q28GD5|SOX7_XENTR Transcription factor Sox-7 OS=Xenopus tropicalis GN=sox7 PE=2 SV=1	540	212	4e-66
Pfor_comp8119_c0_seq1	302	1	sp|Q9YGD3|IL1B_ONCMY Interleukin-1 beta OS=Oncorhynchus mykiss GN=il1b PE=2 SV=1	220	89.4	3e-21
Pfor_comp8119_c1_seq1	406	1	sp|Q9YGD3|IL1B_ONCMY Interleukin-1 beta OS=Oncorhynchus mykiss GN=il1b PE=2 SV=1	141	58.9	5e-10
Pfor_comp8133_c0_seq1	388	14	sp|A2ASS6|TITIN_MOUSE Titin OS=Mus musculus GN=Ttn PE=1 SV=1	330	131	4e-34
Pfor_comp8133_c1_seq1	284	4	sp|A2ASS6|TITIN_MOUSE Titin OS=Mus musculus GN=Ttn PE=1 SV=1	312	124	3e-32
Pfor_comp8134_c0_seq1	351	4	sp|P49653|P2RX2_RAT P2X purinoceptor 2 OS=Rattus norvegicus GN=P2rx2 PE=1 SV=1	123	52.0	2e-07
Pfor_comp8145_c0_seq1	909	12	sp|Q5XIQ3|CXXC5_RAT CXXC-type zinc finger protein 5 OS=Rattus norvegicus GN=Cxxc5 PE=1 SV=1	233	94.4	6e-21
Pfor_comp8151_c0_seq1	639	3	sp|Q9DDT2|BCAP_CHICK Phosphoinositide 3-kinase adapter protein 1 OS=Gallus gallus GN=PIK3AP1 PE=1 SV=1	209	85.1	7e-21
Pfor_comp8151_c0_seq2	559	3	sp|Q9DDT2|BCAP_CHICK Phosphoinositide 3-kinase adapter protein 1 OS=Gallus gallus GN=PIK3AP1 PE=1 SV=1	87	38.1	4e-07
Pfor_comp8151_c0_seq3	559	3	sp|Q9DDT2|BCAP_CHICK Phosphoinositide 3-kinase adapter protein 1 OS=Gallus gallus GN=PIK3AP1 PE=1 SV=1	146	60.8	8e-14
Pfor_comp8155_c0_seq1	306	1	sp|Q09666|AHNK_HUMAN Neuroblast differentiation-associated protein AHNAK OS=Homo sapiens GN=AHNAK PE=1 SV=2	119	50.4	9e-07
Pfor_comp8172_c0_seq1	474	43	sp|Q7LHG5|YI31B_YEAST Transposon Ty3-I Gag-Pol polyprotein OS=Saccharomyces cerevisiae (strain ATCC 204508 / S288c) GN=TY3B-I PE=3 SV=2	173	71.2	3e-13
Pfor_comp8188_c0_seq1	210	12	sp|P49111|T4S1_MESAU Transmembrane 4 L6 family member 1 OS=Mesocricetus auratus GN=TM4SF1 PE=2 SV=1	165	68.2	2e-14
Pfor_comp8189_c0_seq1	230	17	sp|Q8QFP8|LIMK1_CHICK LIM domain kinase 1 OS=Gallus gallus GN=LIMK1 PE=1 SV=1	202	82.4	3e-18
Pfor_comp8201_c0_seq1	451	75	sp|Q63315|CAD22_RAT Cadherin-22 OS=Rattus norvegicus GN=Cdh22 PE=1 SV=1	399	158	9e-44
Pfor_comp8201_c1_seq1	349	41	sp|Q9UJ99|CAD22_HUMAN Cadherin-22 OS=Homo sapiens GN=CDH22 PE=2 SV=2	318	127	3e-33
Pfor_comp8209_c0_seq1	933	1	sp|Q99743|NPAS2_HUMAN Neuronal PAS domain-containing protein 2 OS=Homo sapiens GN=NPAS2 PE=1 SV=3	156	64.7	3e-10
Pfor_comp8217_c0_seq1	382	22	sp|Q5RE54|GPC6_PONAB Glypican-6 OS=Pongo abelii GN=GPC6 PE=2 SV=1	373	148	3e-41
Pfor_comp8222_c0_seq1	405	3	sp|Q9D952|EVPL_MOUSE Envoplakin OS=Mus musculus GN=Evpl PE=2 SV=3	190	77.8	1e-15
Pfor_comp8223_c0_seq1	372	6	sp|Q5RFU5|MMAC_DANRE Methylmalonic aciduria and homocystinuria type C protein homolog OS=Danio rerio GN=mmachc PE=3 SV=2	437	172	8e-53
Pfor_comp8230_c0_seq1	344	134	sp|P02713|ACHG_CHICK Acetylcholine receptor subunit gamma OS=Gallus gallus GN=CHRNG PE=3 SV=1	458	181	1e-53
Pfor_comp8231_c0_seq1	770	6	sp|Q9Z0X4|PDE3A_MOUSE cGMP-inhibited 3',5'-cyclic phosphodiesterase A OS=Mus musculus GN=Pde3a PE=1 SV=1	420	166	1e-44
Pfor_comp8233_c0_seq1	312	29	sp|Q7TN88|PK1L2_MOUSE Polycystic kidney disease protein 1-like 2 OS=Mus musculus GN=Pkd1l2 PE=2 SV=1	249	100	9e-24
Pfor_comp8250_c0_seq1	702	42	sp|O08738|CASP6_MOUSE Caspase-6 OS=Mus musculus GN=Casp6 PE=2 SV=1	659	258	4e-84
Pfor_comp8250_c0_seq2	702	42	sp|O08738|CASP6_MOUSE Caspase-6 OS=Mus musculus GN=Casp6 PE=2 SV=1	659	258	4e-84
Pfor_comp8253_c0_seq1	352	34	sp|Q9UGP4|LIMD1_HUMAN LIM domain-containing protein 1 OS=Homo sapiens GN=LIMD1 PE=1 SV=1	185	75.9	2e-15
Pfor_comp8263_c0_seq1	301	1	sp|Q5VWW1|C1QL3_HUMAN Complement C1q-like protein 3 OS=Homo sapiens GN=C1QL3 PE=2 SV=1	108	46.2	8e-06
Pfor_comp8263_c0_seq2	300	93	sp|P25067|CO8A2_HUMAN Collagen alpha-2(VIII) chain OS=Homo sapiens GN=COL8A2 PE=1 SV=2	144	60.1	4e-10
Pfor_comp8271_c0_seq1	219	71	sp|Q5QNQ9|CORA1_MOUSE Collagen alpha-1(XXVII) chain OS=Mus musculus GN=Col27a1 PE=2 SV=1	130	54.7	2e-08
Pfor_comp8276_c0_seq1	620	9	sp|O75718|CRTAP_HUMAN Cartilage-associated protein OS=Homo sapiens GN=CRTAP PE=1 SV=1	303	121	7e-31
Pfor_comp8276_c1_seq1	261	3	sp|Q92791|SC65_HUMAN Synaptonemal complex protein SC65 OS=Homo sapiens GN=LEPREL4 PE=1 SV=1	116	49.3	9e-07
Pfor_comp8279_c0_seq1	443	8	sp|Q90508|VIT1_FUNHE Vitellogenin-1 OS=Fundulus heteroclitus GN=vtg1 PE=1 SV=2	558	219	1e-64
Pfor_comp8279_c1_seq1	232	8	sp|Q90508|VIT1_FUNHE Vitellogenin-1 OS=Fundulus heteroclitus GN=vtg1 PE=1 SV=2	312	124	1e-32
Pfor_comp8280_c0_seq1	299	4	sp|Q8TDU9|RL3R2_HUMAN Relaxin-3 receptor 2 OS=Homo sapiens GN=RXFP4 PE=1 SV=1	165	68.2	3e-13
Pfor_comp8281_c0_seq1	377	20	sp|Q9BY67|CADM1_HUMAN Cell adhesion molecule 1 OS=Homo sapiens GN=CADM1 PE=1 SV=2	297	119	4e-31
Pfor_comp8282_c0_seq1	343	14	sp|O18734|PP14A_PIG Protein phosphatase 1 regulatory subunit 14A OS=Sus scrofa GN=CPI17 PE=1 SV=1	306	122	1e-34
Pfor_comp8290_c0_seq1	544	17	sp|Q9DG10|STAR_DANRE Steroidogenic acute regulatory protein, mitochondrial OS=Danio rerio GN=star PE=2 SV=1	442	174	3e-52
Pfor_comp8290_c0_seq2	543	17	sp|Q9DG10|STAR_DANRE Steroidogenic acute regulatory protein, mitochondrial OS=Danio rerio GN=star PE=2 SV=1	416	164	2e-48
Pfor_comp8293_c0_seq1	240	12	sp|A6QP57|TGM3_BOVIN Protein-glutamine gamma-glutamyltransferase E OS=Bos taurus GN=TGM3 PE=2 SV=1	134	56.2	5e-09
Pfor_comp8307_c0_seq1	936	229	sp|Q9CQC9|SAR1B_MOUSE GTP-binding protein SAR1b OS=Mus musculus GN=Sar1b PE=1 SV=1	911	355	5e-122
Pfor_comp8309_c0_seq1	212	7	sp|Q16690|DUS5_HUMAN Dual specificity protein phosphatase 5 OS=Homo sapiens GN=DUSP5 PE=1 SV=2	153	63.5	5e-12
Pfor_comp8311_c0_seq1	253	3	sp|Q2KJY2|KI26B_HUMAN Kinesin-like protein KIF26B OS=Homo sapiens GN=KIF26B PE=2 SV=1	147	61.2	1e-10
Pfor_comp8318_c0_seq1	243	7	sp|Q7TQN3|WFKN2_MOUSE WAP, Kazal, immunoglobulin, Kunitz and NTR domain-containing protein 2 OS=Mus musculus GN=Wfikkn2 PE=1 SV=2	210	85.5	2e-19
Pfor_comp8343_c0_seq1	296	26	sp|P10394|POL4_DROME Retrovirus-related Pol polyprotein from transposon 412 OS=Drosophila melanogaster GN=POL PE=3 SV=1	178	73.2	2e-14
Pfor_comp8352_c0_seq1	425	19	sp|Q6DGA6|ALLC_DANRE Allantoicase OS=Danio rerio GN=allc PE=2 SV=1	167	68.9	4e-16
Pfor_comp8361_c0_seq1	201	5	sp|P57725|SAMN1_MOUSE SAM domain-containing protein SAMSN-1 OS=Mus musculus GN=Samsn1 PE=1 SV=2	135	56.6	1e-09
Pfor_comp8375_c1_seq1	431	7	sp|Q9UF11|PKHB1_HUMAN Pleckstrin homology domain-containing family B member 1 OS=Homo sapiens GN=PLEKHB1 PE=1 SV=1	273	109	3e-28
Pfor_comp8376_c0_seq1	323	13	sp|P12034|FGF5_HUMAN Fibroblast growth factor 5 OS=Homo sapiens GN=FGF5 PE=1 SV=4	162	67.0	3e-13
Pfor_comp8383_c1_seq1	225	6	sp|P10394|POL4_DROME Retrovirus-related Pol polyprotein from transposon 412 OS=Drosophila melanogaster GN=POL PE=3 SV=1	135	56.6	3e-09
Pfor_comp8393_c0_seq1	322	48	sp|Q9P225|DYH2_HUMAN Dynein heavy chain 2, axonemal OS=Homo sapiens GN=DNAH2 PE=2 SV=3	408	161	7e-45
Pfor_comp8395_c0_seq1	320	249	sp|Q8HY02|CD209_HYLSY CD209 antigen OS=Hylobates syndactylus GN=CD209 PE=3 SV=1	217	88.2	2e-20
Pfor_comp8397_c0_seq1	410	25	sp|P27573|MYP0_MOUSE Myelin protein P0 OS=Mus musculus GN=Mpz PE=1 SV=1	276	110	8e-29
Pfor_comp8399_c0_seq1	555	14	sp|Q5ZQU2|NPAS2_CHICK Neuronal PAS domain-containing protein 2 OS=Gallus gallus GN=NPAS2 PE=1 SV=1	383	152	5e-41
Pfor_comp8399_c1_seq1	319	47	sp|Q99743|NPAS2_HUMAN Neuronal PAS domain-containing protein 2 OS=Homo sapiens GN=NPAS2 PE=1 SV=3	426	168	3e-48
Pfor_comp8400_c0_seq1	368	47	sp|Q2HXW4|NET1_PIG Netrin-1 OS=Sus scrofa GN=NTN1 PE=2 SV=1	593	233	2e-72
Pfor_comp8404_c0_seq1	287	20	sp|J3SDX8|LICH_CROAD Putative lysosomal acid lipase/cholesteryl ester hydrolase OS=Crotalus adamanteus PE=2 SV=1	294	117	3e-31
Pfor_comp8405_c0_seq1	296	7	sp|P83510|TNIK_MOUSE Traf2 and NCK-interacting protein kinase OS=Mus musculus GN=Tnik PE=1 SV=2	241	97.4	7e-23
Pfor_comp8408_c0_seq1	253	2	sp|Q6ZWR6|SYNE1_MOUSE Nesprin-1 OS=Mus musculus GN=Syne1 PE=1 SV=2	157	65.1	8e-12
Pfor_comp8408_c0_seq2	214	2	sp|Q8NF91|SYNE1_HUMAN Nesprin-1 OS=Homo sapiens GN=SYNE1 PE=1 SV=4	123	52.0	1e-07
Pfor_comp8413_c0_seq1	630	6	sp|Q6ZMQ8|LMTK1_HUMAN Serine/threonine-protein kinase LMTK1 OS=Homo sapiens GN=AATK PE=1 SV=2	239	96.7	3e-21
Pfor_comp8414_c0_seq1	329	23	sp|O42446|DNAS1_OREMO Deoxyribonuclease-1 OS=Oreochromis mossambicus GN=dnase1 PE=1 SV=2	401	159	3e-47
Pfor_comp8414_c0_seq2	358	23	sp|O42446|DNAS1_OREMO Deoxyribonuclease-1 OS=Oreochromis mossambicus GN=dnase1 PE=1 SV=2	411	162	1e-48
Pfor_comp8418_c0_seq1	229	2	sp|Q9TV13|CASP1_HORSE Caspase-1 OS=Equus caballus GN=CASP1 PE=2 SV=1	125	52.8	4e-08
Pfor_comp8419_c0_seq1	296	10	sp|Q98UI9|MUC5B_CHICK Mucin-5B OS=Gallus gallus GN=MUC5B PE=1 SV=1	231	93.6	2e-21
Pfor_comp8427_c0_seq1	221	4	sp|Q9Y4D1|DAAM1_HUMAN Disheveled-associated activator of morphogenesis 1 OS=Homo sapiens GN=DAAM1 PE=1 SV=2	257	103	2e-25
Pfor_comp8431_c0_seq1	223	15	sp|Q7TQN3|WFKN2_MOUSE WAP, Kazal, immunoglobulin, Kunitz and NTR domain-containing protein 2 OS=Mus musculus GN=Wfikkn2 PE=1 SV=2	354	140	2e-39
Pfor_comp8431_c1_seq1	205	3	sp|Q08E66|WFKN2_BOVIN WAP, Kazal, immunoglobulin, Kunitz and NTR domain-containing protein 2 OS=Bos taurus GN=WFIKKN2 PE=2 SV=1	152	63.2	1e-11
Pfor_comp8437_c0_seq1	399	48	sp|P35034|TRYP_PLEPL Trypsin OS=Pleuronectes platessa PE=2 SV=1	176	72.4	1e-21
Pfor_comp8441_c0_seq1	336	2	sp|P51810|GP143_HUMAN G-protein coupled receptor 143 OS=Homo sapiens GN=GPR143 PE=1 SV=2	313	125	1e-33
Pfor_comp8441_c0_seq2	436	2	sp|P51810|GP143_HUMAN G-protein coupled receptor 143 OS=Homo sapiens GN=GPR143 PE=1 SV=2	522	205	2e-63
Pfor_comp8445_c0_seq1	435	14	sp|Q8R2U6|NUDT4_MOUSE Diphosphoinositol polyphosphate phosphohydrolase 2 OS=Mus musculus GN=Nudt4 PE=1 SV=1	543	213	2e-69
Pfor_comp8449_c0_seq1	215	2	sp|Q86TG7|PEG10_HUMAN Retrotransposon-derived protein PEG10 OS=Homo sapiens GN=PEG10 PE=1 SV=2	112	47.8	3e-06
Pfor_comp8453_c0_seq1	376	4	sp|O42422|EPHA7_CHICK Ephrin type-A receptor 7 OS=Gallus gallus GN=EPHA7 PE=2 SV=1	118	50.1	1e-06
Pfor_comp8470_c0_seq1	274	3	sp|Q8TER0|SNED1_HUMAN Sushi, nidogen and EGF-like domain-containing protein 1 OS=Homo sapiens GN=SNED1 PE=2 SV=2	130	54.7	3e-08
Pfor_comp8471_c1_seq1	452	158	sp|P70562|BHA15_RAT Class A basic helix-loop-helix protein 15 OS=Rattus norvegicus GN=Bhlha15 PE=1 SV=1	294	117	1e-31
Pfor_comp8473_c0_seq1	240	60	sp|Q90339|MYSS_CYPCA Myosin heavy chain, fast skeletal muscle OS=Cyprinus carpio PE=2 SV=2	365	145	1e-39
Pfor_comp8483_c1_seq1	466	2	sp|A1L4K1|FSD2_HUMAN Fibronectin type III and SPRY domain-containing protein 2 OS=Homo sapiens GN=FSD2 PE=2 SV=1	195	79.7	3e-16
Pfor_comp8491_c0_seq1	914	308	sp|O57611|K1C18_SCYST Keratin, type I cytoskeletal 18 OS=Scyliorhinus stellaris GN=krt18 PE=1 SV=1	560	220	2e-66
Pfor_comp8496_c0_seq1	315	5	sp|Q8BXA7|PHLP2_MOUSE PH domain leucine-rich repeat-containing protein phosphatase 2 OS=Mus musculus GN=Phlpp2 PE=1 SV=3	399	158	5e-44
Pfor_comp8499_c0_seq1	575	76	sp|Q07977|SIA8B_RAT Alpha-2,8-sialyltransferase 8B OS=Rattus norvegicus GN=St8sia2 PE=2 SV=1	774	302	9e-101
Pfor_comp8509_c0_seq1	249	6	sp|Q05858|FMN_CHICK Formin OS=Gallus gallus GN=LD PE=2 SV=1	285	114	5e-29
Pfor_comp8509_c1_seq1	292	41	sp|Q05858|FMN_CHICK Formin OS=Gallus gallus GN=LD PE=2 SV=1	359	142	9e-39
Pfor_comp8518_c0_seq1	566	9	sp|P47942|DPYL2_RAT Dihydropyrimidinase-related protein 2 OS=Rattus norvegicus GN=Dpysl2 PE=1 SV=1	144	60.1	2e-09
Pfor_comp8519_c0_seq1	345	500	sp|O42504|HXC6A_TAKRU Homeobox protein Hox-C6a OS=Takifugu rubripes GN=hoxc6a PE=3 SV=1	408	161	8e-49
Pfor_comp8519_c0_seq2	331	500	sp|P49925|HXC6_SHEEP Homeobox protein Hox-C6 OS=Ovis aries GN=HOXC6 PE=2 SV=1	313	125	1e-35
Pfor_comp8519_c0_seq3	244	284	sp|O42504|HXC6A_TAKRU Homeobox protein Hox-C6a OS=Takifugu rubripes GN=hoxc6a PE=3 SV=1	206	84.0	1e-19
Pfor_comp8519_c0_seq4	230	179	sp|P31261|HXA2_NOTVI Homeobox protein Hox-A2 (Fragment) OS=Notophthalmus viridescens PE=3 SV=1	181	74.3	3e-17
Pfor_comp8522_c0_seq1	247	5	sp|P98201|NFAC1_BOVIN Nuclear factor of activated T-cells, cytoplasmic 1 OS=Bos taurus GN=NFATC1 PE=1 SV=2	182	74.7	2e-15
Pfor_comp8551_c0_seq1	314	13	sp|Q76N33|STALP_MOUSE AMSH-like protease OS=Mus musculus GN=Stambpl1 PE=2 SV=1	471	186	3e-56
Pfor_comp8566_c0_seq1	330	500	sp|Q9BYE2|TMPSD_HUMAN Transmembrane protease serine 13 OS=Homo sapiens GN=TMPRSS13 PE=2 SV=4	326	130	6e-35
Pfor_comp8567_c0_seq1	459	11	sp|Q2KI23|FA63B_BOVIN Protein FAM63B OS=Bos taurus GN=FAM63B PE=2 SV=1	759	296	4e-96
Pfor_comp8577_c0_seq1	621	24	sp|Q9EPZ7|SO1C1_RAT Solute carrier organic anion transporter family member 1C1 OS=Rattus norvegicus GN=Slco1c1 PE=1 SV=1	208	84.7	2e-17
Pfor_comp8578_c0_seq1	273	17	sp|Q8IZJ6|TDH_HUMAN Inactive L-threonine 3-dehydrogenase, mitochondrial OS=Homo sapiens GN=TDH PE=2 SV=1	372	147	7e-44
Pfor_comp8585_c0_seq1	431	38	sp|Q6P4U6|ZNRF1_DANRE E3 ubiquitin-protein ligase znrf1 OS=Danio rerio GN=znrf1 PE=2 SV=1	270	108	4e-28
Pfor_comp8588_c1_seq1	351	9	sp|Q6PIF6|MYO7B_HUMAN Unconventional myosin-VIIb OS=Homo sapiens GN=MYO7B PE=1 SV=2	198	80.9	7e-17
Pfor_comp8601_c0_seq1	591	2	sp|Q8WZ42|TITIN_HUMAN Titin OS=Homo sapiens GN=TTN PE=1 SV=4	315	125	4e-31
Pfor_comp8620_c0_seq1	926	6	sp|Q7TN12|CA106_MOUSE Uncharacterized protein C1orf106 homolog OS=Mus musculus PE=2 SV=1	304	121	4e-29
Pfor_comp8622_c0_seq1	222	2	sp|Q8NF91|SYNE1_HUMAN Nesprin-1 OS=Homo sapiens GN=SYNE1 PE=1 SV=4	208	84.7	9e-19
Pfor_comp8628_c0_seq1	269	179	sp|Q9JJZ6|KLF13_MOUSE Krueppel-like factor 13 OS=Mus musculus GN=Klf13 PE=2 SV=2	273	109	8e-29
Pfor_comp8632_c0_seq1	342	4	sp|Q8NF91|SYNE1_HUMAN Nesprin-1 OS=Homo sapiens GN=SYNE1 PE=1 SV=4	299	119	3e-30
Pfor_comp8636_c0_seq1	233	83	sp|Q8AVH7|EGFL6_XENLA Epidermal growth factor-like protein 6 OS=Xenopus laevis GN=egfl6 PE=2 SV=1	421	166	8e-49
Pfor_comp8639_c0_seq1	317	3	sp|A2VDU1|SPY4_BOVIN Protein sprouty homolog 4 OS=Bos taurus GN=SPRY4 PE=2 SV=1	194	79.3	1e-17
Pfor_comp8640_c0_seq1	914	6	sp|Q566N9|FSIP1_DANRE Fibrous sheath-interacting protein 1 OS=Danio rerio GN=fsip1 PE=2 SV=1	271	108	1e-25
Pfor_comp8654_c0_seq1	395	86	sp|P49579|ACHB_XENLA Acetylcholine receptor subunit beta (Fragment) OS=Xenopus laevis GN=chrnb1 PE=2 SV=1	234	94.7	5e-22
Pfor_comp8660_c0_seq1	392	16	sp|Q9W7R4|TEN3_DANRE Teneurin-3 OS=Danio rerio GN=tenm3 PE=2 SV=1	475	187	2e-53
Pfor_comp8661_c0_seq1	249	25	sp|Q49HI0|TS1R2_CANFA Taste receptor type 1 member 2 OS=Canis familiaris GN=TAS1R2 PE=2 SV=1	186	76.3	7e-16
Pfor_comp8661_c0_seq2	222	25	sp|Q7RTX1|TS1R1_HUMAN Taste receptor type 1 member 1 OS=Homo sapiens GN=TAS1R1 PE=2 SV=1	163	67.4	6e-13
Pfor_comp8665_c0_seq1	261	13	sp|Q6GQU6|LIGO3_MOUSE Leucine-rich repeat and immunoglobulin-like domain-containing nogo receptor-interacting protein 3 OS=Mus musculus GN=Lingo3 PE=2 SV=2	356	141	2e-39
Pfor_comp8668_c0_seq1	262	10	sp|P0C6P5|ARG28_RAT Rho guanine nucleotide exchange factor 28 OS=Rattus norvegicus GN=Arhgef28 PE=1 SV=1	224	90.9	1e-20
Pfor_comp8668_c1_seq1	269	11	sp|P0C6P5|ARG28_RAT Rho guanine nucleotide exchange factor 28 OS=Rattus norvegicus GN=Arhgef28 PE=1 SV=1	221	89.7	3e-20
Pfor_comp8668_c1_seq2	270	11	sp|P0C6P5|ARG28_RAT Rho guanine nucleotide exchange factor 28 OS=Rattus norvegicus GN=Arhgef28 PE=1 SV=1	239	96.7	1e-22
Pfor_comp8672_c0_seq1	605	136	sp|Q8JFR5|KITA_DANRE Mast/stem cell growth factor receptor kita OS=Danio rerio GN=kita PE=2 SV=2	763	298	3e-93
Pfor_comp8676_c0_seq1	358	51	sp|C7DZK3|CRA1A_DANRE Collagen alpha-1(XXVII) chain A OS=Danio rerio GN=col27a1a PE=2 SV=1	199	81.3	6e-17
Pfor_comp8676_c1_seq1	308	327	sp|C7DZK3|CRA1A_DANRE Collagen alpha-1(XXVII) chain A OS=Danio rerio GN=col27a1a PE=2 SV=1	256	103	9e-25
Pfor_comp8683_c0_seq1	281	2	sp|Q8WZ42|TITIN_HUMAN Titin OS=Homo sapiens GN=TTN PE=1 SV=4	248	100	1e-23
Pfor_comp8683_c1_seq1	435	72	sp|Q8WZ42|TITIN_HUMAN Titin OS=Homo sapiens GN=TTN PE=1 SV=4	531	209	1e-60
Pfor_comp8692_c0_seq1	368	5	sp|P35712|SOX6_HUMAN Transcription factor SOX-6 OS=Homo sapiens GN=SOX6 PE=1 SV=3	301	120	9e-31
Pfor_comp8697_c0_seq1	321	8	sp|Q9DBS9|OSBL3_MOUSE Oxysterol-binding protein-related protein 3 OS=Mus musculus GN=Osbpl3 PE=1 SV=2	223	90.5	2e-20
Pfor_comp8704_c0_seq1	406	22	sp|Q6ZQY3|GADL1_HUMAN Acidic amino acid decarboxylase GADL1 OS=Homo sapiens GN=GADL1 PE=1 SV=4	273	109	2e-27
Pfor_comp8708_c0_seq1	330	68	sp|Q9BYJ1|LOXE3_HUMAN Hydroperoxide isomerase ALOXE3 OS=Homo sapiens GN=ALOXE3 PE=1 SV=1	369	146	1e-40
Pfor_comp8710_c0_seq1	220	24	sp|Q9UJM8|HAOX1_HUMAN Hydroxyacid oxidase 1 OS=Homo sapiens GN=HAO1 PE=1 SV=1	244	98.6	9e-25
Pfor_comp8719_c1_seq1	253	2	sp|Q6DIC0|SMCA2_MOUSE Probable global transcription activator SNF2L2 OS=Mus musculus GN=Smarca2 PE=1 SV=1	131	55.1	2e-08
Pfor_comp8727_c0_seq1	204	6	sp|Q71QF9|PRIC1_RAT Prickle-like protein 1 OS=Rattus norvegicus GN=Prickle1 PE=2 SV=2	128	53.9	2e-08
Pfor_comp8734_c0_seq1	206	10	sp|Q8TD17|ZN398_HUMAN Zinc finger protein 398 OS=Homo sapiens GN=ZNF398 PE=2 SV=1	117	49.7	5e-07
Pfor_comp8737_c0_seq1	222	5	sp|Q8AXY6|MUSK_CHICK Muscle, skeletal receptor tyrosine protein kinase OS=Gallus gallus GN=MUSK PE=2 SV=1	242	97.8	2e-23
Pfor_comp8738_c1_seq1	670	5	sp|P13688|CEAM1_HUMAN Carcinoembryonic antigen-related cell adhesion molecule 1 OS=Homo sapiens GN=CEACAM1 PE=1 SV=2	143	59.7	3e-09
Pfor_comp8741_c0_seq1	1645	1	sp|Q9HC56|PCDH9_HUMAN Protocadherin-9 OS=Homo sapiens GN=PCDH9 PE=1 SV=2	130	54.7	2e-06
Pfor_comp8748_c0_seq1	213	1	sp|A9LMC0|DPF3_DANRE Zinc finger protein DPF3 OS=Danio rerio GN=dpf3 PE=2 SV=1	187	76.6	1e-16
Pfor_comp8759_c0_seq1	536	6	sp|O76050|NEUL1_HUMAN E3 ubiquitin-protein ligase NEURL1 OS=Homo sapiens GN=NEURL1 PE=2 SV=1	543	213	2e-64
Pfor_comp8766_c0_seq1	716	50	sp|A4IIT5|OLM2A_XENTR Olfactomedin-like protein 2A OS=Xenopus tropicalis GN=olfml2a PE=2 SV=1	727	284	7e-90
Pfor_comp8778_c0_seq1	266	2	sp|P55897|H2A_BUFGR Histone H2A (Fragment) OS=Bufo gargarizans PE=1 SV=1	101	43.5	7e-06
Pfor_comp8798_c0_seq1	328	3	sp|Q99933|BAG1_HUMAN BAG family molecular chaperone regulator 1 OS=Homo sapiens GN=BAG1 PE=1 SV=4	297	119	1e-31
Pfor_comp8806_c0_seq1	235	11	sp|Q812A2|SRGP3_MOUSE SLIT-ROBO Rho GTPase-activating protein 3 OS=Mus musculus GN=Srgap3 PE=1 SV=1	160	66.2	2e-12
Pfor_comp8806_c1_seq1	260	7	sp|P98171|RHG04_HUMAN Rho GTPase-activating protein 4 OS=Homo sapiens GN=ARHGAP4 PE=1 SV=2	121	51.2	3e-07
Pfor_comp8807_c0_seq1	1048	24	sp|Q811M5|CO6_RAT Complement component C6 OS=Rattus norvegicus GN=C6 PE=2 SV=1	535	210	2e-59
Pfor_comp8807_c1_seq1	390	74	sp|P61135|CO6_PONPY Complement component C6 OS=Pongo pygmaeus GN=C6 PE=2 SV=1	508	200	5e-59
Pfor_comp8808_c0_seq1	387	16	sp|Q6ZM89|RH42A_DANRE Rho GTPase-activating protein 42 OS=Danio rerio GN=arhgap42a PE=2 SV=3	540	212	1e-63
Pfor_comp8808_c1_seq1	396	30	sp|Q6ZM89|RH42A_DANRE Rho GTPase-activating protein 42 OS=Danio rerio GN=arhgap42a PE=2 SV=3	580	228	3e-69
Pfor_comp8817_c0_seq1	230	152	sp|P49682|CXCR3_HUMAN C-X-C chemokine receptor type 3 OS=Homo sapiens GN=CXCR3 PE=1 SV=2	167	68.9	7e-14
Pfor_comp8821_c0_seq1	294	94	sp|Q96N87|S6A18_HUMAN Sodium-dependent neutral amino acid transporter B(0)AT3 OS=Homo sapiens GN=SLC6A18 PE=2 SV=2	340	135	5e-37
Pfor_comp8827_c0_seq1	472	3	sp|Q9YGH3|SMS1B_CARAU Somatostatin-1B OS=Carassius auratus GN=sst1b PE=3 SV=1	295	118	1e-32
Pfor_comp8827_c0_seq2	472	3	sp|Q9YGH3|SMS1B_CARAU Somatostatin-1B OS=Carassius auratus GN=sst1b PE=3 SV=1	310	124	6e-35
Pfor_comp8848_c0_seq1	426	4	sp|Q5HY92|FIGN_HUMAN Fidgetin OS=Homo sapiens GN=FIGN PE=1 SV=2	257	103	1e-24
Pfor_comp8858_c0_seq1	201	24	sp|Q7SY49|CAMKV_DANRE CaM kinase-like vesicle-associated protein OS=Danio rerio GN=camkv PE=2 SV=2	220	89.4	3e-21
Pfor_comp8869_c0_seq1	960	193	sp|Q66S64|MBL2_PONPY Mannose-binding protein C OS=Pongo pygmaeus GN=MBL2 PE=3 SV=1	256	103	3e-24
Pfor_comp8870_c0_seq1	500	63	sp|Q96AY4|TTC28_HUMAN Tetratricopeptide repeat protein 28 OS=Homo sapiens GN=TTC28 PE=1 SV=4	279	112	7e-27
Pfor_comp8873_c0_seq1	230	16	sp|P27093|INHBB_CHICK Inhibin beta B chain OS=Gallus gallus GN=INHBB PE=2 SV=2	289	115	7e-31
Pfor_comp8873_c1_seq1	290	10	sp|P09529|INHBB_HUMAN Inhibin beta B chain OS=Homo sapiens GN=INHBB PE=1 SV=2	282	113	1e-29
Pfor_comp8876_c0_seq1	317	7	sp|Q8CFG6|CA2D2_RAT Voltage-dependent calcium channel subunit alpha-2/delta-2 OS=Rattus norvegicus GN=Cacna2d2 PE=2 SV=1	361	143	6e-39
Pfor_comp8880_c0_seq1	206	7	sp|Q6PAJ1|BCR_MOUSE Breakpoint cluster region protein OS=Mus musculus GN=Bcr PE=1 SV=3	164	67.8	4e-13
Pfor_comp8880_c1_seq1	285	7	sp|Q6PAJ1|BCR_MOUSE Breakpoint cluster region protein OS=Mus musculus GN=Bcr PE=1 SV=3	423	167	2e-47
Pfor_comp8882_c0_seq1	512	3	sp|Q6R5J1|DISP2_DANRE Protein dispatched homolog 2 OS=Danio rerio GN=disp2 PE=2 SV=1	282	113	3e-27
Pfor_comp8882_c1_seq1	407	3	sp|Q6R5J1|DISP2_DANRE Protein dispatched homolog 2 OS=Danio rerio GN=disp2 PE=2 SV=1	245	99.0	7e-23
Pfor_comp8887_c0_seq1	244	498	sp|Q5RB22|ERBB3_PONAB Receptor tyrosine-protein kinase erbB-3 OS=Pongo abelii GN=ERBB3 PE=2 SV=1	318	127	2e-33
Pfor_comp8887_c1_seq1	983	448	sp|P21860|ERBB3_HUMAN Receptor tyrosine-protein kinase erbB-3 OS=Homo sapiens GN=ERBB3 PE=1 SV=1	439	173	4e-46
Pfor_comp8893_c0_seq1	343	125	sp|Q98880|ACHA_DANRE Acetylcholine receptor subunit alpha OS=Danio rerio GN=chrna1 PE=2 SV=1	497	196	9e-60
Pfor_comp8894_c0_seq1	338	5	sp|P42854|REG3G_RAT Regenerating islet-derived protein 3-gamma OS=Rattus norvegicus GN=Reg3g PE=1 SV=1	114	48.5	7e-07
Pfor_comp8896_c0_seq1	571	52	sp|A4IIT5|OLM2A_XENTR Olfactomedin-like protein 2A OS=Xenopus tropicalis GN=olfml2a PE=2 SV=1	567	223	3e-67
Pfor_comp8898_c0_seq1	909	166	sp|Q8R426|KCIP1_RAT Kv channel-interacting protein 1 OS=Rattus norvegicus GN=Kcnip1 PE=1 SV=2	886	345	6e-118
Pfor_comp8903_c0_seq1	295	417	sp|A6VEC8|DUT_PSEA7 Deoxyuridine 5'-triphosphate nucleotidohydrolase OS=Pseudomonas aeruginosa (strain PA7) GN=dut PE=3 SV=1	174	71.6	2e-15
Pfor_comp8906_c0_seq1	215	4	sp|Q91XQ0|DYH8_MOUSE Dynein heavy chain 8, axonemal OS=Mus musculus GN=Dnah8 PE=1 SV=2	212	86.3	2e-19
Pfor_comp8913_c0_seq1	307	4	sp|Q01826|SATB1_HUMAN DNA-binding protein SATB1 OS=Homo sapiens GN=SATB1 PE=1 SV=1	247	99.8	8e-24
Pfor_comp8913_c1_seq1	232	4	sp|Q01826|SATB1_HUMAN DNA-binding protein SATB1 OS=Homo sapiens GN=SATB1 PE=1 SV=1	336	134	2e-36
Pfor_comp8920_c0_seq1	274	61	sp|P48802|FGF3_DANRE Fibroblast growth factor 3 OS=Danio rerio GN=fgf3 PE=1 SV=1	431	170	2e-52
Pfor_comp8923_c0_seq1	210	89	sp|Q99542|MMP19_HUMAN Matrix metalloproteinase-19 OS=Homo sapiens GN=MMP19 PE=1 SV=1	229	92.8	3e-22
Pfor_comp8929_c0_seq1	257	204	sp|Q61247|A2AP_MOUSE Alpha-2-antiplasmin OS=Mus musculus GN=Serpinf2 PE=1 SV=1	213	86.7	8e-20
Pfor_comp8929_c0_seq2	723	6	sp|P28800|A2AP_BOVIN Alpha-2-antiplasmin OS=Bos taurus GN=SERPINF2 PE=1 SV=2	208	84.7	2e-17
Pfor_comp8930_c0_seq1	621	3	sp|Q96PD5|PGRP2_HUMAN N-acetylmuramoyl-L-alanine amidase OS=Homo sapiens GN=PGLYRP2 PE=1 SV=1	126	53.1	4e-07
Pfor_comp8933_c0_seq1	290	89	sp|P98110|LYAM2_PIG E-selectin OS=Sus scrofa GN=SELE PE=2 SV=1	228	92.4	1e-21
Pfor_comp8949_c0_seq1	330	10	sp|Q61941|NNTM_MOUSE NAD(P) transhydrogenase, mitochondrial OS=Mus musculus GN=Nnt PE=1 SV=2	464	183	7e-53
Pfor_comp8949_c1_seq1	301	10	sp|Q13423|NNTM_HUMAN NAD(P) transhydrogenase, mitochondrial OS=Homo sapiens GN=NNT PE=1 SV=3	374	148	8e-41
Pfor_comp8953_c0_seq1	223	7	sp|O35448|PPT2_MOUSE Lysosomal thioesterase PPT2 OS=Mus musculus GN=Ppt2 PE=2 SV=1	226	91.7	2e-22
Pfor_comp8955_c0_seq1	989	233	sp|Q9HCK4|ROBO2_HUMAN Roundabout homolog 2 OS=Homo sapiens GN=ROBO2 PE=1 SV=2	905	353	2e-109
Pfor_comp8960_c0_seq1	219	500	sp|Q07230|ZSCA2_MOUSE Zinc finger and SCAN domain-containing protein 2 OS=Mus musculus GN=Zscan2 PE=1 SV=1	233	94.4	2e-22
Pfor_comp8961_c0_seq1	653	129	sp|Q0IID7|DUS10_BOVIN Dual specificity protein phosphatase 10 OS=Bos taurus GN=DUSP10 PE=2 SV=1	874	341	6e-114
Pfor_comp8962_c1_seq1	239	305	sp|Q00748|MDR65_DROME Multidrug resistance protein homolog 65 OS=Drosophila melanogaster GN=Mdr65 PE=1 SV=2	173	71.2	4e-14
Pfor_comp8963_c0_seq1	396	4	sp|Q99MY8|ASH1L_MOUSE Histone-lysine N-methyltransferase ASH1L OS=Mus musculus GN=Ash1l PE=1 SV=3	207	84.3	8e-18
Pfor_comp8972_c0_seq1	631	21	sp|Q98UI9|MUC5B_CHICK Mucin-5B OS=Gallus gallus GN=MUC5B PE=1 SV=1	477	188	1e-52
Pfor_comp8981_c0_seq1	663	3	sp|Q6DF55|VASN_XENTR Vasorin OS=Xenopus tropicalis GN=vasn PE=2 SV=1	238	96.3	3e-21
Pfor_comp8987_c0_seq1	370	29	sp|P49950|BCL2_RAT Apoptosis regulator Bcl-2 OS=Rattus norvegicus GN=Bcl2 PE=1 SV=2	347	138	1e-39
Pfor_comp8988_c0_seq1	278	2	sp|Q2KJY2|KI26B_HUMAN Kinesin-like protein KIF26B OS=Homo sapiens GN=KIF26B PE=2 SV=1	120	50.8	5e-07
Pfor_comp9007_c0_seq1	330	90	sp|Q9HAR2|LPHN3_HUMAN Latrophilin-3 OS=Homo sapiens GN=LPHN3 PE=1 SV=2	301	120	1e-30
Pfor_comp9014_c0_seq1	384	72	sp|Q99PW6|MMP24_RAT Matrix metalloproteinase-24 OS=Rattus norvegicus GN=Mmp24 PE=1 SV=1	472	186	8e-55
Pfor_comp9020_c0_seq1	447	2	sp|Q96FZ5|CKLF7_HUMAN CKLF-like MARVEL transmembrane domain-containing protein 7 OS=Homo sapiens GN=CMTM7 PE=2 SV=1	139	58.2	5e-10
Pfor_comp9020_c0_seq2	338	2	sp|Q96FZ5|CKLF7_HUMAN CKLF-like MARVEL transmembrane domain-containing protein 7 OS=Homo sapiens GN=CMTM7 PE=2 SV=1	182	74.7	3e-16
Pfor_comp9023_c0_seq1	926	84	sp|A1A5X2|FBXL7_DANRE F-box/LRR-repeat protein 7 OS=Danio rerio GN=fbxl7 PE=2 SV=1	1111	432	4e-148
Pfor_comp9026_c0_seq1	241	14	sp|Q7L1W4|LRC8D_HUMAN Volume-regulated anion channel subunit LRRC8D OS=Homo sapiens GN=LRRC8D PE=1 SV=1	191	78.2	1e-16
Pfor_comp9026_c0_seq2	241	17	sp|Q7L1W4|LRC8D_HUMAN Volume-regulated anion channel subunit LRRC8D OS=Homo sapiens GN=LRRC8D PE=1 SV=1	206	84.0	1e-18
Pfor_comp9026_c1_seq1	225	17	sp|Q5U308|LRC8D_RAT Volume-regulated anion channel subunit LRRC8D OS=Rattus norvegicus GN=Lrrc8d PE=2 SV=1	159	65.9	2e-12
Pfor_comp9037_c0_seq1	520	28	sp|P51145|FOSL2_RAT Fos-related antigen 2 OS=Rattus norvegicus GN=Fosl2 PE=1 SV=2	220	89.4	3e-20
Pfor_comp9044_c0_seq1	215	33	sp|Q9H427|KCNKF_HUMAN Potassium channel subfamily K member 15 OS=Homo sapiens GN=KCNK15 PE=1 SV=2	289	115	3e-31
Pfor_comp9047_c0_seq1	319	3	sp|Q9QZZ4|MYO15_MOUSE Unconventional myosin-XV OS=Mus musculus GN=Myo15a PE=1 SV=2	258	103	7e-25
Pfor_comp9054_c0_seq1	224	11	sp|O00482|NR5A2_HUMAN Nuclear receptor subfamily 5 group A member 2 OS=Homo sapiens GN=NR5A2 PE=1 SV=2	315	125	4e-34
Pfor_comp9059_c0_seq1	1071	500	sp|Q6AXJ9|CDKL1_DANRE Cyclin-dependent kinase-like 1 OS=Danio rerio GN=cdkl1 PE=2 SV=1	940	366	2e-123
Pfor_comp9070_c0_seq1	356	30	sp|Q64578|AT2A1_RAT Sarcoplasmic/endoplasmic reticulum calcium ATPase 1 OS=Rattus norvegicus GN=Atp2a1 PE=2 SV=1	513	202	1e-59
Pfor_comp9077_c0_seq1	215	11	sp|Q56VL3|OCAD2_HUMAN OCIA domain-containing protein 2 OS=Homo sapiens GN=OCIAD2 PE=1 SV=1	198	80.9	3e-19
Pfor_comp9082_c0_seq1	220	29	sp|P0CT40|TF29_SCHPO Transposon Tf2-9 polyprotein OS=Schizosaccharomyces pombe (strain 972 / ATCC 24843) GN=Tf2-9 PE=3 SV=1	208	84.7	7e-19
Pfor_comp9082_c1_seq1	1209	16	sp|Q86TG7|PEG10_HUMAN Retrotransposon-derived protein PEG10 OS=Homo sapiens GN=PEG10 PE=1 SV=2	238	96.3	4e-20
Pfor_comp9095_c0_seq1	417	17	sp|O93279|A4_TAKRU Amyloid beta A4 protein OS=Takifugu rubripes GN=app PE=3 SV=1	321	128	2e-33
Pfor_comp9097_c1_seq1	256	2	sp|A2RUB1|CQ104_HUMAN Uncharacterized protein C17orf104 OS=Homo sapiens GN=C17orf104 PE=2 SV=3	141	58.9	7e-10
Pfor_comp9101_c0_seq1	410	42	sp|P14650|PERT_RAT Thyroid peroxidase OS=Rattus norvegicus GN=Tpo PE=2 SV=1	371	147	6e-40
Pfor_comp9104_c0_seq1	272	8	sp|Q7TNF8|RIMB1_MOUSE Peripheral-type benzodiazepine receptor-associated protein 1 OS=Mus musculus GN=Bzrap1 PE=2 SV=2	213	86.7	3e-19
Pfor_comp9104_c0_seq2	272	8	sp|Q7TNF8|RIMB1_MOUSE Peripheral-type benzodiazepine receptor-associated protein 1 OS=Mus musculus GN=Bzrap1 PE=2 SV=2	213	86.7	3e-19
Pfor_comp9116_c0_seq1	643	15	sp|Q6GQU6|LIGO3_MOUSE Leucine-rich repeat and immunoglobulin-like domain-containing nogo receptor-interacting protein 3 OS=Mus musculus GN=Lingo3 PE=2 SV=2	136	57.0	2e-08
Pfor_comp9124_c0_seq1	321	197	sp|Q5T1H1|EYS_HUMAN Protein eyes shut homolog OS=Homo sapiens GN=EYS PE=1 SV=5	282	113	4e-28
Pfor_comp9124_c1_seq1	215	157	sp|Q5T1H1|EYS_HUMAN Protein eyes shut homolog OS=Homo sapiens GN=EYS PE=1 SV=5	291	116	7e-30
Pfor_comp9129_c0_seq1	845	500	sp|P08217|CEL2A_HUMAN Chymotrypsin-like elastase family member 2A OS=Homo sapiens GN=CELA2A PE=1 SV=1	915	357	4e-122
Pfor_comp9130_c0_seq1	269	18	sp|Q2HXW4|NET1_PIG Netrin-1 OS=Sus scrofa GN=NTN1 PE=2 SV=1	369	146	3e-41
Pfor_comp9134_c0_seq1	696	5	sp|Q9NVT9|ARMC1_HUMAN Armadillo repeat-containing protein 1 OS=Homo sapiens GN=ARMC1 PE=1 SV=1	559	219	5e-69
Pfor_comp9137_c0_seq1	294	10	sp|Q5RDP0|SPYA_PONAB Serine--pyruvate aminotransferase OS=Pongo abelii GN=AGXT PE=2 SV=1	329	131	4e-36
Pfor_comp9139_c0_seq1	387	3	sp|Q13219|PAPP1_HUMAN Pappalysin-1 OS=Homo sapiens GN=PAPPA PE=1 SV=3	313	125	5e-32
Pfor_comp9139_c1_seq1	348	3	sp|Q8R4K8|PAPP1_MOUSE Pappalysin-1 OS=Mus musculus GN=Pappa PE=2 SV=2	414	164	1e-45
Pfor_comp9140_c0_seq1	844	14	sp|Q8AXL1|SAT1_CHICK Diamine acetyltransferase 1 OS=Gallus gallus GN=SAT1 PE=2 SV=1	606	238	8e-77
Pfor_comp9147_c0_seq1	271	2	sp|Q8IVV2|LOXH1_HUMAN Lipoxygenase homology domain-containing protein 1 OS=Homo sapiens GN=LOXHD1 PE=2 SV=3	260	104	2e-25
Pfor_comp9147_c1_seq1	391	2	sp|Q8IVV2|LOXH1_HUMAN Lipoxygenase homology domain-containing protein 1 OS=Homo sapiens GN=LOXHD1 PE=2 SV=3	254	102	4e-24
Pfor_comp9158_c0_seq1	441	4	sp|P97378|I12R2_MOUSE Interleukin-12 receptor subunit beta-2 OS=Mus musculus GN=Il12rb2 PE=1 SV=1	137	57.4	8e-09
Pfor_comp9165_c0_seq1	375	500	sp|Q9QYE3|BC11A_MOUSE B-cell lymphoma/leukemia 11A OS=Mus musculus GN=Bcl11a PE=1 SV=1	391	155	3e-43
Pfor_comp9168_c0_seq1	295	7	sp|Q96L14|C170L_HUMAN Cep170-like protein OS=Homo sapiens GN=CEP170P1 PE=5 SV=2	205	83.6	3e-19
Pfor_comp9168_c1_seq1	1019	7	sp|Q96L14|C170L_HUMAN Cep170-like protein OS=Homo sapiens GN=CEP170P1 PE=5 SV=2	348	138	2e-36
Pfor_comp9172_c0_seq1	291	6	sp|O70585|DTNB_MOUSE Dystrobrevin beta OS=Mus musculus GN=Dtnb PE=1 SV=3	444	175	2e-51
Pfor_comp9178_c0_seq1	234	2	sp|Q6PAL7|AHDC1_MOUSE AT-hook DNA-binding motif-containing protein 1 OS=Mus musculus GN=Ahdc1 PE=1 SV=1	131	55.1	1e-08
Pfor_comp9186_c0_seq1	201	5	sp|O60941|DTNB_HUMAN Dystrobrevin beta OS=Homo sapiens GN=DTNB PE=1 SV=1	304	121	2e-32
Pfor_comp9186_c1_seq1	516	5	sp|O60941|DTNB_HUMAN Dystrobrevin beta OS=Homo sapiens GN=DTNB PE=1 SV=1	368	146	9e-40
Pfor_comp9192_c0_seq1	542	22	sp|P00450|CERU_HUMAN Ceruloplasmin OS=Homo sapiens GN=CP PE=1 SV=1	537	211	8e-62
Pfor_comp9192_c1_seq1	612	22	sp|Q9XT27|CERU_SHEEP Ceruloplasmin OS=Ovis aries GN=CP PE=2 SV=1	573	225	2e-66
Pfor_comp9197_c0_seq1	447	500	sp|O15090|ZN536_HUMAN Zinc finger protein 536 OS=Homo sapiens GN=ZNF536 PE=1 SV=3	624	244	8e-74
Pfor_comp9205_c0_seq1	311	326	sp|Q9R172|NOTC3_RAT Neurogenic locus notch homolog protein 3 OS=Rattus norvegicus GN=Notch3 PE=2 SV=2	322	128	2e-33
Pfor_comp9210_c0_seq1	736	38	sp|Q99M51|NCK1_MOUSE Cytoplasmic protein NCK1 OS=Mus musculus GN=Nck1 PE=1 SV=1	619	243	1e-76
Pfor_comp9210_c0_seq2	687	39	sp|Q99M51|NCK1_MOUSE Cytoplasmic protein NCK1 OS=Mus musculus GN=Nck1 PE=1 SV=1	619	243	8e-77
Pfor_comp9214_c0_seq1	220	5	sp|Q8CFM6|STAB2_RAT Stabilin-2 (Fragment) OS=Rattus norvegicus GN=Stab2 PE=1 SV=1	198	80.9	2e-17
Pfor_comp9214_c1_seq1	389	5	sp|Q8WWQ8|STAB2_HUMAN Stabilin-2 OS=Homo sapiens GN=STAB2 PE=1 SV=3	287	115	2e-28
Pfor_comp9215_c0_seq1	293	6	sp|O93529|FOXB1_XENLA Forkhead box protein B1 OS=Xenopus laevis GN=foxb1 PE=2 SV=1	270	108	4e-28
Pfor_comp9218_c0_seq1	206	5	sp|Q8VI16|B3GN9_MOUSE UDP-GlcNAc:betaGal beta-1,3-N-acetylglucosaminyltransferase 9 OS=Mus musculus GN=B3gnt9 PE=2 SV=1	135	56.6	2e-09
Pfor_comp9228_c0_seq1	384	12	sp|Q9Y5S1|TRPV2_HUMAN Transient receptor potential cation channel subfamily V member 2 OS=Homo sapiens GN=TRPV2 PE=1 SV=1	208	84.7	3e-18
Pfor_comp9242_c0_seq1	402	500	sp|Q12955|ANK3_HUMAN Ankyrin-3 OS=Homo sapiens GN=ANK3 PE=1 SV=3	558	219	2e-64
Pfor_comp9251_c0_seq1	341	7	sp|Q8N3V7|SYNPO_HUMAN Synaptopodin OS=Homo sapiens GN=SYNPO PE=1 SV=2	236	95.5	4e-22
Pfor_comp9251_c1_seq1	260	7	sp|Q9Z327|SYNPO_RAT Synaptopodin OS=Rattus norvegicus GN=Synpo PE=2 SV=2	168	69.3	2e-13
Pfor_comp9257_c0_seq1	760	34	sp|P63219|GBG5_RAT Guanine nucleotide-binding protein G(I)/G(S)/G(O) subunit gamma-5 OS=Rattus norvegicus GN=Gng5 PE=3 SV=1	202	82.4	9e-19
Pfor_comp9268_c0_seq1	872	10	sp|Q3U3R4|LMF1_MOUSE Lipase maturation factor 1 OS=Mus musculus GN=Lmf1 PE=1 SV=1	709	277	4e-87
Pfor_comp9272_c0_seq1	336	13	sp|P16960|RYR1_PIG Ryanodine receptor 1 OS=Sus scrofa GN=RYR1 PE=2 SV=2	446	176	7e-50
Pfor_comp9272_c1_seq1	411	13	sp|E9PZQ0|RYR1_MOUSE Ryanodine receptor 1 OS=Mus musculus GN=Ryr1 PE=1 SV=1	508	200	1e-57
Pfor_comp9282_c0_seq1	276	7	sp|Q8TDD5|MCLN3_HUMAN Mucolipin-3 OS=Homo sapiens GN=MCOLN3 PE=2 SV=1	367	145	5e-41
Pfor_comp9282_c1_seq1	212	7	sp|Q8TDD5|MCLN3_HUMAN Mucolipin-3 OS=Homo sapiens GN=MCOLN3 PE=2 SV=1	281	112	2e-29
Pfor_comp9291_c0_seq1	464	21	sp|Q71RJ2|CCG2_RAT Voltage-dependent calcium channel gamma-2 subunit OS=Rattus norvegicus GN=Cacng2 PE=1 SV=1	456	180	2e-54
Pfor_comp9291_c0_seq2	429	15	sp|Q71RJ2|CCG2_RAT Voltage-dependent calcium channel gamma-2 subunit OS=Rattus norvegicus GN=Cacng2 PE=1 SV=1	209	85.1	4e-19
Pfor_comp9293_c0_seq1	875	6	sp|A8MWY0|K132L_HUMAN UPF0577 protein KIAA1324-like OS=Homo sapiens GN=KIAA1324L PE=2 SV=2	977	380	3e-122
Pfor_comp9298_c0_seq1	251	19	sp|P56696|KCNQ4_HUMAN Potassium voltage-gated channel subfamily KQT member 4 OS=Homo sapiens GN=KCNQ4 PE=1 SV=2	315	125	2e-33
Pfor_comp9298_c1_seq1	254	2	sp|P56696|KCNQ4_HUMAN Potassium voltage-gated channel subfamily KQT member 4 OS=Homo sapiens GN=KCNQ4 PE=1 SV=2	210	85.5	4e-19
Pfor_comp9299_c0_seq1	857	6	sp|Q7SZI5|RFTN1_CHICK Raftlin OS=Gallus gallus GN=RFTN1 PE=2 SV=3	331	132	3e-33
Pfor_comp9300_c0_seq1	354	284	sp|Q7T046|VM3CX_MACLB Coagulation factor X-activating enzyme heavy chain OS=Macrovipera lebetina PE=1 SV=1	397	157	1e-44
Pfor_comp9300_c1_seq1	321	112	sp|Q9UKQ2|ADA28_HUMAN Disintegrin and metalloproteinase domain-containing protein 28 OS=Homo sapiens GN=ADAM28 PE=2 SV=3	185	75.9	2e-15
Pfor_comp9302_c0_seq1	474	1	sp|Q96DM1|PGBD4_HUMAN PiggyBac transposable element-derived protein 4 OS=Homo sapiens GN=PGBD4 PE=2 SV=3	125	52.8	3e-07
Pfor_comp9302_c0_seq2	261	1	sp|Q96DM1|PGBD4_HUMAN PiggyBac transposable element-derived protein 4 OS=Homo sapiens GN=PGBD4 PE=2 SV=3	118	50.1	6e-07
Pfor_comp9305_c1_seq1	291	16	sp|Q2KIR8|TDH_BOVIN L-threonine 3-dehydrogenase, mitochondrial OS=Bos taurus GN=TDH PE=2 SV=1	380	150	1e-43
Pfor_comp9321_c0_seq1	358	6	sp|O43151|TET3_HUMAN Methylcytosine dioxygenase TET3 OS=Homo sapiens GN=TET3 PE=1 SV=3	242	97.8	1e-22
Pfor_comp9344_c0_seq1	248	7	sp|A2BD09|OLM2A_PIG Olfactomedin-like protein 2A OS=Sus scrofa GN=OLFML2A PE=3 SV=3	418	165	5e-48
Pfor_comp9346_c0_seq1	258	1	sp|D3ZWE7|HORM1_RAT HORMA domain-containing protein 1 OS=Rattus norvegicus GN=Hormad1 PE=3 SV=1	108	46.2	9e-06
Pfor_comp9348_c0_seq1	1111	500	sp|P17612|KAPCA_HUMAN cAMP-dependent protein kinase catalytic subunit alpha OS=Homo sapiens GN=PRKACA PE=1 SV=2	1468	570	0.0
Pfor_comp9349_c0_seq1	249	1	sp|A4IG42|TCAF_DANRE TRPM8 channel-associated factor homolog OS=Danio rerio GN=tcaf PE=2 SV=1	199	81.3	1e-17
Pfor_comp9358_c0_seq1	297	5	sp|Q801F7|WN10B_DANRE Protein Wnt-10b OS=Danio rerio GN=wnt10b PE=2 SV=1	280	112	3e-29
Pfor_comp9358_c1_seq1	266	127	sp|Q801F7|WN10B_DANRE Protein Wnt-10b OS=Danio rerio GN=wnt10b PE=2 SV=1	417	165	1e-48
Pfor_comp9362_c0_seq1	267	13	sp|Q9NY47|CA2D2_HUMAN Voltage-dependent calcium channel subunit alpha-2/delta-2 OS=Homo sapiens GN=CACNA2D2 PE=1 SV=2	347	138	2e-37
Pfor_comp9367_c0_seq1	285	85	sp|Q03614|NTDO_CAEEL Sodium-dependent dopamine transporter OS=Caenorhabditis elegans GN=dat-1 PE=2 SV=3	238	96.3	7e-23
Pfor_comp9376_c0_seq1	1550	500	sp|Q04756|HGFA_HUMAN Hepatocyte growth factor activator OS=Homo sapiens GN=HGFAC PE=1 SV=1	1176	457	2e-152
Pfor_comp9376_c0_seq2	1550	500	sp|Q04756|HGFA_HUMAN Hepatocyte growth factor activator OS=Homo sapiens GN=HGFAC PE=1 SV=1	1176	457	2e-152
Pfor_comp9383_c0_seq1	569	2	sp|Q02173|MPSF_CHICK M-protein, striated muscle OS=Gallus gallus PE=2 SV=1	161	66.6	2e-11
Pfor_comp9383_c0_seq2	616	2	sp|Q02173|MPSF_CHICK M-protein, striated muscle OS=Gallus gallus PE=2 SV=1	161	66.6	2e-11
Pfor_comp9388_c0_seq1	281	8	sp|A0PJZ3|GXLT2_HUMAN Glucoside xylosyltransferase 2 OS=Homo sapiens GN=GXYLT2 PE=2 SV=2	291	116	9e-31
Pfor_comp9394_c0_seq1	409	3	sp|Q499E5|STOX2_MOUSE Storkhead-box protein 2 OS=Mus musculus GN=Stox2 PE=2 SV=2	268	107	5e-26
Pfor_comp9399_c0_seq1	462	4	sp|Q8C119|NDNF_MOUSE Protein NDNF OS=Mus musculus GN=Ndnf PE=1 SV=2	160	66.2	9e-12
Pfor_comp9401_c0_seq1	336	89	sp|P51470|OPSD_LITCT Rhodopsin OS=Lithobates catesbeiana GN=RHO PE=1 SV=1	172	70.9	4e-14
Pfor_comp9402_c0_seq1	213	1	sp|Q08BZ4|MDH1B_DANRE Putative malate dehydrogenase 1B OS=Danio rerio GN=mdh1b PE=2 SV=1	112	47.8	2e-06
Pfor_comp9404_c0_seq1	438	282	sp|Q0ZM14|PCD15_CHICK Protocadherin-15 OS=Gallus gallus GN=Pcdh15 PE=1 SV=1	396	157	9e-43
Pfor_comp9407_c0_seq1	1985	70	sp|P0CT40|TF29_SCHPO Transposon Tf2-9 polyprotein OS=Schizosaccharomyces pombe (strain 972 / ATCC 24843) GN=Tf2-9 PE=3 SV=1	915	357	2e-106
Pfor_comp9416_c0_seq1	347	4	sp|P86275|F198B_XENLA Protein FAM198B (Fragment) OS=Xenopus laevis GN=fam198b PE=2 SV=1	207	84.3	6e-19
Pfor_comp9417_c0_seq1	399	68	sp|P70691|UD12_MOUSE UDP-glucuronosyltransferase 1-2 OS=Mus musculus GN=Ugt1a2 PE=2 SV=1	249	100	6e-24
Pfor_comp9425_c0_seq1	459	34	sp|Q8BIE6|FRM4A_MOUSE FERM domain-containing protein 4A OS=Mus musculus GN=Frmd4a PE=1 SV=2	385	152	2e-41
Pfor_comp9428_c0_seq1	294	38	sp|P97523|MET_RAT Hepatocyte growth factor receptor OS=Rattus norvegicus GN=Met PE=1 SV=1	191	78.2	3e-16
Pfor_comp9428_c1_seq1	253	34	sp|Q2IBC0|MET_RHIFE Hepatocyte growth factor receptor OS=Rhinolophus ferrumequinum GN=MET PE=3 SV=1	156	64.7	8e-12
Pfor_comp9434_c0_seq1	1465	22	sp|P47824|P2RX1_RAT P2X purinoceptor 1 OS=Rattus norvegicus GN=P2rx1 PE=2 SV=1	1107	431	6e-146
Pfor_comp9442_c0_seq1	368	5	sp|Q9Y4G6|TLN2_HUMAN Talin-2 OS=Homo sapiens GN=TLN2 PE=1 SV=4	440	174	5e-49
Pfor_comp9449_c0_seq1	533	54	sp|Q8AXZ4|CNT1A_DANRE Contactin-1a OS=Danio rerio GN=cntn1a PE=2 SV=1	423	167	3e-46
Pfor_comp9456_c0_seq1	236	487	sp|P69525|TMPS9_MOUSE Transmembrane protease serine 9 OS=Mus musculus GN=Tmprss9 PE=2 SV=1	187	76.6	2e-18
Pfor_comp9458_c0_seq1	271	31	sp|Q3ZCN5|OTOGL_HUMAN Otogelin-like protein OS=Homo sapiens GN=OTOGL PE=2 SV=5	357	142	2e-38
Pfor_comp9459_c0_seq1	1015	12	sp|O08550|KMT2B_MOUSE Histone-lysine N-methyltransferase 2B OS=Mus musculus GN=Kmt2b PE=1 SV=3	625	245	2e-70
Pfor_comp9460_c0_seq1	435	2	sp|Q8R116|NOTUM_MOUSE Protein notum homolog OS=Mus musculus GN=Notum PE=2 SV=2	524	206	8e-63
Pfor_comp9466_c0_seq1	258	3	sp|Q13255|GRM1_HUMAN Metabotropic glutamate receptor 1 OS=Homo sapiens GN=GRM1 PE=1 SV=3	245	99.0	1e-23
Pfor_comp9476_c0_seq1	310	48	sp|Q63170|DYH7_RAT Dynein heavy chain 7, axonemal OS=Rattus norvegicus GN=Dnah7 PE=2 SV=2	447	176	4e-50
Pfor_comp9476_c1_seq1	445	50	sp|Q8WXX0|DYH7_HUMAN Dynein heavy chain 7, axonemal OS=Homo sapiens GN=DNAH7 PE=1 SV=2	738	288	2e-88
Pfor_comp9478_c0_seq1	209	16	sp|Q01815|CAC1C_MOUSE Voltage-dependent L-type calcium channel subunit alpha-1C OS=Mus musculus GN=Cacna1c PE=1 SV=1	288	115	1e-29
Pfor_comp9480_c0_seq1	422	14	sp|J3SBP3|PDE2_CROAD Venom phosphodiesterase 2 OS=Crotalus adamanteus PE=1 SV=1	279	112	2e-27
Pfor_comp9485_c0_seq1	224	7	sp|Q0VBM2|FA83B_MOUSE Protein FAM83B OS=Mus musculus GN=Fam83b PE=2 SV=1	141	58.9	5e-10
Pfor_comp9486_c0_seq1	260	15	sp|C6KFA3|GP126_DANRE G-protein coupled receptor 126 OS=Danio rerio GN=gpr126 PE=2 SV=1	227	92.0	3e-21
Pfor_comp9492_c0_seq1	362	5	sp|Q5U1X7|S39A3_RAT Zinc transporter ZIP3 OS=Rattus norvegicus GN=Slc39a3 PE=2 SV=1	136	57.0	3e-09
Pfor_comp9497_c0_seq1	234	2	sp|Q6INU7|FRRS1_XENLA Putative ferric-chelate reductase 1 OS=Xenopus laevis GN=frrs1 PE=2 SV=1	131	55.1	1e-08
Pfor_comp9507_c0_seq1	509	32	sp|P23068|HB2L_CHICK Class II histocompatibility antigen, B-L beta chain (Fragment) OS=Gallus gallus PE=3 SV=1	150	62.4	4e-11
Pfor_comp9516_c0_seq1	1166	27	sp|P15725|TNR4_RAT Tumor necrosis factor receptor superfamily member 4 OS=Rattus norvegicus GN=Tnfrsf4 PE=2 SV=1	183	75.1	5e-14
Pfor_comp9520_c0_seq1	221	76	sp|O55164|MPDZ_RAT Multiple PDZ domain protein OS=Rattus norvegicus GN=Mpdz PE=1 SV=1	263	105	4e-26
Pfor_comp9522_c0_seq1	236	10	sp|Q8IZD9|DOCK3_HUMAN Dedicator of cytokinesis protein 3 OS=Homo sapiens GN=DOCK3 PE=1 SV=1	337	134	6e-36
Pfor_comp9527_c0_seq1	1264	12	sp|Q8R4E6|PURG_MOUSE Purine-rich element-binding protein gamma OS=Mus musculus GN=Purg PE=2 SV=1	972	379	3e-127
Pfor_comp9533_c0_seq1	386	94	sp|Q99719|SEPT5_HUMAN Septin-5 OS=Homo sapiens GN=SEPT5 PE=1 SV=1	555	218	5e-69
Pfor_comp9534_c0_seq1	201	19	sp|P27546|MAP4_MOUSE Microtubule-associated protein 4 OS=Mus musculus GN=Map4 PE=1 SV=3	257	103	1e-25
Pfor_comp9534_c1_seq1	583	19	sp|Q9MYX8|TAU_PAPHA Microtubule-associated protein tau OS=Papio hamadryas GN=MAPT PE=2 SV=3	248	100	1e-23
Pfor_comp9536_c0_seq1	772	500	sp|O43623|SNAI2_HUMAN Zinc finger protein SNAI2 OS=Homo sapiens GN=SNAI2 PE=1 SV=1	707	276	5e-91
Pfor_comp9540_c1_seq1	942	26	sp|Q01065|PDE1B_MOUSE Calcium/calmodulin-dependent 3',5'-cyclic nucleotide phosphodiesterase 1B OS=Mus musculus GN=Pde1b PE=1 SV=2	314	125	6e-31
Pfor_comp9541_c0_seq1	206	6	sp|A2AF47|DOC11_MOUSE Dedicator of cytokinesis protein 11 OS=Mus musculus GN=Dock11 PE=1 SV=1	255	102	4e-25
Pfor_comp9541_c1_seq1	279	6	sp|Q5JSL3|DOC11_HUMAN Dedicator of cytokinesis protein 11 OS=Homo sapiens GN=DOCK11 PE=1 SV=2	282	113	2e-28
Pfor_comp9544_c0_seq1	241	24	sp|Q8AXZ4|CNT1A_DANRE Contactin-1a OS=Danio rerio GN=cntn1a PE=2 SV=1	258	103	2e-25
Pfor_comp9555_c0_seq1	219	34	sp|P0C6F1|DYH2_MOUSE Dynein heavy chain 2, axonemal OS=Mus musculus GN=Dnah2 PE=2 SV=1	313	125	9e-33
Pfor_comp9557_c0_seq1	297	2	sp|Q6YHK3|CD109_HUMAN CD109 antigen OS=Homo sapiens GN=CD109 PE=1 SV=2	127	53.5	7e-08
Pfor_comp9568_c0_seq1	630	212	sp|P08414|KCC4_MOUSE Calcium/calmodulin-dependent protein kinase type IV OS=Mus musculus GN=Camk4 PE=1 SV=2	459	181	1e-52
Pfor_comp9573_c0_seq1	613	4	sp|Q9UPQ4|TRI35_HUMAN Tripartite motif-containing protein 35 OS=Homo sapiens GN=TRIM35 PE=1 SV=2	147	61.2	7e-10
Pfor_comp9579_c0_seq1	440	2	sp|Q8IVV2|LOXH1_HUMAN Lipoxygenase homology domain-containing protein 1 OS=Homo sapiens GN=LOXHD1 PE=2 SV=3	276	110	9e-27
Pfor_comp9588_c0_seq1	566	17	sp|P23132|LITH_BOVIN Lithostathine OS=Bos taurus GN=PTP PE=1 SV=1	132	55.5	1e-08
Pfor_comp9592_c0_seq1	323	36	sp|Q5R9C2|S6A15_PONAB Sodium-dependent neutral amino acid transporter B(0)AT2 OS=Pongo abelii GN=SLC6A15 PE=2 SV=2	233	94.4	7e-22
Pfor_comp9592_c1_seq1	204	9	sp|Q8BG16|S6A15_MOUSE Sodium-dependent neutral amino acid transporter B(0)AT2 OS=Mus musculus GN=Slc6a15 PE=1 SV=1	176	72.4	8e-15
Pfor_comp9598_c0_seq1	454	2	sp|Q6ULP2|AFTIN_HUMAN Aftiphilin OS=Homo sapiens GN=AFTPH PE=1 SV=2	263	105	4e-25
Pfor_comp9605_c0_seq1	846	32	sp|Q8CJ12|GPR64_MOUSE G-protein coupled receptor 64 OS=Mus musculus GN=Gpr64 PE=2 SV=1	366	145	3e-37
Pfor_comp9610_c0_seq1	214	50	sp|P50997|AT1A1_CANFA Sodium/potassium-transporting ATPase subunit alpha-1 OS=Canis familiaris GN=ATP1A1 PE=2 SV=1	348	138	8e-38
Pfor_comp9614_c0_seq1	312	24	sp|Q9PWD5|HXA9_MORSA Homeobox protein Hox-A9 OS=Morone saxatilis GN=hoxa9 PE=3 SV=1	484	191	6e-60
Pfor_comp9614_c1_seq1	228	2	sp|Q9PWD5|HXA9_MORSA Homeobox protein Hox-A9 OS=Morone saxatilis GN=hoxa9 PE=3 SV=1	268	107	2e-28
Pfor_comp9620_c0_seq1	432	21	sp|Q06274|ITA5_XENLA Integrin alpha-5 OS=Xenopus laevis GN=itga5 PE=2 SV=1	480	189	1e-54
Pfor_comp9621_c0_seq1	674	61	sp|Q6KB58|SIA4B_PANTR CMP-N-acetylneuraminate-beta-galactosamide-alpha-2,3-sialyltransferase 2 OS=Pan troglodytes GN=ST3GAL2 PE=2 SV=1	799	312	3e-104
Pfor_comp9633_c0_seq1	217	5	sp|Q9C0H9|SRCN1_HUMAN SRC kinase signaling inhibitor 1 OS=Homo sapiens GN=SRCIN1 PE=1 SV=3	323	129	2e-34
Pfor_comp9655_c0_seq1	215	5	sp|P97605|EFNA5_RAT Ephrin-A5 OS=Rattus norvegicus GN=Efna5 PE=1 SV=2	244	98.6	2e-25
Pfor_comp9662_c0_seq1	215	78	sp|Q8WWQ8|STAB2_HUMAN Stabilin-2 OS=Homo sapiens GN=STAB2 PE=1 SV=3	207	84.3	1e-18
Pfor_comp9662_c1_seq1	232	53	sp|Q8R4U0|STAB2_MOUSE Stabilin-2 OS=Mus musculus GN=Stab2 PE=1 SV=1	283	113	1e-28
Pfor_comp9665_c1_seq1	355	4	sp|Q66IV3|LHPL3_XENLA Lipoma HMGIC fusion partner-like 3 protein OS=Xenopus laevis GN=lhfpl3 PE=2 SV=1	117	49.7	5e-07
Pfor_comp9673_c0_seq1	327	51	sp|Q7T2V2|ST1S3_DANRE Cytosolic sulfotransferase 3 OS=Danio rerio GN=sult1st3 PE=1 SV=1	387	153	4e-45
Pfor_comp9673_c0_seq2	327	51	sp|Q7T2V2|ST1S3_DANRE Cytosolic sulfotransferase 3 OS=Danio rerio GN=sult1st3 PE=1 SV=1	341	135	3e-38
Pfor_comp9673_c1_seq1	590	80	sp|Q7T2V2|ST1S3_DANRE Cytosolic sulfotransferase 3 OS=Danio rerio GN=sult1st3 PE=1 SV=1	698	273	3e-90
Pfor_comp9674_c0_seq1	1852	500	sp|P17200|ACM4_CHICK Muscarinic acetylcholine receptor M4 OS=Gallus gallus GN=CHRM4 PE=2 SV=1	1650	640	0.0
Pfor_comp9674_c0_seq2	1833	500	sp|P17200|ACM4_CHICK Muscarinic acetylcholine receptor M4 OS=Gallus gallus GN=CHRM4 PE=2 SV=1	1650	640	0.0
Pfor_comp9681_c0_seq1	322	231	sp|A0MP03|MY1CA_XENLA Unconventional myosin-Ic-A OS=Xenopus laevis GN=myo1c-a PE=1 SV=1	424	167	2e-47
Pfor_comp9683_c0_seq1	428	8	sp|Q5ZKI6|GXLT1_CHICK Glucoside xylosyltransferase 1 OS=Gallus gallus GN=GXYLT1 PE=2 SV=1	554	218	6e-68
Pfor_comp9690_c1_seq1	708	14	sp|P61765|STXB1_RAT Syntaxin-binding protein 1 OS=Rattus norvegicus GN=Stxbp1 PE=1 SV=1	347	138	4e-36
Pfor_comp9692_c0_seq1	305	8	sp|Q91VV4|DEN2D_MOUSE DENN domain-containing protein 2D OS=Mus musculus GN=Dennd2d PE=2 SV=1	361	143	3e-40
Pfor_comp9703_c0_seq1	252	6	sp|Q9H237|PORCN_HUMAN Protein-cysteine N-palmitoyltransferase porcupine OS=Homo sapiens GN=PORCN PE=1 SV=2	247	99.8	1e-24
Pfor_comp9703_c1_seq1	239	6	sp|Q9H237|PORCN_HUMAN Protein-cysteine N-palmitoyltransferase porcupine OS=Homo sapiens GN=PORCN PE=1 SV=2	304	121	9e-33
Pfor_comp9704_c0_seq1	340	10	sp|P0CF24|FOXP2_RAT Forkhead box protein P2 OS=Rattus norvegicus GN=Foxp2 PE=3 SV=1	236	95.5	3e-22
Pfor_comp9706_c0_seq1	331	4	sp|P08138|TNR16_HUMAN Tumor necrosis factor receptor superfamily member 16 OS=Homo sapiens GN=NGFR PE=1 SV=1	215	87.4	7e-20
Pfor_comp9718_c0_seq1	735	64	sp|P82252|BAT1_RAT b(0,+)-type amino acid transporter 1 OS=Rattus norvegicus GN=Slc7a9 PE=1 SV=1	1010	393	6e-134
Pfor_comp9720_c0_seq1	447	7	sp|Q5JSL3|DOC11_HUMAN Dedicator of cytokinesis protein 11 OS=Homo sapiens GN=DOCK11 PE=1 SV=2	479	189	8e-54
Pfor_comp9720_c1_seq1	369	6	sp|A2AF47|DOC11_MOUSE Dedicator of cytokinesis protein 11 OS=Mus musculus GN=Dock11 PE=1 SV=1	439	173	7e-49
Pfor_comp9721_c1_seq1	1190	500	sp|Q8CIM5|GPR84_MOUSE G-protein coupled receptor 84 OS=Mus musculus GN=Gpr84 PE=1 SV=1	815	318	2e-103
Pfor_comp9732_c0_seq1	396	7	sp|P15205|MAP1B_RAT Microtubule-associated protein 1B OS=Rattus norvegicus GN=Map1b PE=1 SV=2	162	67.0	6e-12
Pfor_comp9734_c0_seq1	256	11	sp|Q5R6L5|CAND1_PONAB Cullin-associated NEDD8-dissociated protein 1 OS=Pongo abelii GN=CAND1 PE=2 SV=1	287	115	3e-29
Pfor_comp9739_c0_seq1	308	17	sp|Q95L55|EDNRA_SHEEP Endothelin-1 receptor OS=Ovis aries GN=EDNRA PE=2 SV=1	319	127	2e-34
Pfor_comp9748_c0_seq1	435	7	sp|P00530|FPS_FUJSV Tyrosine-protein kinase transforming protein Fps OS=Fujinami sarcoma virus GN=V-FPS PE=3 SV=1	193	79.0	5e-16
Pfor_comp9759_c0_seq1	320	46	sp|Q96CW9|NTNG2_HUMAN Netrin-G2 OS=Homo sapiens GN=NTNG2 PE=1 SV=2	449	177	2e-52
Pfor_comp9762_c0_seq1	340	5	sp|Q9DG25|POPD3_CHICK Popeye domain-containing protein 3 OS=Gallus gallus GN=POPDC3 PE=2 SV=1	159	65.9	2e-12
Pfor_comp9763_c0_seq1	655	33	sp|Q9P2D7|DYH1_HUMAN Dynein heavy chain 1, axonemal OS=Homo sapiens GN=DNAH1 PE=2 SV=4	661	259	7e-77
Pfor_comp9763_c1_seq1	204	27	sp|Q63164|DYH1_RAT Dynein heavy chain 1, axonemal OS=Rattus norvegicus GN=Dnah1 PE=2 SV=2	267	107	1e-26
Pfor_comp9768_c0_seq1	540	372	sp|Q8HY04|CD209_PAPHA CD209 antigen OS=Papio hamadryas GN=CD209 PE=3 SV=1	288	115	3e-29
Pfor_comp9778_c0_seq1	249	1	sp|Q9D952|EVPL_MOUSE Envoplakin OS=Mus musculus GN=Evpl PE=2 SV=3	117	49.7	1e-06
Pfor_comp9779_c0_seq1	1014	22	sp|Q8NHV1|GIMA7_HUMAN GTPase IMAP family member 7 OS=Homo sapiens GN=GIMAP7 PE=1 SV=1	302	120	6e-30
Pfor_comp9781_c0_seq1	760	9	sp|Q8BJ51|MFS11_MOUSE UNC93-like protein MFSD11 OS=Mus musculus GN=Mfsd11 PE=1 SV=1	434	171	2e-48
Pfor_comp9786_c0_seq1	240	3	sp|Q9Z2U2|ZN292_MOUSE Zinc finger protein 292 OS=Mus musculus GN=Zfp292 PE=1 SV=2	289	115	2e-29
Pfor_comp9791_c0_seq1	335	8	sp|Q1WK24|PRS35_MACMU Inactive serine protease 35 OS=Macaca mulatta GN=PRSS35 PE=2 SV=1	126	53.1	7e-08
Pfor_comp9795_c0_seq1	255	1	sp|Q6IE36|OVOS2_HUMAN Ovostatin homolog 2 OS=Homo sapiens GN=OVOS2 PE=2 SV=2	125	52.8	1e-07
Pfor_comp9797_c0_seq1	212	4	sp|Q8JI10|DMX1A_DANRE Diencephalon/mesencephalon homeobox protein 1-A OS=Danio rerio GN=dmbx1a PE=2 SV=1	246	99.4	4e-25
Pfor_comp9797_c1_seq1	303	4	sp|Q8JI10|DMX1A_DANRE Diencephalon/mesencephalon homeobox protein 1-A OS=Danio rerio GN=dmbx1a PE=2 SV=1	216	87.8	2e-20
Pfor_comp9799_c0_seq1	305	13	sp|Q92736|RYR2_HUMAN Ryanodine receptor 2 OS=Homo sapiens GN=RYR2 PE=1 SV=3	290	116	3e-29
Pfor_comp9806_c0_seq1	362	8	sp|Q8TER0|SNED1_HUMAN Sushi, nidogen and EGF-like domain-containing protein 1 OS=Homo sapiens GN=SNED1 PE=2 SV=2	400	158	8e-44
Pfor_comp9807_c1_seq1	203	32	sp|A8QL51|OXLA_BUNMU L-amino-acid oxidase OS=Bungarus multicinctus PE=2 SV=1	178	73.2	3e-15
Pfor_comp9813_c0_seq1	296	98	sp|O62806|MMP13_RABIT Collagenase 3 OS=Oryctolagus cuniculus GN=MMP13 PE=2 SV=1	335	133	1e-36
Pfor_comp9813_c1_seq1	215	68	sp|P08253|MMP2_HUMAN 72 kDa type IV collagenase OS=Homo sapiens GN=MMP2 PE=1 SV=2	218	88.6	2e-20
Pfor_comp9821_c0_seq1	836	3	sp|Q2KI75|KT222_BOVIN Keratin-like protein KRT222 OS=Bos taurus GN=KRT222 PE=2 SV=1	378	150	2e-41
Pfor_comp9824_c0_seq1	210	4	sp|P22458|VTNC_RABIT Vitronectin OS=Oryctolagus cuniculus GN=VTN PE=1 SV=1	163	67.4	3e-13
Pfor_comp9827_c0_seq1	257	22	sp|P31016|DLG4_RAT Disks large homolog 4 OS=Rattus norvegicus GN=Dlg4 PE=1 SV=1	387	153	2e-43
Pfor_comp9828_c0_seq1	273	33	sp|P15384|KCNA3_RAT Potassium voltage-gated channel subfamily A member 3 OS=Rattus norvegicus GN=Kcna3 PE=1 SV=2	301	120	6e-32
Pfor_comp9834_c0_seq1	324	60	sp|Q52PJ5|DPYL3_DANRE Dihydropyrimidinase-related protein 3 OS=Danio rerio GN=dpysl3 PE=2 SV=1	420	166	5e-48
Pfor_comp9834_c1_seq1	579	59	sp|Q52PJ5|DPYL3_DANRE Dihydropyrimidinase-related protein 3 OS=Danio rerio GN=dpysl3 PE=2 SV=1	863	337	1e-111
Pfor_comp9842_c0_seq1	882	500	sp|P78363|ABCA4_HUMAN Retinal-specific ATP-binding cassette transporter OS=Homo sapiens GN=ABCA4 PE=1 SV=3	939	366	3e-113
Pfor_comp9844_c1_seq1	758	4	sp|P06213|INSR_HUMAN Insulin receptor OS=Homo sapiens GN=INSR PE=1 SV=4	176	72.4	5e-13
Pfor_comp9854_c0_seq1	299	8	sp|Q9GLM4|TENS1_BOVIN Tensin-1 OS=Bos taurus GN=TNS1 PE=2 SV=1	485	191	2e-55
Pfor_comp9854_c1_seq1	1090	24	sp|Q04205|TENS_CHICK Tensin OS=Gallus gallus GN=TNS PE=1 SV=2	641	251	2e-72
Pfor_comp9856_c0_seq1	328	46	sp|Q66KG0|S22AG_XENLA Solute carrier family 22 member 16 OS=Xenopus laevis GN=slc22a16 PE=2 SV=2	397	157	8e-45
Pfor_comp9857_c0_seq1	402	5	sp|P48437|PROX1_MOUSE Prospero homeobox protein 1 OS=Mus musculus GN=Prox1 PE=1 SV=2	543	213	3e-64
Pfor_comp9857_c1_seq1	459	3	sp|Q91018|PROX1_CHICK Prospero homeobox protein 1 OS=Gallus gallus GN=PROX1 PE=2 SV=1	353	140	1e-37
Pfor_comp9860_c1_seq1	407	121	sp|P01764|HV303_HUMAN Ig heavy chain V-III region VH26 OS=Homo sapiens PE=1 SV=1	236	95.5	3e-24
Pfor_comp9864_c0_seq1	318	70	sp|O54800|CADH8_RAT Cadherin-8 OS=Rattus norvegicus GN=Cdh8 PE=2 SV=1	468	184	3e-54
Pfor_comp9864_c1_seq1	234	49	sp|O54800|CADH8_RAT Cadherin-8 OS=Rattus norvegicus GN=Cdh8 PE=2 SV=1	175	72.0	2e-14
Pfor_comp9873_c0_seq1	649	6	sp|F1R2X6|PSM4B_DANRE Proteasome activator complex subunit 4B OS=Danio rerio GN=psme4b PE=3 SV=2	539	212	7e-61
Pfor_comp9873_c1_seq1	428	6	sp|F1R2X6|PSM4B_DANRE Proteasome activator complex subunit 4B OS=Danio rerio GN=psme4b PE=3 SV=2	492	194	1e-55
Pfor_comp9874_c0_seq1	364	12	sp|Q96IP4|FA46A_HUMAN Protein FAM46A OS=Homo sapiens GN=FAM46A PE=2 SV=2	335	133	2e-36
Pfor_comp9878_c0_seq1	372	65	sp|Q5PQN1|HERC4_RAT Probable E3 ubiquitin-protein ligase HERC4 OS=Rattus norvegicus GN=Herc4 PE=2 SV=1	338	134	1e-35
Pfor_comp9883_c0_seq1	240	33	sp|Q6RY07|CHIA_RAT Acidic mammalian chitinase OS=Rattus norvegicus GN=Chia PE=2 SV=1	247	99.8	1e-24
Pfor_comp9883_c1_seq1	459	6	sp|Q6RY07|CHIA_RAT Acidic mammalian chitinase OS=Rattus norvegicus GN=Chia PE=2 SV=1	170	70.1	4e-13
Pfor_comp9884_c0_seq1	246	12	sp|A2AGL3|RYR3_MOUSE Ryanodine receptor 3 OS=Mus musculus GN=Ryr3 PE=1 SV=1	229	92.8	2e-21
Pfor_comp9884_c1_seq1	472	13	sp|Q15413|RYR3_HUMAN Ryanodine receptor 3 OS=Homo sapiens GN=RYR3 PE=1 SV=3	581	228	4e-67
Pfor_comp9887_c0_seq1	202	106	sp|Q9W707|FXF1B_XENLA Forkhead box protein F1-B OS=Xenopus laevis GN=foxf1-b PE=2 SV=1	198	80.9	2e-18
Pfor_comp9887_c0_seq2	203	105	sp|Q28BS5|FOXF1_XENTR Forkhead box protein F1 OS=Xenopus tropicalis GN=foxf1 PE=2 SV=1	230	93.2	6e-23
Pfor_comp9887_c1_seq1	355	112	sp|A1L1S5|FOXF1_DANRE Forkhead box protein F1 OS=Danio rerio GN=foxf1 PE=2 SV=1	472	186	1e-56
Pfor_comp9896_c0_seq1	392	37	sp|Q7LHG5|YI31B_YEAST Transposon Ty3-I Gag-Pol polyprotein OS=Saccharomyces cerevisiae (strain ATCC 204508 / S288c) GN=TY3B-I PE=3 SV=2	250	100	1e-23
Pfor_comp9904_c1_seq1	825	5	sp|Q0P4Q4|FRMD3_XENTR FERM domain-containing protein 3 OS=Xenopus tropicalis GN=frmd3 PE=2 SV=2	231	93.6	5e-20
Pfor_comp9905_c0_seq1	240	8	sp|Q9H156|SLIK2_HUMAN SLIT and NTRK-like protein 2 OS=Homo sapiens GN=SLITRK2 PE=2 SV=1	319	127	7e-34
Pfor_comp9915_c0_seq1	766	348	sp|Q98902|L1CAM_TAKRU Neural cell adhesion molecule L1 OS=Takifugu rubripes GN=l1cam PE=3 SV=1	829	323	2e-100
Pfor_comp9915_c1_seq1	366	8	sp|Q98902|L1CAM_TAKRU Neural cell adhesion molecule L1 OS=Takifugu rubripes GN=l1cam PE=3 SV=1	238	96.3	4e-22
Pfor_comp9930_c0_seq1	203	209	sp|Q9WUM7|HIPK2_MESAU Homeodomain-interacting protein kinase 2 OS=Mesocricetus auratus GN=Hipk2 PE=1 SV=2	357	142	5e-39
Pfor_comp9935_c0_seq1	208	6	sp|Q9P2V4|LRIT1_HUMAN Leucine-rich repeat, immunoglobulin-like domain and transmembrane domain-containing protein 1 OS=Homo sapiens GN=LRIT1 PE=2 SV=1	199	81.3	6e-18
Pfor_comp9937_c0_seq1	524	2	sp|Q9JLC8|SACS_MOUSE Sacsin OS=Mus musculus GN=Sacs PE=1 SV=2	132	55.5	6e-08
Pfor_comp9958_c0_seq1	359	6	sp|O60229|KALRN_HUMAN Kalirin OS=Homo sapiens GN=KALRN PE=1 SV=2	379	150	8e-41
Pfor_comp9958_c1_seq1	323	7	sp|P97924|KALRN_RAT Kalirin OS=Rattus norvegicus GN=Kalrn PE=1 SV=3	366	145	3e-39
Pfor_comp9960_c0_seq1	208	1	sp|Q6NZL0|SOGA3_MOUSE Protein SOGA3 OS=Mus musculus GN=Soga3 PE=2 SV=2	108	46.2	9e-06
Pfor_comp9962_c0_seq1	373	55	sp|Q9CTN4|RHBT3_MOUSE Rho-related BTB domain-containing protein 3 OS=Mus musculus GN=Rhobtb3 PE=2 SV=3	452	178	4e-52
Pfor_comp9963_c0_seq1	319	5	sp|Q86UC2|RSPH3_HUMAN Radial spoke head protein 3 homolog OS=Homo sapiens GN=RSPH3 PE=1 SV=1	199	81.3	2e-17
Pfor_comp9963_c1_seq1	536	5	sp|Q9DA80|RSH3B_MOUSE Radial spoke head protein 3 homolog B OS=Mus musculus GN=Rsph3b PE=2 SV=1	317	126	3e-33
Pfor_comp9967_c1_seq1	308	500	sp|Q28422|CXCR2_GORGO C-X-C chemokine receptor type 2 (Fragment) OS=Gorilla gorilla gorilla GN=CXCR2 PE=3 SV=1	293	117	4e-31
Pfor_comp9970_c0_seq1	288	3	sp|Q8K450|SPG16_MOUSE Sperm-associated antigen 16 protein OS=Mus musculus GN=Spag16 PE=1 SV=1	167	68.9	3e-13
Pfor_comp9970_c1_seq1	305	3	sp|Q8N0X2|SPG16_HUMAN Sperm-associated antigen 16 protein OS=Homo sapiens GN=SPAG16 PE=2 SV=2	164	67.8	9e-13
Pfor_comp9971_c0_seq1	221	27	sp|Q59I64|YLAT2_DANRE Y+L amino acid transporter 2 OS=Danio rerio GN=slc7a6 PE=2 SV=1	303	121	1e-32
Pfor_comp9974_c0_seq1	217	20	sp|P53449|ALDOC_CHICK Fructose-bisphosphate aldolase C (Fragment) OS=Gallus gallus GN=ALDOC PE=2 SV=1	159	65.9	1e-13
Pfor_comp9979_c0_seq1	428	2	sp|A0JLY1|CC173_MOUSE Coiled-coil domain-containing protein 173 OS=Mus musculus GN=Ccdc173 PE=2 SV=1	152	63.2	8e-11
Pfor_comp9982_c0_seq1	1232	158	sp|P70169|DOC2B_MOUSE Double C2-like domain-containing protein beta OS=Mus musculus GN=Doc2b PE=1 SV=2	971	378	2e-126
Pfor_comp9983_c0_seq1	1060	133	sp|O96923|GNRA_DICDI Gelsolin-related protein of 125 kDa OS=Dictyostelium discoideum GN=gnrA PE=1 SV=1	169	69.7	1e-11
Pfor_comp9987_c0_seq1	432	66	sp|B5FZ84|HPCL1_TAEGU Hippocalcin-like protein 1 OS=Taeniopygia guttata GN=HPCAL1 PE=2 SV=1	279	112	1e-29
Pfor_comp9999_c0_seq1	612	2	sp|O54834|RHG06_MOUSE Rho GTPase-activating protein 6 OS=Mus musculus GN=Arhgap6 PE=1 SV=3	139	58.2	9e-09
Pfor_comp10001_c0_seq1	843	35	sp|Q6WN34|CRDL2_HUMAN Chordin-like protein 2 OS=Homo sapiens GN=CHRDL2 PE=1 SV=1	692	271	3e-86
Pfor_comp10005_c0_seq1	210	64	sp|O54890|ITB3_MOUSE Integrin beta-3 OS=Mus musculus GN=Itgb3 PE=1 SV=2	310	124	7e-33
Pfor_comp10032_c0_seq1	316	28	sp|Q867A9|EDN2_BOVIN Endothelin-2 OS=Bos taurus GN=EDN2 PE=2 SV=1	171	70.5	1e-14
Pfor_comp10040_c0_seq1	426	28	sp|P49872|F261_BOVIN 6-phosphofructo-2-kinase/fructose-2,6-bisphosphatase 1 OS=Bos taurus GN=PFKFB1 PE=2 SV=1	513	202	2e-61
Pfor_comp10041_c1_seq1	202	25	sp|P0C1T0|MMEL1_RAT Membrane metallo-endopeptidase-like 1 OS=Rattus norvegicus GN=Mmel1 PE=1 SV=1	284	114	2e-29
Pfor_comp10042_c0_seq1	315	4	sp|Q62470|ITA3_MOUSE Integrin alpha-3 OS=Mus musculus GN=Itga3 PE=1 SV=1	141	58.9	1e-09
Pfor_comp10042_c1_seq1	538	61	sp|Q63258|ITA7_RAT Integrin alpha-7 OS=Rattus norvegicus GN=Itga7 PE=1 SV=2	497	196	3e-56
Pfor_comp10045_c0_seq1	278	124	sp|Q90245|OPSD_AMBTI Rhodopsin OS=Ambystoma tigrinum GN=RHO PE=2 SV=1	208	84.7	2e-19
Pfor_comp10046_c1_seq1	215	14	sp|O35491|CLK2_MOUSE Dual specificity protein kinase CLK2 OS=Mus musculus GN=Clk2 PE=1 SV=2	176	72.4	6e-15
Pfor_comp10050_c0_seq1	287	7	sp|Q8CIH5|PLCG2_MOUSE 1-phosphatidylinositol 4,5-bisphosphate phosphodiesterase gamma-2 OS=Mus musculus GN=Plcg2 PE=1 SV=1	174	71.6	5e-14
Pfor_comp10052_c0_seq1	489	8	sp|Q61602|GLI3_MOUSE Transcriptional activator GLI3 OS=Mus musculus GN=Gli3 PE=1 SV=2	215	87.4	1e-18
Pfor_comp10052_c1_seq1	278	2	sp|Q5IS56|GLI3_PANTR Transcriptional activator GLI3 OS=Pan troglodytes GN=GLI3 PE=2 SV=1	125	52.8	1e-07
Pfor_comp10060_c0_seq1	370	171	sp|Q5R887|MYL3_PONAB Myosin light chain 3 OS=Pongo abelii GN=MYL3 PE=2 SV=3	260	104	4e-27
Pfor_comp10062_c0_seq1	689	24	sp|Q8NHV1|GIMA7_HUMAN GTPase IMAP family member 7 OS=Homo sapiens GN=GIMAP7 PE=1 SV=1	359	142	4e-39
Pfor_comp10064_c0_seq1	298	23	sp|P04323|POL3_DROME Retrovirus-related Pol polyprotein from transposon 17.6 OS=Drosophila melanogaster GN=pol PE=3 SV=1	157	65.1	9e-12
Pfor_comp10064_c1_seq1	972	73	sp|Q7LHG5|YI31B_YEAST Transposon Ty3-I Gag-Pol polyprotein OS=Saccharomyces cerevisiae (strain ATCC 204508 / S288c) GN=TY3B-I PE=3 SV=2	368	146	8e-37
Pfor_comp10070_c1_seq1	489	410	sp|P31409|VATB_DROME V-type proton ATPase subunit B OS=Drosophila melanogaster GN=Vha55 PE=2 SV=1	800	312	1e-103
Pfor_comp10074_c1_seq1	683	11	sp|Q99816|TS101_HUMAN Tumor susceptibility gene 101 protein OS=Homo sapiens GN=TSG101 PE=1 SV=2	371	147	3e-40
Pfor_comp10075_c0_seq1	673	48	sp|Q02318|CP27A_HUMAN Sterol 26-hydroxylase, mitochondrial OS=Homo sapiens GN=CYP27A1 PE=1 SV=1	385	152	2e-41
Pfor_comp10075_c0_seq2	674	48	sp|Q02318|CP27A_HUMAN Sterol 26-hydroxylase, mitochondrial OS=Homo sapiens GN=CYP27A1 PE=1 SV=1	406	160	2e-44
Pfor_comp10076_c0_seq1	301	1	sp|Q9NRR1|CYTL1_HUMAN Cytokine-like protein 1 OS=Homo sapiens GN=CYTL1 PE=1 SV=1	135	56.6	5e-10
Pfor_comp10077_c0_seq1	213	19	sp|Q14012|KCC1A_HUMAN Calcium/calmodulin-dependent protein kinase type 1 OS=Homo sapiens GN=CAMK1 PE=1 SV=1	315	125	1e-34
Pfor_comp10077_c1_seq1	244	500	sp|Q8BW96|KCC1D_MOUSE Calcium/calmodulin-dependent protein kinase type 1D OS=Mus musculus GN=Camk1d PE=1 SV=2	415	164	6e-49
Pfor_comp10082_c0_seq1	214	45	sp|Q7T2V2|ST1S3_DANRE Cytosolic sulfotransferase 3 OS=Danio rerio GN=sult1st3 PE=1 SV=1	243	98.2	8e-25
Pfor_comp10084_c0_seq1	355	40	sp|D2H788|RN182_AILME E3 ubiquitin-protein ligase RNF182 OS=Ailuropoda melanoleuca GN=RNF182 PE=3 SV=1	180	73.9	1e-15
Pfor_comp10086_c1_seq1	549	2	sp|Q5U462|CDCP1_MOUSE CUB domain-containing protein 1 OS=Mus musculus GN=Cdcp1 PE=2 SV=1	178	73.2	1e-13
Pfor_comp10093_c0_seq1	351	3	sp|Q8R4K8|PAPP1_MOUSE Pappalysin-1 OS=Mus musculus GN=Pappa PE=2 SV=2	275	110	4e-27
Pfor_comp10093_c1_seq1	331	3	sp|Q8R4K8|PAPP1_MOUSE Pappalysin-1 OS=Mus musculus GN=Pappa PE=2 SV=2	386	153	4e-42
Pfor_comp10101_c0_seq1	532	6	sp|A2CG49|KALRN_MOUSE Kalirin OS=Mus musculus GN=Kalrn PE=1 SV=1	284	114	2e-27
Pfor_comp10101_c1_seq1	296	6	sp|O60229|KALRN_HUMAN Kalirin OS=Homo sapiens GN=KALRN PE=1 SV=2	344	137	2e-36
Pfor_comp10102_c0_seq1	382	4	sp|Q13951|PEBB_HUMAN Core-binding factor subunit beta OS=Homo sapiens GN=CBFB PE=1 SV=2	168	69.3	5e-14
Pfor_comp10111_c0_seq1	286	7	sp|Q923Q2|STA13_MOUSE StAR-related lipid transfer protein 13 OS=Mus musculus GN=Stard13 PE=1 SV=5	367	145	6e-40
Pfor_comp10112_c0_seq1	345	59	sp|Q59I64|YLAT2_DANRE Y+L amino acid transporter 2 OS=Danio rerio GN=slc7a6 PE=2 SV=1	577	226	2e-71
Pfor_comp10116_c0_seq1	564	2	sp|Q9JJF6|EFCC1_MOUSE EF-hand and coiled-coil domain-containing protein 1 OS=Mus musculus GN=Efcc1 PE=2 SV=2	118	50.1	3e-06
Pfor_comp10123_c0_seq1	463	13	sp|E9Q401|RYR2_MOUSE Ryanodine receptor 2 OS=Mus musculus GN=Ryr2 PE=1 SV=1	310	124	4e-31
Pfor_comp10123_c1_seq1	526	13	sp|Q15413|RYR3_HUMAN Ryanodine receptor 3 OS=Homo sapiens GN=RYR3 PE=1 SV=3	665	260	4e-78
Pfor_comp10138_c0_seq1	512	8	sp|Q9P1Z2|CACO1_HUMAN Calcium-binding and coiled-coil domain-containing protein 1 OS=Homo sapiens GN=CALCOCO1 PE=1 SV=2	212	86.3	3e-18
Pfor_comp10139_c0_seq1	513	10	sp|Q64487|PTPRD_MOUSE Receptor-type tyrosine-protein phosphatase delta OS=Mus musculus GN=Ptprd PE=1 SV=3	262	105	1e-24
Pfor_comp10139_c1_seq1	233	9	sp|Q64605|PTPRS_RAT Receptor-type tyrosine-protein phosphatase S OS=Rattus norvegicus GN=Ptprs PE=1 SV=2	249	100	3e-24
Pfor_comp10142_c0_seq1	208	41	sp|Q7SZD9|VM2US_GLOUS Zinc metalloproteinase/disintegrin ussurin OS=Gloydius ussuriensis PE=2 SV=1	119	50.4	3e-07
Pfor_comp10142_c1_seq1	216	54	sp|Q14FJ4|VM2OC_ECHOC Zinc metalloproteinase/disintegrin OS=Echis ocellatus PE=1 SV=2	126	53.1	3e-08
Pfor_comp10151_c0_seq1	677	5	sp|P56698|CAC1B_DIPOM Probable voltage-dependent N-type calcium channel subunit alpha-1B OS=Diplobatis ommata PE=2 SV=1	172	70.9	1e-12
Pfor_comp10155_c0_seq1	271	4	sp|Q9C0K0|BC11B_HUMAN B-cell lymphoma/leukemia 11B OS=Homo sapiens GN=BCL11B PE=1 SV=1	186	76.3	9e-16
Pfor_comp10155_c0_seq2	546	4	sp|Q9QYE3|BC11A_MOUSE B-cell lymphoma/leukemia 11A OS=Mus musculus GN=Bcl11a PE=1 SV=1	156	64.7	5e-11
Pfor_comp10156_c0_seq1	258	3	sp|B1AL88|F155A_HUMAN Transmembrane protein FAM155A OS=Homo sapiens GN=FAM155A PE=2 SV=1	184	75.5	7e-16
Pfor_comp10156_c1_seq1	253	7	sp|A4IHZ3|F155B_XENTR Transmembrane protein FAM155B OS=Xenopus tropicalis GN=fam155b PE=2 SV=1	284	114	6e-30
Pfor_comp10158_c0_seq1	494	3	sp|Q05858|FMN_CHICK Formin OS=Gallus gallus GN=LD PE=2 SV=1	356	141	3e-37
Pfor_comp10160_c0_seq1	266	76	sp|P00732|CBPB1_BOVIN Carboxypeptidase B OS=Bos taurus GN=CPB1 PE=1 SV=2	337	134	3e-37
Pfor_comp10162_c0_seq1	215	31	sp|Q1ZZH1|GRM3_MACFA Metabotropic glutamate receptor 3 OS=Macaca fascicularis GN=GRM3 PE=2 SV=1	315	125	2e-33
Pfor_comp10162_c0_seq2	463	37	sp|Q14BI2|GRM2_MOUSE Metabotropic glutamate receptor 2 OS=Mus musculus GN=Grm2 PE=1 SV=2	490	193	3e-56
Pfor_comp10166_c0_seq1	411	48	sp|Q9ULB5|CADH7_HUMAN Cadherin-7 OS=Homo sapiens GN=CDH7 PE=2 SV=2	283	113	4e-28
Pfor_comp10172_c0_seq1	205	12	sp|Q7L0J3|SV2A_HUMAN Synaptic vesicle glycoprotein 2A OS=Homo sapiens GN=SV2A PE=1 SV=1	287	115	8e-30
Pfor_comp10172_c1_seq1	293	12	sp|Q02563|SV2A_RAT Synaptic vesicle glycoprotein 2A OS=Rattus norvegicus GN=Sv2a PE=1 SV=2	425	168	2e-48
Pfor_comp10175_c0_seq1	772	112	sp|Q62282|TAL2_MOUSE T-cell acute lymphocytic leukemia protein 2 homolog OS=Mus musculus GN=Tal2 PE=2 SV=1	283	113	8e-30
Pfor_comp10177_c0_seq1	287	3	sp|Q90VY2|EDAR_ORYLA Tumor necrosis factor receptor superfamily member EDAR OS=Oryzias latipes GN=edar PE=2 SV=1	400	158	1e-45
Pfor_comp10180_c0_seq1	501	5	sp|Q13797|ITA9_HUMAN Integrin alpha-9 OS=Homo sapiens GN=ITGA9 PE=1 SV=2	478	188	6e-54
Pfor_comp10180_c1_seq1	555	2	sp|Q13797|ITA9_HUMAN Integrin alpha-9 OS=Homo sapiens GN=ITGA9 PE=1 SV=2	152	63.2	2e-10
Pfor_comp10201_c0_seq1	422	1	sp|Q9UBU6|FA8A1_HUMAN Protein FAM8A1 OS=Homo sapiens GN=FAM8A1 PE=1 SV=1	516	203	2e-62
Pfor_comp10205_c0_seq1	208	12	sp|Q8NFP4|MDGA1_HUMAN MAM domain-containing glycosylphosphatidylinositol anchor protein 1 OS=Homo sapiens GN=MDGA1 PE=1 SV=1	185	75.9	6e-16
Pfor_comp10209_c0_seq1	336	5	sp|Q14517|FAT1_HUMAN Protocadherin Fat 1 OS=Homo sapiens GN=FAT1 PE=1 SV=2	142	59.3	1e-09
Pfor_comp10211_c0_seq1	211	87	sp|Q99719|SEPT5_HUMAN Septin-5 OS=Homo sapiens GN=SEPT5 PE=1 SV=1	334	133	2e-37
Pfor_comp10211_c0_seq2	211	80	sp|Q99719|SEPT5_HUMAN Septin-5 OS=Homo sapiens GN=SEPT5 PE=1 SV=1	254	102	3e-26
Pfor_comp10213_c0_seq1	441	70	sp|Q00780|CO8A1_MOUSE Collagen alpha-1(VIII) chain OS=Mus musculus GN=Col8a1 PE=1 SV=3	568	223	2e-67
Pfor_comp10213_c0_seq2	256	15	sp|P14282|CO8A1_RABIT Collagen alpha-1(VIII) chain OS=Oryctolagus cuniculus GN=COL8A1 PE=2 SV=1	299	119	3e-31
Pfor_comp10220_c0_seq1	212	30	sp|A1XQX1|NR1AB_DANRE Neurexin-1a-beta OS=Danio rerio GN=nrxn1a PE=2 SV=1	333	132	6e-37
Pfor_comp10220_c1_seq1	397	58	sp|A1XQX0|NR1AA_DANRE Neurexin-1a OS=Danio rerio GN=nrxn1a PE=2 SV=1	661	259	6e-79
Pfor_comp10221_c0_seq1	1366	21	sp|Q9H714|K226L_HUMAN Uncharacterized protein KIAA0226-like OS=Homo sapiens GN=KIAA0226L PE=1 SV=3	817	319	1e-99
Pfor_comp10224_c0_seq1	362	108	sp|Q96SQ7|ATOH8_HUMAN Protein atonal homolog 8 OS=Homo sapiens GN=ATOH8 PE=2 SV=2	325	129	1e-35
Pfor_comp10229_c0_seq1	634	16	sp|P27169|PON1_HUMAN Serum paraoxonase/arylesterase 1 OS=Homo sapiens GN=PON1 PE=1 SV=3	502	197	6e-60
Pfor_comp10230_c0_seq1	548	22	sp|A9C3R8|RP65C_DANRE Retinal Mueller cells isomerohydrolase OS=Danio rerio GN=rpe65c PE=1 SV=1	865	337	1e-112
Pfor_comp10231_c0_seq1	284	6	sp|Q4R8Y9|TPBG_MACFA Trophoblast glycoprotein OS=Macaca fascicularis GN=TPBG PE=2 SV=1	173	71.2	3e-14
Pfor_comp10236_c0_seq1	421	12	sp|Q5F259|AN13B_MOUSE Ankyrin repeat domain-containing protein 13B OS=Mus musculus GN=Ankrd13b PE=2 SV=1	461	182	5e-53
Pfor_comp10236_c1_seq1	243	12	sp|Q86YJ7|AN13B_HUMAN Ankyrin repeat domain-containing protein 13B OS=Homo sapiens GN=ANKRD13B PE=1 SV=4	369	146	2e-41
Pfor_comp10242_c0_seq1	443	4	sp|Q499E5|STOX2_MOUSE Storkhead-box protein 2 OS=Mus musculus GN=Stox2 PE=2 SV=2	400	158	1e-43
Pfor_comp10246_c0_seq1	640	25	sp|Q8JFR5|KITA_DANRE Mast/stem cell growth factor receptor kita OS=Danio rerio GN=kita PE=2 SV=2	368	146	2e-38
Pfor_comp10246_c0_seq2	634	26	sp|Q8JFR5|KITA_DANRE Mast/stem cell growth factor receptor kita OS=Danio rerio GN=kita PE=2 SV=2	417	165	5e-45
Pfor_comp10249_c0_seq1	230	7	sp|Q8ND23|LR16B_HUMAN Leucine-rich repeat-containing protein 16B OS=Homo sapiens GN=LRRC16B PE=2 SV=2	237	95.9	1e-22
Pfor_comp10249_c1_seq1	260	13	sp|Q8ND23|LR16B_HUMAN Leucine-rich repeat-containing protein 16B OS=Homo sapiens GN=LRRC16B PE=2 SV=2	357	142	1e-38
Pfor_comp10259_c0_seq1	358	29	sp|P55011|S12A2_HUMAN Solute carrier family 12 member 2 OS=Homo sapiens GN=SLC12A2 PE=1 SV=1	256	103	8e-25
Pfor_comp10259_c1_seq1	254	12	sp|P55012|S12A2_MOUSE Solute carrier family 12 member 2 OS=Mus musculus GN=Slc12a2 PE=1 SV=2	196	80.1	4e-17
Pfor_comp10261_c0_seq1	476	109	sp|P50579|MAP2_HUMAN Methionine aminopeptidase 2 OS=Homo sapiens GN=METAP2 PE=1 SV=1	696	272	2e-88
Pfor_comp10262_c0_seq1	425	57	sp|Q5F3N5|KLH14_CHICK Kelch-like protein 14 OS=Gallus gallus GN=KLHL14 PE=2 SV=1	603	236	2e-73
Pfor_comp10262_c1_seq1	335	175	sp|Q9P2G3|KLH14_HUMAN Kelch-like protein 14 OS=Homo sapiens GN=KLHL14 PE=1 SV=2	586	230	2e-71
Pfor_comp10288_c0_seq1	219	25	sp|O95342|ABCBB_HUMAN Bile salt export pump OS=Homo sapiens GN=ABCB11 PE=1 SV=2	203	82.8	3e-18
Pfor_comp10289_c0_seq1	683	12	sp|A4IFK0|PKHO1_BOVIN Pleckstrin homology domain-containing family O member 1 OS=Bos taurus GN=PLEKHO1 PE=2 SV=1	742	290	7e-95
Pfor_comp10295_c0_seq1	214	8	sp|B0JZG0|S23A2_XENTR Solute carrier family 23 member 2 OS=Xenopus tropicalis GN=slc23a2 PE=2 SV=1	159	65.9	2e-12
Pfor_comp10295_c1_seq1	341	44	sp|Q9UHI7|S23A1_HUMAN Solute carrier family 23 member 1 OS=Homo sapiens GN=SLC23A1 PE=1 SV=3	344	137	2e-37
Pfor_comp10299_c0_seq1	264	12	sp|Q7SXS2|YIPF5_XENLA Protein YIPF5 OS=Xenopus laevis GN=yipf5 PE=2 SV=1	142	59.3	1e-10
Pfor_comp10300_c0_seq1	320	2	sp|Q5T197|DCST1_HUMAN DC-STAMP domain-containing protein 1 OS=Homo sapiens GN=DCST1 PE=2 SV=1	145	60.5	3e-10
Pfor_comp10304_c0_seq1	676	100	sp|Q1LWV4|LHX9_DANRE LIM/homeobox protein Lhx9 OS=Danio rerio GN=lhx9 PE=2 SV=1	838	327	1e-109
Pfor_comp10304_c0_seq2	675	100	sp|Q1LWV4|LHX9_DANRE LIM/homeobox protein Lhx9 OS=Danio rerio GN=lhx9 PE=2 SV=1	914	356	5e-121
Pfor_comp10304_c1_seq1	239	9	sp|Q1LWV4|LHX9_DANRE LIM/homeobox protein Lhx9 OS=Danio rerio GN=lhx9 PE=2 SV=1	199	81.3	3e-18
Pfor_comp10307_c0_seq1	548	3	sp|Q9JM99|PRG4_MOUSE Proteoglycan 4 OS=Mus musculus GN=Prg4 PE=1 SV=2	122	51.6	1e-06
Pfor_comp10310_c0_seq1	549	26	sp|Q5R5L9|CTL2_PONAB Choline transporter-like protein 2 OS=Pongo abelii GN=SLC44A2 PE=2 SV=1	151	62.8	2e-10
Pfor_comp10319_c0_seq1	226	8	sp|Q80YE4|LMTK1_MOUSE Serine/threonine-protein kinase LMTK1 OS=Mus musculus GN=Aatk PE=1 SV=1	264	106	3e-26
Pfor_comp10323_c0_seq1	247	252	sp|Q01705|NOTC1_MOUSE Neurogenic locus notch homolog protein 1 OS=Mus musculus GN=Notch1 PE=1 SV=3	289	115	2e-29
Pfor_comp10325_c0_seq1	368	18	sp|P33076|C2TA_HUMAN MHC class II transactivator OS=Homo sapiens GN=CIITA PE=1 SV=3	222	90.1	5e-20
Pfor_comp10329_c0_seq1	221	4	sp|Q7TNC6|KI26B_MOUSE Kinesin-like protein KIF26B OS=Mus musculus GN=Kif26b PE=1 SV=3	133	55.8	7e-09
Pfor_comp10331_c0_seq1	574	189	sp|Q6IFU7|K1C42_RAT Keratin, type I cytoskeletal 42 OS=Rattus norvegicus GN=Krt42 PE=3 SV=1	251	101	8e-24
Pfor_comp10338_c0_seq1	329	20	sp|P13591|NCAM1_HUMAN Neural cell adhesion molecule 1 OS=Homo sapiens GN=NCAM1 PE=1 SV=3	370	147	2e-40
Pfor_comp10340_c0_seq1	677	500	sp|Q14590|ZN235_HUMAN Zinc finger protein 235 OS=Homo sapiens GN=ZNF235 PE=2 SV=3	244	98.6	6e-22
Pfor_comp10342_c0_seq1	369	7	sp|P31030|SPYA_RABIT Serine--pyruvate aminotransferase OS=Oryctolagus cuniculus GN=AGXT PE=2 SV=1	150	62.4	6e-11
Pfor_comp10342_c1_seq1	205	7	sp|P41689|SPYA_FELCA Serine--pyruvate aminotransferase, mitochondrial OS=Felis catus GN=AGXT PE=2 SV=1	166	68.6	1e-13
Pfor_comp10344_c0_seq1	331	20	sp|P12387|CO3_CAVPO Complement C3 OS=Cavia porcellus GN=C3 PE=1 SV=2	200	81.6	3e-17
Pfor_comp10344_c1_seq1	744	31	sp|P01025|CO3_PIG Complement C3 OS=Sus scrofa GN=C3 PE=1 SV=2	432	171	4e-46
Pfor_comp10351_c0_seq1	465	4	sp|O75689|ADAP1_HUMAN Arf-GAP with dual PH domain-containing protein 1 OS=Homo sapiens GN=ADAP1 PE=1 SV=2	637	249	9e-81
Pfor_comp10351_c1_seq1	234	4	sp|O75689|ADAP1_HUMAN Arf-GAP with dual PH domain-containing protein 1 OS=Homo sapiens GN=ADAP1 PE=1 SV=2	338	134	7e-38
Pfor_comp10357_c0_seq1	417	6	sp|Q3TBT3|STING_MOUSE Stimulator of interferon genes protein OS=Mus musculus GN=Tmem173 PE=1 SV=2	345	137	8e-38
Pfor_comp10359_c0_seq1	420	6	sp|A6BM72|MEG11_HUMAN Multiple epidermal growth factor-like domains protein 11 OS=Homo sapiens GN=MEGF11 PE=2 SV=3	344	137	4e-36
Pfor_comp10359_c0_seq2	545	6	sp|A6BM72|MEG11_HUMAN Multiple epidermal growth factor-like domains protein 11 OS=Homo sapiens GN=MEGF11 PE=2 SV=3	344	137	2e-35
Pfor_comp10360_c0_seq1	464	500	sp|P12115|KAD1_CYPCA Adenylate kinase isoenzyme 1 OS=Cyprinus carpio GN=ak1 PE=1 SV=2	659	258	2e-86
Pfor_comp10370_c0_seq1	245	13	sp|P97536|CAND1_RAT Cullin-associated NEDD8-dissociated protein 1 OS=Rattus norvegicus GN=Cand1 PE=1 SV=1	292	117	5e-30
Pfor_comp10371_c0_seq1	567	231	sp|Q3T0T7|SAR1B_BOVIN GTP-binding protein SAR1b OS=Bos taurus GN=SAR1B PE=2 SV=1	749	293	2e-99
Pfor_comp10371_c1_seq1	263	48	sp|Q5R548|SAR1A_PONAB GTP-binding protein SAR1a OS=Pongo abelii GN=SAR1A PE=2 SV=1	148	61.6	9e-12
Pfor_comp10372_c0_seq1	371	5	sp|Q86TG7|PEG10_HUMAN Retrotransposon-derived protein PEG10 OS=Homo sapiens GN=PEG10 PE=1 SV=2	163	67.4	2e-12
Pfor_comp10376_c0_seq1	545	11	sp|Q969Y0|NXPE3_HUMAN NXPE family member 3 OS=Homo sapiens GN=NXPE3 PE=2 SV=1	581	228	4e-70
Pfor_comp10377_c0_seq1	307	93	sp|O95935|TBX18_HUMAN T-box transcription factor TBX18 OS=Homo sapiens GN=TBX18 PE=2 SV=3	511	201	7e-61
Pfor_comp10380_c0_seq1	330	284	sp|A7MB46|PCD18_BOVIN Protocadherin-18 OS=Bos taurus GN=PCDH18 PE=2 SV=1	469	185	2e-53
Pfor_comp10383_c0_seq1	309	54	sp|Q96RW7|HMCN1_HUMAN Hemicentin-1 OS=Homo sapiens GN=HMCN1 PE=1 SV=2	351	139	3e-37
Pfor_comp10383_c1_seq1	393	234	sp|Q96RW7|HMCN1_HUMAN Hemicentin-1 OS=Homo sapiens GN=HMCN1 PE=1 SV=2	404	160	6e-44
Pfor_comp10385_c0_seq1	411	40	sp|Q9R1N3|S4A7_RAT Sodium bicarbonate cotransporter 3 OS=Rattus norvegicus GN=Slc4a7 PE=1 SV=1	607	238	7e-72
Pfor_comp10385_c1_seq1	226	40	sp|Q8BTY2|S4A7_MOUSE Sodium bicarbonate cotransporter 3 OS=Mus musculus GN=Slc4a7 PE=1 SV=2	292	117	3e-30
Pfor_comp10390_c0_seq1	312	6	sp|Q8BVA4|LMOD1_MOUSE Leiomodin-1 OS=Mus musculus GN=Lmod1 PE=2 SV=1	157	65.1	7e-12
Pfor_comp10394_c0_seq1	487	5	sp|Q9UPN3|MACF1_HUMAN Microtubule-actin cross-linking factor 1, isoforms 1/2/3/5 OS=Homo sapiens GN=MACF1 PE=1 SV=4	210	85.5	8e-18
Pfor_comp10403_c0_seq1	367	73	sp|Q92056|ASMT_CHICK Acetylserotonin O-methyltransferase OS=Gallus gallus GN=ASMT PE=2 SV=1	443	175	1e-52
Pfor_comp10413_c0_seq1	1006	10	sp|Q92817|EVPL_HUMAN Envoplakin OS=Homo sapiens GN=EVPL PE=1 SV=3	417	165	5e-43
Pfor_comp10416_c0_seq1	973	227	sp|Q80VQ1|LRRC1_MOUSE Leucine-rich repeat-containing protein 1 OS=Mus musculus GN=Lrrc1 PE=2 SV=2	584	229	1e-68
Pfor_comp10419_c1_seq1	291	11	sp|Q6DED0|TR1L1_XENLA Translocating chain-associated membrane protein 1-like 1 OS=Xenopus laevis GN=tram1l1 PE=2 SV=1	360	143	1e-40
Pfor_comp10433_c0_seq1	248	7	sp|Q28019|LTBP2_BOVIN Latent-transforming growth factor beta-binding protein 2 OS=Bos taurus GN=LTBP2 PE=2 SV=2	174	71.6	4e-14
Pfor_comp10450_c0_seq1	274	19	sp|Q32NH8|PLCD4_XENLA 1-phosphatidylinositol 4,5-bisphosphate phosphodiesterase delta-4 OS=Xenopus laevis GN=plcd4 PE=2 SV=1	325	129	1e-34
Pfor_comp10455_c0_seq1	257	2	sp|E9QAM5|HELZ2_MOUSE Helicase with zinc finger domain 2 OS=Mus musculus GN=Helz2 PE=1 SV=1	154	63.9	2e-11
Pfor_comp10458_c0_seq1	315	70	sp|Q9QYC5|ETBR2_RAT Prosaposin receptor GPR37L1 OS=Rattus norvegicus GN=Gpr37l1 PE=2 SV=1	373	148	8e-42
Pfor_comp10459_c0_seq1	344	6	sp|Q16820|MEP1B_HUMAN Meprin A subunit beta OS=Homo sapiens GN=MEP1B PE=1 SV=3	158	65.5	8e-12
Pfor_comp10461_c0_seq1	276	10	sp|P33173|KIF1A_MOUSE Kinesin-like protein KIF1A OS=Mus musculus GN=Kif1a PE=1 SV=2	303	121	3e-31
Pfor_comp10462_c1_seq1	1083	13	sp|Q86TB3|ALPK2_HUMAN Alpha-protein kinase 2 OS=Homo sapiens GN=ALPK2 PE=2 SV=3	934	364	1e-111
Pfor_comp10468_c0_seq1	322	3	sp|Q569B9|CK065_RAT Uncharacterized protein C11orf65 homolog OS=Rattus norvegicus PE=2 SV=1	185	75.9	3e-16
Pfor_comp10468_c1_seq1	331	3	sp|Q9D4W2|CK065_MOUSE Uncharacterized protein C11orf65 homolog OS=Mus musculus PE=2 SV=1	145	60.5	1e-10
Pfor_comp10469_c0_seq1	306	32	sp|P35000|VIPR2_RAT Vasoactive intestinal polypeptide receptor 2 OS=Rattus norvegicus GN=Vipr2 PE=2 SV=1	185	75.9	8e-16
Pfor_comp10470_c0_seq1	296	56	sp|B8JK39|ITA9_MOUSE Integrin alpha-9 OS=Mus musculus GN=Itga9 PE=1 SV=1	406	160	3e-45
Pfor_comp10470_c1_seq1	228	5	sp|Q13797|ITA9_HUMAN Integrin alpha-9 OS=Homo sapiens GN=ITGA9 PE=1 SV=2	228	92.4	1e-21
Pfor_comp10473_c0_seq1	875	3	sp|P47874|OMP_HUMAN Olfactory marker protein OS=Homo sapiens GN=OMP PE=2 SV=2	367	145	4e-41
Pfor_comp10475_c0_seq1	247	75	sp|O42574|ADRB1_XENLA Beta-1 adrenergic receptor OS=Xenopus laevis GN=adrb1 PE=2 SV=1	285	114	3e-30
Pfor_comp10484_c0_seq1	349	9	sp|Q02745|SIA4A_PIG CMP-N-acetylneuraminate-beta-galactosamide-alpha-2,3-sialyltransferase 1 OS=Sus scrofa GN=ST3GAL1 PE=1 SV=1	197	80.5	1e-17
Pfor_comp10490_c0_seq1	530	500	sp|P24399|ZN239_MOUSE Zinc finger protein 239 OS=Mus musculus GN=Znf239 PE=2 SV=2	511	201	1e-63
Pfor_comp10491_c1_seq1	819	85	sp|O60469|DSCAM_HUMAN Down syndrome cell adhesion molecule OS=Homo sapiens GN=DSCAM PE=1 SV=2	369	146	2e-37
Pfor_comp10492_c0_seq1	660	151	sp|Q96KN3|PKNX2_HUMAN Homeobox protein PKNOX2 OS=Homo sapiens GN=PKNOX2 PE=1 SV=2	797	311	2e-102
Pfor_comp10492_c1_seq1	765	21	sp|Q5R6L1|PKNX2_PONAB Homeobox protein PKNOX2 OS=Pongo abelii GN=PKNOX2 PE=2 SV=1	806	315	3e-103
Pfor_comp10496_c0_seq1	969	2	sp|Q5T011|SZT2_HUMAN Protein SZT2 OS=Homo sapiens GN=SZT2 PE=1 SV=3	467	184	1e-49
Pfor_comp10501_c0_seq1	258	41	sp|A7X3Z7|LECM2_ERYPO C-type lectin lectoxin-Lio2 OS=Erythrolamprus poecilogyrus PE=2 SV=1	123	52.0	2e-08
Pfor_comp10501_c1_seq1	401	111	sp|Q61830|MRC1_MOUSE Macrophage mannose receptor 1 OS=Mus musculus GN=Mrc1 PE=1 SV=2	171	70.5	4e-13
Pfor_comp10502_c0_seq1	452	184	sp|Q5W7P8|TRBM_CANFA Thrombomodulin OS=Canis familiaris GN=THBD PE=2 SV=1	236	95.5	7e-22
Pfor_comp10505_c0_seq1	2815	381	sp|P20849|CO9A1_HUMAN Collagen alpha-1(IX) chain OS=Homo sapiens GN=COL9A1 PE=1 SV=3	966	376	3e-113
Pfor_comp10518_c0_seq1	387	500	sp|Q9NQX1|PRDM5_HUMAN PR domain zinc finger protein 5 OS=Homo sapiens GN=PRDM5 PE=1 SV=2	656	257	2e-81
Pfor_comp10520_c0_seq1	255	3	sp|Q8HXK7|ZCH24_MACFA Zinc finger CCHC domain-containing protein 24 OS=Macaca fascicularis GN=ZCCHC24 PE=2 SV=1	121	51.2	8e-08
Pfor_comp10521_c0_seq1	270	1	sp|Q6AXL3|NRROS_DANRE Negative regulator of reactive oxygen species OS=Danio rerio GN=nrros PE=2 SV=1	166	68.6	3e-13
Pfor_comp10524_c0_seq1	454	1	sp|Q7SZI5|RFTN1_CHICK Raftlin OS=Gallus gallus GN=RFTN1 PE=2 SV=3	119	50.4	1e-06
Pfor_comp10525_c0_seq1	350	1	sp|Q6ZVL6|K154L_HUMAN UPF0606 protein KIAA1549L OS=Homo sapiens GN=KIAA1549L PE=2 SV=2	178	73.2	3e-14
Pfor_comp10525_c0_seq2	426	1	sp|Q6ZVL6|K154L_HUMAN UPF0606 protein KIAA1549L OS=Homo sapiens GN=KIAA1549L PE=2 SV=2	196	80.1	3e-16
Pfor_comp10529_c0_seq1	365	88	sp|Q28641|MYH4_RABIT Myosin-4 OS=Oryctolagus cuniculus GN=MYH4 PE=2 SV=1	391	155	2e-42
Pfor_comp10530_c0_seq1	710	2	sp|Q9DBZ1|IKIP_MOUSE Inhibitor of nuclear factor kappa-B kinase-interacting protein OS=Mus musculus GN=Ikbip PE=2 SV=2	167	68.9	3e-12
Pfor_comp10533_c0_seq1	447	36	sp|Q3ZCN5|OTOGL_HUMAN Otogelin-like protein OS=Homo sapiens GN=OTOGL PE=2 SV=5	468	184	2e-52
Pfor_comp10538_c0_seq1	462	283	sp|Q8R508|FAT3_RAT Protocadherin Fat 3 OS=Rattus norvegicus GN=Fat3 PE=1 SV=1	522	205	2e-59
Pfor_comp10538_c0_seq2	400	272	sp|Q8R508|FAT3_RAT Protocadherin Fat 3 OS=Rattus norvegicus GN=Fat3 PE=1 SV=1	433	171	8e-48
Pfor_comp10547_c0_seq1	466	37	sp|Q96L42|KCNH8_HUMAN Potassium voltage-gated channel subfamily H member 8 OS=Homo sapiens GN=KCNH8 PE=2 SV=2	502	197	3e-57
Pfor_comp10547_c1_seq1	201	8	sp|Q9R1T9|KCNH4_RAT Potassium voltage-gated channel subfamily H member 4 OS=Rattus norvegicus GN=Kcnh4 PE=2 SV=1	170	70.1	6e-14
Pfor_comp10560_c0_seq1	253	6	sp|Q9I918|GP173_DANRE Probable G-protein coupled receptor 173 OS=Danio rerio GN=gpr173 PE=3 SV=1	160	66.2	1e-12
Pfor_comp10561_c0_seq1	481	26	sp|Q6BDS1|SPI1_RAT Transcription factor PU.1 OS=Rattus norvegicus GN=Spi1 PE=2 SV=1	471	186	5e-57
Pfor_comp10565_c0_seq1	610	23	sp|Q5SPC5|OTOF_DANRE Otoferlin OS=Danio rerio GN=otof PE=3 SV=1	938	365	6e-115
Pfor_comp10565_c1_seq1	203	7	sp|Q9ERC5|OTOF_RAT Otoferlin OS=Rattus norvegicus GN=Otof PE=1 SV=2	316	126	2e-33
Pfor_comp10576_c0_seq1	268	4	sp|Q6NY73|L3BPB_DANRE Galectin-3-binding protein B OS=Danio rerio GN=lgals3bpb PE=2 SV=1	174	71.6	2e-14
Pfor_comp10577_c0_seq1	1113	56	sp|P10394|POL4_DROME Retrovirus-related Pol polyprotein from transposon 412 OS=Drosophila melanogaster GN=POL PE=3 SV=1	367	145	3e-36
Pfor_comp10580_c0_seq1	490	58	sp|Q5R9H4|A1CF_PONAB APOBEC1 complementation factor OS=Pongo abelii GN=A1CF PE=2 SV=1	721	282	8e-91
Pfor_comp10584_c0_seq1	299	9	sp|Q13423|NNTM_HUMAN NAD(P) transhydrogenase, mitochondrial OS=Homo sapiens GN=NNT PE=1 SV=3	294	117	5e-30
Pfor_comp10585_c0_seq1	639	71	sp|P16499|PDE6A_HUMAN Rod cGMP-specific 3',5'-cyclic phosphodiesterase subunit alpha OS=Homo sapiens GN=PDE6A PE=1 SV=4	797	311	1e-98
Pfor_comp10586_c0_seq1	471	24	sp|P03356|POL_MLVAV Pol polyprotein OS=AKV murine leukemia virus GN=pol PE=3 SV=2	249	100	4e-23
Pfor_comp10588_c0_seq1	294	78	sp|O46680|TGFR1_BOVIN TGF-beta receptor type-1 OS=Bos taurus GN=TGFBR1 PE=2 SV=1	442	174	1e-51
Pfor_comp10594_c1_seq1	623	7	sp|Q2HJ87|GMEB1_BOVIN Glucocorticoid modulatory element-binding protein 1 OS=Bos taurus GN=GMEB1 PE=2 SV=1	166	68.6	3e-12
Pfor_comp10596_c0_seq1	287	1	sp|P48832|ZP3_FELCA Zona pellucida sperm-binding protein 3 OS=Felis catus GN=ZP3 PE=2 SV=1	109	46.6	9e-06
Pfor_comp10601_c0_seq1	227	13	sp|Q8WMH2|NLGN3_MACMU Neuroligin-3 (Fragment) OS=Macaca mulatta GN=NLGN3 PE=2 SV=1	262	105	4e-28
Pfor_comp10601_c1_seq1	379	14	sp|Q8WMH2|NLGN3_MACMU Neuroligin-3 (Fragment) OS=Macaca mulatta GN=NLGN3 PE=2 SV=1	464	183	2e-57
Pfor_comp10604_c0_seq1	845	71	sp|O15943|CADN_DROME Neural-cadherin OS=Drosophila melanogaster GN=CadN PE=1 SV=2	434	171	8e-46
Pfor_comp10604_c1_seq1	338	36	sp|O15943|CADN_DROME Neural-cadherin OS=Drosophila melanogaster GN=CadN PE=1 SV=2	230	93.2	4e-21
Pfor_comp10605_c0_seq1	310	500	sp|O35738|KLF12_MOUSE Krueppel-like factor 12 OS=Mus musculus GN=Klf12 PE=2 SV=2	241	97.4	8e-24
Pfor_comp10615_c0_seq1	288	8	sp|P80560|PTPR2_MOUSE Receptor-type tyrosine-protein phosphatase N2 OS=Mus musculus GN=Ptprn2 PE=1 SV=2	279	112	4e-28
Pfor_comp10617_c0_seq1	297	6	sp|Q9WVQ1|MAGI2_MOUSE Membrane-associated guanylate kinase, WW and PDZ domain-containing protein 2 OS=Mus musculus GN=Magi2 PE=1 SV=2	223	90.5	2e-20
Pfor_comp10618_c0_seq1	281	500	sp|Q9BRH9|ZN251_HUMAN Zinc finger protein 251 OS=Homo sapiens GN=ZNF251 PE=2 SV=4	278	111	3e-28
Pfor_comp10622_c0_seq1	289	34	sp|Q16760|DGKD_HUMAN Diacylglycerol kinase delta OS=Homo sapiens GN=DGKD PE=1 SV=4	328	130	1e-34
Pfor_comp10624_c0_seq1	250	8	sp|Q98UF7|PCX1_TAKRU Pecanex-like protein 1 OS=Takifugu rubripes GN=pcnx PE=3 SV=1	417	165	1e-46
Pfor_comp10629_c0_seq2	210	2	sp|Q92618|ZN516_HUMAN Zinc finger protein 516 OS=Homo sapiens GN=ZNF516 PE=1 SV=1	188	77.0	3e-16
Pfor_comp10633_c0_seq1	229	6	sp|Q5U3Y5|SFT2A_RAT Vesicle transport protein SFT2A OS=Rattus norvegicus GN=Sft2d1 PE=2 SV=1	143	59.7	3e-11
Pfor_comp10633_c0_seq2	449	6	sp|O95562|SFT2B_HUMAN Vesicle transport protein SFT2B OS=Homo sapiens GN=SFT2D2 PE=1 SV=1	406	160	7e-49
Pfor_comp10634_c0_seq1	860	142	sp|Q99LM3|SMTL1_MOUSE Smoothelin-like protein 1 OS=Mus musculus GN=Smtnl1 PE=1 SV=1	269	108	2e-25
Pfor_comp10634_c1_seq1	361	7	sp|Q8CI12|SMTL2_MOUSE Smoothelin-like protein 2 OS=Mus musculus GN=Smtnl2 PE=1 SV=1	164	67.8	1e-12
Pfor_comp10635_c0_seq1	789	374	sp|A0MSJ1|CRA1B_DANRE Collagen alpha-1(XXVII) chain B OS=Danio rerio GN=col27a1b PE=2 SV=1	612	240	5e-70
Pfor_comp10635_c0_seq2	697	377	sp|A0MSJ1|CRA1B_DANRE Collagen alpha-1(XXVII) chain B OS=Danio rerio GN=col27a1b PE=2 SV=1	612	240	2e-70
Pfor_comp10638_c0_seq1	261	8	sp|O60641|AP180_HUMAN Clathrin coat assembly protein AP180 OS=Homo sapiens GN=SNAP91 PE=1 SV=2	262	105	5e-26
Pfor_comp10638_c0_seq2	415	16	sp|Q61548|AP180_MOUSE Clathrin coat assembly protein AP180 OS=Mus musculus GN=Snap91 PE=1 SV=1	421	166	8e-47
Pfor_comp10644_c0_seq1	366	80	sp|P0C6S8|LIGO3_HUMAN Leucine-rich repeat and immunoglobulin-like domain-containing nogo receptor-interacting protein 3 OS=Homo sapiens GN=LINGO3 PE=2 SV=1	410	162	2e-46
Pfor_comp10648_c0_seq1	467	15	sp|Q62086|PON2_MOUSE Serum paraoxonase/arylesterase 2 OS=Mus musculus GN=Pon2 PE=1 SV=2	335	133	3e-36
Pfor_comp10653_c0_seq1	222	4	sp|B1WB06|MET24_XENTR Methyltransferase-like protein 24 OS=Xenopus tropicalis GN=mettl24 PE=2 SV=1	132	55.5	4e-09
Pfor_comp10663_c0_seq1	306	4	sp|Q86WI1|PKHL1_HUMAN Fibrocystin-L OS=Homo sapiens GN=PKHD1L1 PE=2 SV=2	314	125	2e-32
Pfor_comp10663_c1_seq1	389	2	sp|Q80ZA4|PKHL1_MOUSE Fibrocystin-L OS=Mus musculus GN=Pkhd1l1 PE=2 SV=1	429	169	3e-47
Pfor_comp10672_c0_seq1	404	78	sp|Q8R5L7|FGF14_RAT Fibroblast growth factor 14 OS=Rattus norvegicus GN=Fgf14 PE=2 SV=1	395	156	2e-46
Pfor_comp10672_c1_seq1	556	13	sp|Q8R5L7|FGF14_RAT Fibroblast growth factor 14 OS=Rattus norvegicus GN=Fgf14 PE=2 SV=1	368	146	1e-41
Pfor_comp10675_c0_seq1	746	196	sp|Q91ZW7|C209E_MOUSE CD209 antigen-like protein E OS=Mus musculus GN=Cd209e PE=2 SV=1	216	87.8	2e-19
Pfor_comp10681_c0_seq1	245	180	sp|Q9JKF8|RASD1_RAT Dexamethasone-induced Ras-related protein 1 OS=Rattus norvegicus GN=Rasd1 PE=1 SV=1	361	143	7e-42
Pfor_comp10681_c1_seq1	691	174	sp|Q9Y272|RASD1_HUMAN Dexamethasone-induced Ras-related protein 1 OS=Homo sapiens GN=RASD1 PE=1 SV=1	676	265	1e-86
Pfor_comp10684_c0_seq1	287	33	sp|Q5D0K2|CCKAR_CANFA Cholecystokinin receptor type A OS=Canis familiaris GN=CCKAR PE=2 SV=1	273	109	3e-28
Pfor_comp10684_c1_seq1	511	14	sp|P70031|CCKAR_XENLA Cholecystokinin receptor OS=Xenopus laevis GN=cckar PE=2 SV=1	390	154	2e-43
Pfor_comp10691_c0_seq1	237	2	sp|Q9EQ16|CXCR6_MOUSE C-X-C chemokine receptor type 6 OS=Mus musculus GN=Cxcr6 PE=1 SV=1	114	48.5	1e-06
Pfor_comp10691_c1_seq1	401	500	sp|O54689|CCR6_MOUSE C-C chemokine receptor type 6 OS=Mus musculus GN=Ccr6 PE=2 SV=1	338	134	6e-37
Pfor_comp10694_c0_seq1	478	18	sp|P92523|M860_ARATH Uncharacterized mitochondrial protein AtMg00860 OS=Arabidopsis thaliana GN=AtMg00860 PE=4 SV=1	129	54.3	1e-08
Pfor_comp10694_c1_seq1	216	14	sp|P04323|POL3_DROME Retrovirus-related Pol polyprotein from transposon 17.6 OS=Drosophila melanogaster GN=pol PE=3 SV=1	150	62.4	3e-11
Pfor_comp10696_c0_seq1	246	7	sp|Q8VDQ1|PTGR2_MOUSE Prostaglandin reductase 2 OS=Mus musculus GN=Ptgr2 PE=1 SV=2	296	118	6e-32
Pfor_comp10696_c1_seq1	425	23	sp|Q5R806|PTGR2_PONAB Prostaglandin reductase 2 OS=Pongo abelii GN=PTGR2 PE=2 SV=2	483	190	3e-58
Pfor_comp10703_c0_seq1	555	30	sp|Q9XS65|PTGDS_CANFA Prostaglandin-H2 D-isomerase OS=Canis familiaris GN=PTGDS PE=2 SV=1	196	80.1	3e-17
Pfor_comp10704_c0_seq1	215	500	sp|Q9ERR8|ZN319_MOUSE Zinc finger protein 319 OS=Mus musculus GN=Znf319 PE=2 SV=1	320	127	9e-35
Pfor_comp10707_c0_seq1	688	7	sp|Q9NBX4|RTXE_DROME Probable RNA-directed DNA polymerase from transposon X-element OS=Drosophila melanogaster GN=X-element\ORF2 PE=3 SV=1	171	70.5	2e-16
Pfor_comp10713_c0_seq1	251	9	sp|Q13402|MYO7A_HUMAN Unconventional myosin-VIIa OS=Homo sapiens GN=MYO7A PE=1 SV=2	344	137	8e-37
Pfor_comp10714_c0_seq1	218	5	sp|Q5RCR8|ARMC1_PONAB Armadillo repeat-containing protein 1 OS=Pongo abelii GN=ARMC1 PE=2 SV=1	141	58.9	1e-10
Pfor_comp10714_c0_seq2	500	5	sp|Q5RCR8|ARMC1_PONAB Armadillo repeat-containing protein 1 OS=Pongo abelii GN=ARMC1 PE=2 SV=1	168	69.3	2e-13
Pfor_comp10723_c0_seq1	779	184	sp|Q5F3L1|KS6A5_CHICK Ribosomal protein S6 kinase alpha-5 OS=Gallus gallus GN=RPS6KA5 PE=2 SV=1	750	293	1e-91
Pfor_comp10723_c0_seq2	778	500	sp|Q5F3L1|KS6A5_CHICK Ribosomal protein S6 kinase alpha-5 OS=Gallus gallus GN=RPS6KA5 PE=2 SV=1	839	327	1e-104
Pfor_comp10734_c0_seq1	570	21	sp|Q8VHW9|CCG4_RAT Voltage-dependent calcium channel gamma-4 subunit OS=Rattus norvegicus GN=Cacng4 PE=1 SV=1	739	289	4e-96
Pfor_comp10737_c0_seq1	237	18	sp|Q9Y6R7|FCGBP_HUMAN IgGFc-binding protein OS=Homo sapiens GN=FCGBP PE=1 SV=3	202	82.4	7e-18
[truncated: 54,086 more rows]
