# Supplementary material for: The gonadal transcriptome of the unisexual Amazon molly Poecilia formosa in comparison to its sexual ancestors, Poecilia mexicana and Poecilia latipinna
Source: BMC Genomics. 2018 Jan 3;19:12. doi: 10.1186/s12864-017-4382-2 (PMC5753479; doi:10.1186/s12864-017-4382-2)
Supplement: Supplementary file 8 — Blast results for the sequence comparisons between the Poecilia latipinna transcriptome and the Uniprot/Swiss-Prot database. (TXT 7176 kb) [file 12864_2017_4382_MOESM8_ESM.txt]

QueryName	QueryLength	NumberHits	HitName	HitDescription	Score	Bits	Evalue
Plat_comp1_c0_seq1	616	98	sp|P45452|MMP13_HUMAN Collagenase 3 OS=Homo sapiens GN=MMP13 PE=1 SV=1	655	256	2e-81
Plat_comp2_c1_seq1	957	35	sp|P98088|MUC5A_HUMAN Mucin-5AC (Fragments) OS=Homo sapiens GN=MUC5AC PE=1 SV=3	158	65.5	2e-10
Plat_comp8_c0_seq1	498	2	sp|O43303|CP110_HUMAN Centriolar coiled-coil protein of 110 kDa OS=Homo sapiens GN=CCP110 PE=1 SV=3	126	53.1	2e-07
Plat_comp8_c0_seq2	2377	2	sp|O43303|CP110_HUMAN Centriolar coiled-coil protein of 110 kDa OS=Homo sapiens GN=CCP110 PE=1 SV=3	262	105	7e-22
Plat_comp9_c0_seq1	737	7	sp|Q5R6B8|SL9B2_PONAB Mitochondrial sodium/hydrogen exchanger 9B2 OS=Pongo abelii GN=SLC9B2 PE=2 SV=1	166	68.6	5e-12
Plat_comp13_c0_seq1	1242	13	sp|Q9UL68|MYT1L_HUMAN Myelin transcription factor 1-like protein OS=Homo sapiens GN=MYT1L PE=2 SV=3	941	367	4e-114
Plat_comp13_c0_seq2	1348	13	sp|Q9UL68|MYT1L_HUMAN Myelin transcription factor 1-like protein OS=Homo sapiens GN=MYT1L PE=2 SV=3	941	367	1e-113
Plat_comp15_c0_seq1	3296	3	sp|Q00961|NMDE3_RAT Glutamate receptor ionotropic, NMDA 2C OS=Rattus norvegicus GN=Grin2c PE=1 SV=1	180	73.9	7e-12
Plat_comp15_c0_seq2	2685	14	sp|Q14957|NMDE3_HUMAN Glutamate receptor ionotropic, NMDA 2C OS=Homo sapiens GN=GRIN2C PE=1 SV=3	595	233	3e-62
Plat_comp21_c0_seq1	848	45	sp|Q05193|DYN1_HUMAN Dynamin-1 OS=Homo sapiens GN=DNM1 PE=1 SV=2	1309	508	2e-173
Plat_comp25_c0_seq1	683	12	sp|Q5XH09|CMBL_XENLA Carboxymethylenebutenolidase homolog OS=Xenopus laevis GN=cmbl PE=2 SV=1	635	249	6e-81
Plat_comp25_c1_seq1	299	6	sp|Q6P7K0|CMBL_XENTR Carboxymethylenebutenolidase homolog OS=Xenopus tropicalis GN=cmbl PE=2 SV=1	323	129	3e-36
Plat_comp28_c0_seq1	1341	244	sp|Q99788|CML1_HUMAN Chemokine-like receptor 1 OS=Homo sapiens GN=CMKLR1 PE=1 SV=2	366	145	2e-37
Plat_comp28_c1_seq1	514	314	sp|B1PHQ8|CML1_PIG Chemokine-like receptor 1 OS=Sus scrofa GN=CMLKR1 PE=2 SV=1	275	110	1e-27
Plat_comp32_c1_seq1	305	11	sp|P15884|ITF2_HUMAN Transcription factor 4 OS=Homo sapiens GN=TCF4 PE=1 SV=3	229	92.8	2e-21
Plat_comp37_c0_seq1	1246	1	sp|Q70EK8|UBP53_HUMAN Inactive ubiquitin carboxyl-terminal hydrolase 53 OS=Homo sapiens GN=USP53 PE=2 SV=2	132	55.5	7e-07
Plat_comp39_c0_seq1	2118	67	sp|Q4V8I7|LRC8A_RAT Volume-regulated anion channel subunit LRRC8A OS=Rattus norvegicus GN=Lrrc8a PE=2 SV=1	2880	1113	0.0
Plat_comp39_c1_seq1	759	297	sp|Q8IWT6|LRC8A_HUMAN Volume-regulated anion channel subunit LRRC8A OS=Homo sapiens GN=LRRC8A PE=1 SV=1	657	257	4e-78
Plat_comp45_c0_seq1	490	2	sp|Q9GKT2|FXDC2_MACFA Fatty acid hydroxylase domain-containing protein 2 OS=Macaca fascicularis GN=FAXDC2 PE=2 SV=1	352	140	8e-39
Plat_comp48_c0_seq1	299	111	sp|A2T929|RXRAA_DANRE Retinoic acid receptor RXR-alpha-A OS=Danio rerio GN=rxraa PE=2 SV=2	463	182	3e-55
Plat_comp58_c0_seq1	255	8	sp|P01804|HVM35_MOUSE Ig heavy chain V-III region HPC76 (Fragment) OS=Mus musculus PE=4 SV=1	108	46.2	1e-06
Plat_comp63_c1_seq1	469	35	sp|Q3T0Y8|VAMP8_BOVIN Vesicle-associated membrane protein 8 OS=Bos taurus GN=VAMP8 PE=3 SV=1	141	58.9	1e-10
Plat_comp65_c0_seq1	534	16	sp|Q29RQ1|CO7_BOVIN Complement component C7 OS=Bos taurus GN=C7 PE=2 SV=1	272	109	4e-26
Plat_comp65_c1_seq1	975	73	sp|Q9TUQ3|CO7_PIG Complement component C7 OS=Sus scrofa GN=C7 PE=1 SV=1	630	247	5e-73
Plat_comp72_c0_seq1	237	1	sp|P20767|LAC2_RAT Ig lambda-2 chain C region OS=Rattus norvegicus PE=4 SV=1	103	44.3	5e-06
Plat_comp73_c0_seq1	307	176	sp|P11708|MDHC_PIG Malate dehydrogenase, cytoplasmic OS=Sus scrofa GN=MDH1 PE=1 SV=4	341	135	4e-38
Plat_comp73_c1_seq1	793	315	sp|Q5ZME2|MDHC_CHICK Malate dehydrogenase, cytoplasmic OS=Gallus gallus GN=MDH1 PE=2 SV=1	1130	439	6e-154
Plat_comp78_c1_seq1	506	4	sp|Q6V0K7|OIT3_RAT Oncoprotein-induced transcript 3 protein OS=Rattus norvegicus GN=Oit3 PE=2 SV=1	197	80.5	2e-16
Plat_comp80_c1_seq1	1260	19	sp|P24507|SY63_DIPOM Synaptotagmin-C OS=Diplobatis ommata GN=P65-C PE=2 SV=1	638	250	3e-75
Plat_comp83_c0_seq1	303	2	sp|Q5T197|DCST1_HUMAN DC-STAMP domain-containing protein 1 OS=Homo sapiens GN=DCST1 PE=2 SV=1	186	76.3	1e-15
Plat_comp83_c0_seq2	726	3	sp|Q5T197|DCST1_HUMAN DC-STAMP domain-containing protein 1 OS=Homo sapiens GN=DCST1 PE=2 SV=1	247	99.8	3e-22
Plat_comp86_c1_seq1	356	2	sp|Q8R3B7|BRD8_MOUSE Bromodomain-containing protein 8 OS=Mus musculus GN=Brd8 PE=1 SV=2	345	137	1e-36
Plat_comp89_c0_seq1	458	68	sp|Q9Y6N7|ROBO1_HUMAN Roundabout homolog 1 OS=Homo sapiens GN=ROBO1 PE=1 SV=1	516	203	8e-59
Plat_comp89_c1_seq1	1045	55	sp|O89026|ROBO1_MOUSE Roundabout homolog 1 OS=Mus musculus GN=Robo1 PE=1 SV=1	1270	493	1e-159
Plat_comp95_c0_seq1	441	73	sp|Q8BHI9|NIM1_MOUSE Serine/threonine-protein kinase NIM1 OS=Mus musculus GN=Nim1k PE=2 SV=1	311	124	1e-32
Plat_comp95_c1_seq1	402	500	sp|Q8IY84|NIM1_HUMAN Serine/threonine-protein kinase NIM1 OS=Homo sapiens GN=NIM1K PE=1 SV=1	500	197	5e-60
Plat_comp100_c0_seq1	413	9	sp|Q24JV9|L3BPA_DANRE Galectin-3-binding protein A OS=Danio rerio GN=lgals3bpa PE=2 SV=1	300	120	6e-31
Plat_comp100_c1_seq1	437	72	sp|Q24JV9|L3BPA_DANRE Galectin-3-binding protein A OS=Danio rerio GN=lgals3bpa PE=2 SV=1	413	163	2e-46
Plat_comp101_c0_seq1	518	10	sp|Q68FT3|PYRD2_RAT Pyridine nucleotide-disulfide oxidoreductase domain-containing protein 2 OS=Rattus norvegicus GN=Pyroxd2 PE=2 SV=1	409	162	2e-45
Plat_comp101_c0_seq2	911	13	sp|Q8N2H3|PYRD2_HUMAN Pyridine nucleotide-disulfide oxidoreductase domain-containing protein 2 OS=Homo sapiens GN=PYROXD2 PE=2 SV=2	894	348	2e-114
Plat_comp103_c0_seq1	728	1	sp|Q9ULE4|F184B_HUMAN Protein FAM184B OS=Homo sapiens GN=FAM184B PE=2 SV=3	124	52.4	2e-06
Plat_comp108_c1_seq1	649	64	sp|Q15399|TLR1_HUMAN Toll-like receptor 1 OS=Homo sapiens GN=TLR1 PE=1 SV=3	591	232	2e-69
Plat_comp110_c0_seq1	594	8	sp|Q9Z218|DPP6_MOUSE Dipeptidyl aminopeptidase-like protein 6 OS=Mus musculus GN=Dpp6 PE=1 SV=1	195	79.7	9e-16
Plat_comp110_c0_seq2	658	8	sp|Q8N608|DPP10_HUMAN Inactive dipeptidyl peptidase 10 OS=Homo sapiens GN=DPP10 PE=1 SV=2	186	76.3	8e-21
Plat_comp126_c0_seq1	511	14	sp|Q567I4|PLCX1_DANRE PI-PLC X domain-containing protein 1 OS=Danio rerio GN=plcxd1 PE=2 SV=1	354	140	4e-39
Plat_comp126_c1_seq1	242	8	sp|Q9NUJ7|PLCX1_HUMAN PI-PLC X domain-containing protein 1 OS=Homo sapiens GN=PLCXD1 PE=2 SV=1	205	83.6	2e-19
Plat_comp130_c0_seq1	818	2	sp|Q56A10|ZN608_MOUSE Zinc finger protein 608 OS=Mus musculus GN=Znf608 PE=2 SV=1	137	57.4	6e-08
Plat_comp130_c0_seq2	845	2	sp|Q56A10|ZN608_MOUSE Zinc finger protein 608 OS=Mus musculus GN=Znf608 PE=2 SV=1	194	79.3	4e-15
Plat_comp132_c0_seq2	615	9	sp|Q8C1B1|CAMP2_MOUSE Calmodulin-regulated spectrin-associated protein 2 OS=Mus musculus GN=Camsap2 PE=1 SV=3	427	169	4e-46
Plat_comp133_c0_seq1	395	7	sp|Q6PFT6|TMM47_DANRE Transmembrane protein 47 OS=Danio rerio GN=tmem47 PE=2 SV=1	412	163	8e-50
Plat_comp139_c0_seq1	718	39	sp|Q9JJV9|SCN5A_MOUSE Sodium channel protein type 5 subunit alpha OS=Mus musculus GN=Scn5a PE=1 SV=2	709	277	3e-83
Plat_comp139_c1_seq1	253	59	sp|P04774|SCN1A_RAT Sodium channel protein type 1 subunit alpha OS=Rattus norvegicus GN=Scn1a PE=1 SV=1	349	139	2e-37
Plat_comp144_c0_seq1	1205	59	sp|Q9UBY9|HSPB7_HUMAN Heat shock protein beta-7 OS=Homo sapiens GN=HSPB7 PE=1 SV=1	485	191	3e-57
Plat_comp145_c0_seq1	1173	13	sp|Q791T5|MTCH1_MOUSE Mitochondrial carrier homolog 1 OS=Mus musculus GN=Mtch1 PE=2 SV=1	994	387	2e-130
Plat_comp148_c0_seq1	862	139	sp|Q14678|KANK1_HUMAN KN motif and ankyrin repeat domain-containing protein 1 OS=Homo sapiens GN=KANK1 PE=1 SV=3	258	103	5e-23
Plat_comp155_c0_seq1	939	10	sp|Q8R3G9|TSN8_MOUSE Tetraspanin-8 OS=Mus musculus GN=Tspan8 PE=2 SV=1	195	79.7	3e-16
Plat_comp155_c1_seq1	223	30	sp|Q8R3G9|TSN8_MOUSE Tetraspanin-8 OS=Mus musculus GN=Tspan8 PE=2 SV=1	130	54.7	3e-09
Plat_comp156_c0_seq1	587	14	sp|Q8QGW7|LITAF_CHICK Lipopolysaccharide-induced tumor necrosis factor-alpha factor homolog OS=Gallus gallus GN=LITAF PE=2 SV=1	200	81.6	5e-18
Plat_comp163_c0_seq1	216	74	sp|P54652|HSP72_HUMAN Heat shock-related 70 kDa protein 2 OS=Homo sapiens GN=HSPA2 PE=1 SV=1	157	65.1	3e-12
Plat_comp163_c1_seq1	272	402	sp|Q91233|HSP70_ONCTS Heat shock 70 kDa protein OS=Oncorhynchus tshawytscha GN=hsp70 PE=2 SV=1	400	158	2e-45
Plat_comp177_c0_seq1	494	2	sp|Q8NEE8|TTC16_HUMAN Tetratricopeptide repeat protein 16 OS=Homo sapiens GN=TTC16 PE=2 SV=2	116	49.3	4e-06
Plat_comp178_c0_seq1	1880	110	sp|P17085|IGF1_ONCKI Insulin-like growth factor I OS=Oncorhynchus kisutch GN=igf1 PE=1 SV=2	573	225	1e-67
Plat_comp179_c0_seq1	1578	20	sp|Q17I16|WDY_AEDAE WD repeat-containing protein on Y chromosome OS=Aedes aegypti GN=WDY PE=3 SV=1	224	90.9	9e-18
Plat_comp180_c0_seq1	1455	37	sp|Q6TCG8|PAQR3_MOUSE Progestin and adipoQ receptor family member 3 OS=Mus musculus GN=Paqr3 PE=2 SV=1	1205	468	4e-162
Plat_comp187_c0_seq1	717	108	sp|Q9UQ05|KCNH4_HUMAN Potassium voltage-gated channel subfamily H member 4 OS=Homo sapiens GN=KCNH4 PE=2 SV=1	1054	410	1e-134
Plat_comp187_c1_seq1	301	7	sp|Q9R1T9|KCNH4_RAT Potassium voltage-gated channel subfamily H member 4 OS=Rattus norvegicus GN=Kcnh4 PE=2 SV=1	209	85.1	1e-18
Plat_comp192_c0_seq1	1559	92	sp|P21932|ADCY3_RAT Adenylate cyclase type 3 OS=Rattus norvegicus GN=Adcy3 PE=2 SV=1	1621	629	0.0
Plat_comp192_c1_seq1	825	33	sp|O60266|ADCY3_HUMAN Adenylate cyclase type 3 OS=Homo sapiens GN=ADCY3 PE=1 SV=3	744	291	1e-88
Plat_comp205_c0_seq1	749	11	sp|O14522|PTPRT_HUMAN Receptor-type tyrosine-protein phosphatase T OS=Homo sapiens GN=PTPRT PE=1 SV=6	956	372	1e-117
Plat_comp205_c1_seq1	383	10	sp|O14522|PTPRT_HUMAN Receptor-type tyrosine-protein phosphatase T OS=Homo sapiens GN=PTPRT PE=1 SV=6	450	177	2e-50
Plat_comp206_c0_seq1	227	3	sp|O15484|CAN5_HUMAN Calpain-5 OS=Homo sapiens GN=CAPN5 PE=1 SV=2	157	65.1	3e-12
Plat_comp206_c0_seq2	227	6	sp|O15484|CAN5_HUMAN Calpain-5 OS=Homo sapiens GN=CAPN5 PE=1 SV=2	177	72.8	7e-15
Plat_comp209_c0_seq1	613	500	sp|Q9HCK0|ZBT26_HUMAN Zinc finger and BTB domain-containing protein 26 OS=Homo sapiens GN=ZBTB26 PE=2 SV=2	675	264	7e-85
Plat_comp209_c1_seq1	368	1	sp|Q9HCK0|ZBT26_HUMAN Zinc finger and BTB domain-containing protein 26 OS=Homo sapiens GN=ZBTB26 PE=2 SV=2	145	60.5	3e-10
Plat_comp213_c0_seq1	1412	3	sp|O95206|PCDH8_HUMAN Protocadherin-8 OS=Homo sapiens GN=PCDH8 PE=2 SV=2	517	203	3e-55
Plat_comp213_c0_seq2	414	189	sp|O95206|PCDH8_HUMAN Protocadherin-8 OS=Homo sapiens GN=PCDH8 PE=2 SV=2	268	107	6e-26
Plat_comp219_c0_seq1	1030	44	sp|A1L1W9|MOT10_DANRE Monocarboxylate transporter 10 OS=Danio rerio GN=slc16a10 PE=2 SV=1	648	254	5e-78
Plat_comp221_c0_seq1	846	10	sp|P17810|PRPH2_BOVIN Peripherin-2 OS=Bos taurus GN=PRPH2 PE=1 SV=1	178	73.2	2e-13
Plat_comp223_c0_seq1	689	90	sp|Q9Z2H5|E41L1_MOUSE Band 4.1-like protein 1 OS=Mus musculus GN=Epb41l1 PE=1 SV=2	1127	438	6e-147
Plat_comp223_c1_seq1	373	4	sp|Q9WTP0|E41L1_RAT Band 4.1-like protein 1 OS=Rattus norvegicus GN=Epb41l1 PE=1 SV=1	175	72.0	7e-14
Plat_comp230_c0_seq1	202	10	sp|C0H8I2|SETD6_SALSA N-lysine methyltransferase setd6 OS=Salmo salar GN=setd6 PE=2 SV=1	248	100	4e-25
Plat_comp230_c1_seq1	587	9	sp|C0H8I2|SETD6_SALSA N-lysine methyltransferase setd6 OS=Salmo salar GN=setd6 PE=2 SV=1	422	167	1e-47
Plat_comp233_c1_seq1	344	136	sp|Q04899|CDK18_MOUSE Cyclin-dependent kinase 18 OS=Mus musculus GN=Cdk18 PE=1 SV=1	410	162	4e-47
Plat_comp258_c0_seq1	1026	167	sp|Q6PJ69|TRI65_HUMAN Tripartite motif-containing protein 65 OS=Homo sapiens GN=TRIM65 PE=1 SV=3	241	97.4	5e-21
Plat_comp258_c1_seq1	814	47	sp|Q99PP9|TRI16_MOUSE Tripartite motif-containing protein 16 OS=Mus musculus GN=Trim16 PE=2 SV=2	233	94.4	2e-20
Plat_comp259_c0_seq1	434	500	sp|P18291|GRAB_RAT Granzyme B OS=Rattus norvegicus GN=Gzmb PE=1 SV=1	302	120	2e-32
Plat_comp259_c1_seq1	401	465	sp|O60259|KLK8_HUMAN Kallikrein-8 OS=Homo sapiens GN=KLK8 PE=1 SV=1	196	80.1	1e-17
Plat_comp265_c0_seq1	547	10	sp|Q8AXQ3|SH3B4_SERQU SH3 domain-binding protein 4 OS=Seriola quinqueradiata GN=sh3bp4 PE=2 SV=1	758	296	8e-93
Plat_comp265_c1_seq1	293	10	sp|Q8AXQ3|SH3B4_SERQU SH3 domain-binding protein 4 OS=Seriola quinqueradiata GN=sh3bp4 PE=2 SV=1	472	186	2e-54
Plat_comp269_c1_seq1	337	135	sp|P18737|ZG8_XENLA Gastrula zinc finger protein XlCGF8.2DB (Fragment) OS=Xenopus laevis PE=3 SV=1	120	50.8	1e-07
Plat_comp270_c0_seq1	478	20	sp|P06398|TNNT3_COTJA Troponin T, fast skeletal muscle isoforms OS=Coturnix coturnix japonica GN=TNNT3 PE=2 SV=4	176	72.4	1e-14
Plat_comp271_c0_seq1	884	97	sp|Q4R525|RGS4_MACFA Regulator of G-protein signaling 4 OS=Macaca fascicularis GN=RGS4 PE=2 SV=1	494	194	2e-59
Plat_comp272_c1_seq1	233	4	sp|U3U715|HISAT_SCOAU Histidine N-acetyltransferase OS=Scomber australasicus GN=hisat PE=1 SV=1	279	112	1e-29
Plat_comp274_c0_seq1	248	4	sp|Q9ULJ6|ZMIZ1_HUMAN Zinc finger MIZ domain-containing protein 1 OS=Homo sapiens GN=ZMIZ1 PE=1 SV=3	162	67.0	1e-12
Plat_comp274_c1_seq1	371	2	sp|Q6P1E1|ZMIZ1_MOUSE Zinc finger MIZ domain-containing protein 1 OS=Mus musculus GN=Zmiz1 PE=2 SV=1	158	65.5	1e-11
Plat_comp277_c0_seq1	1564	4	sp|Q6ZVD7|STOX1_HUMAN Storkhead-box protein 1 OS=Homo sapiens GN=STOX1 PE=1 SV=2	355	141	5e-34
Plat_comp278_c0_seq1	804	26	sp|Q6ZQQ6|WDR87_HUMAN WD repeat-containing protein 87 OS=Homo sapiens GN=WDR87 PE=1 SV=3	160	66.2	6e-11
Plat_comp280_c0_seq1	475	2	sp|A2A891|CMTA1_MOUSE Calmodulin-binding transcription activator 1 OS=Mus musculus GN=Camta1 PE=2 SV=1	166	68.6	3e-12
Plat_comp280_c1_seq1	680	5	sp|Q9Y6Y1|CMTA1_HUMAN Calmodulin-binding transcription activator 1 OS=Homo sapiens GN=CAMTA1 PE=1 SV=4	839	327	2e-101
Plat_comp284_c0_seq1	512	6	sp|P19518|CCG1_RABIT Voltage-dependent calcium channel gamma-1 subunit OS=Oryctolagus cuniculus GN=CACNG1 PE=1 SV=1	273	109	4e-28
Plat_comp284_c0_seq2	411	6	sp|P19518|CCG1_RABIT Voltage-dependent calcium channel gamma-1 subunit OS=Oryctolagus cuniculus GN=CACNG1 PE=1 SV=1	335	133	1e-37
Plat_comp285_c0_seq1	342	5	sp|Q06220|SCF_CANFA Kit ligand OS=Canis familiaris GN=KITLG PE=2 SV=1	128	53.9	3e-08
Plat_comp286_c0_seq1	654	2	sp|J3S6Y1|TSEAR_MOUSE Thrombospondin-type laminin G domain and EAR repeat-containing protein OS=Mus musculus GN=Tspear PE=1 SV=1	587	230	2e-69
Plat_comp286_c1_seq1	408	2	sp|Q8WU66|TSEAR_HUMAN Thrombospondin-type laminin G domain and EAR repeat-containing protein OS=Homo sapiens GN=TSPEAR PE=1 SV=2	280	112	7e-28
Plat_comp289_c0_seq1	1001	3	sp|Q6DFV8|VWDE_MOUSE von Willebrand factor D and EGF domain-containing protein OS=Mus musculus GN=Vwde PE=2 SV=2	825	322	3e-100
Plat_comp294_c0_seq1	548	15	sp|Q01728|NAC1_RAT Sodium/calcium exchanger 1 OS=Rattus norvegicus GN=Slc8a1 PE=2 SV=3	613	240	2e-72
Plat_comp294_c1_seq1	645	20	sp|P57103|NAC3_HUMAN Sodium/calcium exchanger 3 OS=Homo sapiens GN=SLC8A3 PE=2 SV=2	580	228	2e-67
Plat_comp297_c0_seq1	1622	24	sp|Q5R5V7|ADDB_PONAB Beta-adducin OS=Pongo abelii GN=ADD2 PE=2 SV=3	1584	614	0.0
Plat_comp299_c0_seq1	673	103	sp|Q80YY7|ZN618_MOUSE Zinc finger protein 618 OS=Mus musculus GN=Znf618 PE=2 SV=3	470	185	4e-52
Plat_comp299_c1_seq1	1899	2	sp|Q80YY7|ZN618_MOUSE Zinc finger protein 618 OS=Mus musculus GN=Znf618 PE=2 SV=3	1333	518	2e-170
Plat_comp304_c0_seq1	1627	26	sp|Q5PQ89|AN34B_XENLA Ankyrin repeat domain-containing protein 34B OS=Xenopus laevis GN=ankrd34b PE=2 SV=1	377	149	9e-38
Plat_comp304_c0_seq2	766	43	sp|Q5PQ89|AN34B_XENLA Ankyrin repeat domain-containing protein 34B OS=Xenopus laevis GN=ankrd34b PE=2 SV=1	377	149	5e-40
Plat_comp315_c0_seq1	604	500	sp|Q8JFR5|KITA_DANRE Mast/stem cell growth factor receptor kita OS=Danio rerio GN=kita PE=2 SV=2	713	279	4e-86
Plat_comp315_c1_seq1	600	85	sp|Q8JFR5|KITA_DANRE Mast/stem cell growth factor receptor kita OS=Danio rerio GN=kita PE=2 SV=2	722	282	2e-87
Plat_comp317_c0_seq1	411	15	sp|Q06481|APLP2_HUMAN Amyloid-like protein 2 OS=Homo sapiens GN=APLP2 PE=1 SV=2	229	92.8	6e-21
Plat_comp317_c1_seq1	506	17	sp|Q5IS80|A4_PANTR Amyloid beta A4 protein OS=Pan troglodytes GN=APP PE=2 SV=1	387	153	6e-42
Plat_comp319_c0_seq1	408	118	sp|Q9H254|SPTN4_HUMAN Spectrin beta chain, non-erythrocytic 4 OS=Homo sapiens GN=SPTBN4 PE=1 SV=2	643	252	5e-76
Plat_comp319_c1_seq1	660	65	sp|Q62261|SPTB2_MOUSE Spectrin beta chain, non-erythrocytic 1 OS=Mus musculus GN=Sptbn1 PE=1 SV=2	420	166	8e-45
Plat_comp322_c0_seq1	770	8	sp|Q6NY73|L3BPB_DANRE Galectin-3-binding protein B OS=Danio rerio GN=lgals3bpb PE=2 SV=1	379	150	3e-40
Plat_comp327_c0_seq1	626	46	sp|P10039|TENA_CHICK Tenascin OS=Gallus gallus GN=TNC PE=1 SV=2	592	232	4e-68
Plat_comp327_c1_seq1	1049	269	sp|Q29116|TENA_PIG Tenascin OS=Sus scrofa GN=TNC PE=1 SV=1	1277	496	6e-160
Plat_comp329_c0_seq1	634	86	sp|P15389|SCN5A_RAT Sodium channel protein type 5 subunit alpha OS=Rattus norvegicus GN=Scn5a PE=2 SV=1	815	318	5e-98
Plat_comp329_c0_seq2	657	40	sp|P15389|SCN5A_RAT Sodium channel protein type 5 subunit alpha OS=Rattus norvegicus GN=Scn5a PE=2 SV=1	247	99.8	4e-22
Plat_comp336_c0_seq1	1023	6	sp|O60229|KALRN_HUMAN Kalirin OS=Homo sapiens GN=KALRN PE=1 SV=2	899	350	6e-107
Plat_comp336_c1_seq1	448	12	sp|P97924|KALRN_RAT Kalirin OS=Rattus norvegicus GN=Kalrn PE=1 SV=3	465	183	7e-52
Plat_comp337_c0_seq1	422	132	sp|Q96JQ0|PCD16_HUMAN Protocadherin-16 OS=Homo sapiens GN=DCHS1 PE=1 SV=1	191	78.2	1e-15
Plat_comp346_c0_seq1	315	2	sp|O70589|CSKP_MOUSE Peripheral plasma membrane protein CASK OS=Mus musculus GN=Cask PE=1 SV=2	111	47.4	8e-06
Plat_comp349_c0_seq1	1643	3	sp|O89026|ROBO1_MOUSE Roundabout homolog 1 OS=Mus musculus GN=Robo1 PE=1 SV=1	378	150	1e-36
Plat_comp355_c0_seq1	1663	1	sp|Q588F8|LEP_TETNG Leptin OS=Tetraodon nigroviridis GN=lep PE=2 SV=2	118	50.1	7e-06
Plat_comp356_c0_seq1	512	3	sp|A7MB34|F181B_BOVIN Protein FAM181B OS=Bos taurus GN=FAM181B PE=2 SV=1	137	57.4	8e-09
Plat_comp357_c0_seq1	827	4	sp|Q5BK01|MET24_RAT Methyltransferase-like protein 24 OS=Rattus norvegicus GN=Mettl24 PE=2 SV=1	697	273	6e-88
Plat_comp364_c0_seq2	900	4	sp|Q9H0W7|THAP2_HUMAN THAP domain-containing protein 2 OS=Homo sapiens GN=THAP2 PE=1 SV=1	147	61.2	9e-10
Plat_comp372_c1_seq1	963	30	sp|P32506|PVR_CHLAE Poliovirus receptor homolog OS=Chlorocebus aethiops GN=PVR PE=2 SV=1	225	91.3	2e-19
Plat_comp374_c0_seq1	1237	8	sp|Q6INN8|SAMH1_XENLA Deoxynucleoside triphosphate triphosphohydrolase SAMHD1 OS=Xenopus laevis GN=samhd1 PE=2 SV=2	482	190	3e-52
Plat_comp374_c1_seq1	521	9	sp|Q6INN8|SAMH1_XENLA Deoxynucleoside triphosphate triphosphohydrolase SAMHD1 OS=Xenopus laevis GN=samhd1 PE=2 SV=2	426	168	1e-47
Plat_comp385_c1_seq1	718	9	sp|Q16613|SNAT_HUMAN Serotonin N-acetyltransferase OS=Homo sapiens GN=AANAT PE=1 SV=1	203	82.8	8e-24
Plat_comp390_c0_seq1	913	59	sp|P59384|ATS15_MOUSE A disintegrin and metalloproteinase with thrombospondin motifs 15 OS=Mus musculus GN=Adamts15 PE=2 SV=2	940	366	2e-117
Plat_comp390_c1_seq1	307	50	sp|Q8TE58|ATS15_HUMAN A disintegrin and metalloproteinase with thrombospondin motifs 15 OS=Homo sapiens GN=ADAMTS15 PE=2 SV=1	401	159	1e-44
Plat_comp393_c0_seq1	888	10	sp|Q5R6I2|MYOZ2_PONAB Myozenin-2 OS=Pongo abelii GN=MYOZ2 PE=2 SV=1	604	237	5e-75
Plat_comp394_c0_seq1	1091	14	sp|Q8CFG5|CA2D3_RAT Voltage-dependent calcium channel subunit alpha-2/delta-3 OS=Rattus norvegicus GN=Cacna2d3 PE=1 SV=1	1713	664	0.0
Plat_comp394_c1_seq1	408	5	sp|Q8CFG5|CA2D3_RAT Voltage-dependent calcium channel subunit alpha-2/delta-3 OS=Rattus norvegicus GN=Cacna2d3 PE=1 SV=1	583	229	6e-69
Plat_comp398_c0_seq1	2135	2	sp|A2A3L6|TTC24_HUMAN Tetratricopeptide repeat protein 24 OS=Homo sapiens GN=TTC24 PE=2 SV=1	508	200	7e-54
Plat_comp398_c0_seq2	2074	2	sp|A2A3L6|TTC24_HUMAN Tetratricopeptide repeat protein 24 OS=Homo sapiens GN=TTC24 PE=2 SV=1	508	200	6e-54
Plat_comp399_c0_seq1	1009	43	sp|O60229|KALRN_HUMAN Kalirin OS=Homo sapiens GN=KALRN PE=1 SV=2	670	262	2e-76
Plat_comp399_c1_seq1	1402	21	sp|O60229|KALRN_HUMAN Kalirin OS=Homo sapiens GN=KALRN PE=1 SV=2	735	287	3e-83
Plat_comp408_c0_seq1	658	5	sp|Q6AX59|ABHD8_XENLA Abhydrolase domain-containing protein 8 OS=Xenopus laevis GN=abhd8 PE=2 SV=1	395	156	2e-43
Plat_comp408_c1_seq1	1309	13	sp|Q17QP1|ABHD8_BOVIN Abhydrolase domain-containing protein 8 OS=Bos taurus GN=ABHD8 PE=2 SV=1	1157	450	8e-154
Plat_comp409_c0_seq1	3718	296	sp|P12107|COBA1_HUMAN Collagen alpha-1(XI) chain OS=Homo sapiens GN=COL11A1 PE=1 SV=4	1279	497	2e-148
Plat_comp409_c1_seq1	738	236	sp|P12107|COBA1_HUMAN Collagen alpha-1(XI) chain OS=Homo sapiens GN=COL11A1 PE=1 SV=4	350	139	3e-35
Plat_comp411_c0_seq1	230	9	sp|B0VXV2|SL3_SISCA Snaclec 3 OS=Sistrurus catenatus edwardsii PE=2 SV=1	113	48.1	3e-07
Plat_comp411_c1_seq1	256	2	sp|Q9UBG0|MRC2_HUMAN C-type mannose receptor 2 OS=Homo sapiens GN=MRC2 PE=1 SV=2	122	51.6	2e-07
Plat_comp412_c0_seq1	1006	500	sp|Q9NYL2|MLTK_HUMAN Mitogen-activated protein kinase kinase kinase MLT OS=Homo sapiens GN=ZAK PE=1 SV=3	1024	399	1e-130
Plat_comp412_c1_seq1	2085	22	sp|Q9NYL2|MLTK_HUMAN Mitogen-activated protein kinase kinase kinase MLT OS=Homo sapiens GN=ZAK PE=1 SV=3	1160	451	1e-145
Plat_comp413_c0_seq1	201	56	sp|P31313|HXC11_MOUSE Homeobox protein Hox-C11 OS=Mus musculus GN=Hoxc11 PE=2 SV=3	187	76.6	4e-17
Plat_comp419_c0_seq1	929	4	sp|F5GYI3|UBA1L_HUMAN Ubiquitin-associated protein 1-like OS=Homo sapiens GN=UBAP1L PE=2 SV=1	366	145	1e-38
Plat_comp419_c0_seq2	515	4	sp|F5GYI3|UBA1L_HUMAN Ubiquitin-associated protein 1-like OS=Homo sapiens GN=UBAP1L PE=2 SV=1	140	58.5	3e-09
Plat_comp420_c0_seq1	281	500	sp|P18744|ZO20_XENLA Oocyte zinc finger protein XlCOF20 (Fragment) OS=Xenopus laevis PE=3 SV=1	292	117	8e-32
Plat_comp421_c0_seq1	1262	103	sp|O75689|ADAP1_HUMAN Arf-GAP with dual PH domain-containing protein 1 OS=Homo sapiens GN=ADAP1 PE=1 SV=2	1438	558	0.0
Plat_comp430_c0_seq2	1213	7	sp|Q8TEU7|RPGF6_HUMAN Rap guanine nucleotide exchange factor 6 OS=Homo sapiens GN=RAPGEF6 PE=1 SV=2	585	229	2e-64
Plat_comp430_c0_seq3	1152	8	sp|Q8TEU7|RPGF6_HUMAN Rap guanine nucleotide exchange factor 6 OS=Homo sapiens GN=RAPGEF6 PE=1 SV=2	585	229	9e-65
Plat_comp434_c0_seq1	1012	44	sp|P47971|NPTX1_RAT Neuronal pentraxin-1 OS=Rattus norvegicus GN=Nptx1 PE=1 SV=1	636	249	4e-77
Plat_comp434_c0_seq2	1031	44	sp|P47971|NPTX1_RAT Neuronal pentraxin-1 OS=Rattus norvegicus GN=Nptx1 PE=1 SV=1	1053	410	1e-139
Plat_comp435_c0_seq1	1435	66	sp|A1A4L0|SNX4_BOVIN Sorting nexin-4 OS=Bos taurus GN=SNX4 PE=2 SV=1	1588	616	0.0
Plat_comp449_c0_seq1	327	15	sp|P55865|CAS1A_XENLA Caspase-1-A OS=Xenopus laevis GN=casp1-a PE=2 SV=1	152	63.2	2e-11
Plat_comp449_c1_seq1	1054	60	sp|Q9N2I1|CASP1_PIG Caspase-1 OS=Sus scrofa GN=CASP1 PE=2 SV=1	475	187	1e-53
Plat_comp452_c1_seq1	2211	500	sp|Q8BHI9|NIM1_MOUSE Serine/threonine-protein kinase NIM1 OS=Mus musculus GN=Nim1k PE=2 SV=1	1157	450	2e-149
Plat_comp461_c0_seq1	1734	25	sp|P15208|INSR_MOUSE Insulin receptor OS=Mus musculus GN=Insr PE=1 SV=2	1640	636	0.0
Plat_comp461_c1_seq1	630	500	sp|Q05688|IGF1R_BOVIN Insulin-like growth factor 1 receptor (Fragment) OS=Bos taurus GN=IGF1R PE=2 SV=1	960	374	5e-125
Plat_comp462_c0_seq1	1156	110	sp|A8MU46|SMTL1_HUMAN Smoothelin-like protein 1 OS=Homo sapiens GN=SMTNL1 PE=1 SV=1	447	176	1e-48
Plat_comp465_c0_seq1	1641	72	sp|P22680|CP7A1_HUMAN Cholesterol 7-alpha-monooxygenase OS=Homo sapiens GN=CYP7A1 PE=1 SV=2	1552	602	0.0
Plat_comp476_c0_seq1	269	2	sp|P51693|APLP1_HUMAN Amyloid-like protein 1 OS=Homo sapiens GN=APLP1 PE=1 SV=3	118	50.1	7e-07
Plat_comp476_c1_seq1	832	17	sp|Q03157|APLP1_MOUSE Amyloid-like protein 1 OS=Mus musculus GN=Aplp1 PE=1 SV=1	658	258	5e-79
Plat_comp481_c0_seq1	232	20	sp|Q80V42|CBPM_MOUSE Carboxypeptidase M OS=Mus musculus GN=Cpm PE=2 SV=2	95	41.2	1e-09
Plat_comp481_c1_seq1	356	31	sp|Q80V42|CBPM_MOUSE Carboxypeptidase M OS=Mus musculus GN=Cpm PE=2 SV=2	309	123	8e-33
Plat_comp488_c0_seq1	592	63	sp|Q61510|TRI25_MOUSE E3 ubiquitin/ISG15 ligase TRIM25 OS=Mus musculus GN=Trim25 PE=1 SV=2	155	64.3	8e-11
Plat_comp504_c0_seq1	381	5	sp|B5DFA1|TBD2A_RAT TBC1 domain family member 2A OS=Rattus norvegicus GN=Tbc1d2 PE=2 SV=1	171	70.5	3e-13
Plat_comp504_c1_seq1	267	5	sp|B1AVH7|TBD2A_MOUSE TBC1 domain family member 2A OS=Mus musculus GN=Tbc1d2 PE=2 SV=1	136	57.0	4e-09
Plat_comp506_c0_seq1	970	11	sp|Q6PCL0|TBX2B_XENLA T-box transcription factor TBX2-B OS=Xenopus laevis GN=tbx2-b PE=2 SV=2	245	99.0	2e-21
Plat_comp506_c1_seq1	686	98	sp|Q7ZTU9|TBX2_DANRE T-box transcription factor TBX2b OS=Danio rerio GN=tbx2b PE=1 SV=4	876	342	1e-111
Plat_comp508_c0_seq1	797	93	sp|Q8IW92|GLBL2_HUMAN Beta-galactosidase-1-like protein 2 OS=Homo sapiens GN=GLB1L2 PE=2 SV=1	874	341	3e-111
Plat_comp510_c0_seq1	1227	68	sp|O35936|ALOX8_MOUSE Arachidonate 8S-lipoxygenase OS=Mus musculus GN=Alox8 PE=1 SV=1	711	278	1e-84
Plat_comp510_c0_seq2	1308	68	sp|O75342|LX12B_HUMAN Arachidonate 12-lipoxygenase, 12R-type OS=Homo sapiens GN=ALOX12B PE=1 SV=1	730	285	7e-87
Plat_comp513_c0_seq1	1522	235	sp|Q8K4G2|CONA1_MOUSE Collagen alpha-1(XXIII) chain OS=Mus musculus GN=Col23a1 PE=2 SV=2	517	203	8e-57
Plat_comp518_c0_seq1	466	195	sp|P51028|WNT8A_DANRE Protein Wnt-8a OS=Danio rerio GN=wnt8a PE=2 SV=2	650	254	6e-83
Plat_comp518_c1_seq1	205	10	sp|P51030|WNT8C_CHICK Protein Wnt-8c OS=Gallus gallus GN=WNT8C PE=2 SV=1	141	58.9	2e-10
Plat_comp519_c0_seq1	404	9	sp|A3KNA5|FIL1L_DANRE Filamin A-interacting protein 1-like OS=Danio rerio GN=filip1l PE=2 SV=1	475	187	6e-54
Plat_comp533_c0_seq1	214	175	sp|P49712|VATB_CHICK V-type proton ATPase subunit B OS=Gallus gallus GN=ATP6V1B PE=3 SV=1	354	140	8e-40
Plat_comp533_c1_seq1	790	500	sp|P31408|VATB2_BOVIN V-type proton ATPase subunit B, brain isoform OS=Bos taurus GN=ATP6V1B2 PE=1 SV=3	1065	414	1e-141
Plat_comp542_c0_seq1	1973	105	sp|P51511|MMP15_HUMAN Matrix metalloproteinase-15 OS=Homo sapiens GN=MMP15 PE=1 SV=1	1967	762	0.0
Plat_comp542_c1_seq1	1420	5	sp|O54732|MMP15_MOUSE Matrix metalloproteinase-15 OS=Mus musculus GN=Mmp15 PE=2 SV=1	167	68.9	4e-11
Plat_comp554_c0_seq1	369	43	sp|P82457|TRI18_MUSSP E3 ubiquitin-protein ligase Midline-1 OS=Mus spretus GN=Mid1 PE=2 SV=1	581	228	3e-70
Plat_comp569_c0_seq1	473	3	sp|P35072|TCB1_CAEBR Transposable element Tcb1 transposase OS=Caenorhabditis briggsae PE=3 SV=1	132	55.5	3e-12
Plat_comp570_c1_seq1	353	1	sp|Q6PHG2|HEMO_DANRE Hemopexin OS=Danio rerio GN=hpx PE=2 SV=2	293	117	1e-30
Plat_comp572_c0_seq1	683	82	sp|P36201|CRIP2_RAT Cysteine-rich protein 2 OS=Rattus norvegicus GN=Crip2 PE=2 SV=1	802	313	9e-107
Plat_comp572_c1_seq1	502	11	sp|Q0VFX8|CRIP2_BOVIN Cysteine-rich protein 2 OS=Bos taurus GN=CRIP2 PE=2 SV=1	199	81.3	9e-18
Plat_comp580_c0_seq1	208	19	sp|P55028|TYRP1_CARAU 5,6-dihydroxyindole-2-carboxylic acid oxidase OS=Carassius auratus GN=tyrp1 PE=2 SV=1	204	83.2	9e-19
Plat_comp581_c0_seq2	1239	94	sp|Q9ERW3|FGF13_RAT Fibroblast growth factor 13 OS=Rattus norvegicus GN=Fgf13 PE=1 SV=2	902	352	2e-118
Plat_comp593_c0_seq1	755	12	sp|A2BF66|HORM1_DANRE HORMA domain-containing protein 1 OS=Danio rerio GN=hormad1 PE=2 SV=1	236	95.5	1e-21
Plat_comp593_c1_seq1	265	13	sp|A2BF66|HORM1_DANRE HORMA domain-containing protein 1 OS=Danio rerio GN=hormad1 PE=2 SV=1	315	125	2e-34
Plat_comp596_c1_seq1	405	1	sp|P14222|PERF_HUMAN Perforin-1 OS=Homo sapiens GN=PRF1 PE=1 SV=1	144	60.1	7e-10
Plat_comp597_c1_seq1	586	4	sp|Q569C0|TM100_RAT Transmembrane protein 100 OS=Rattus norvegicus GN=Tmem100 PE=2 SV=1	280	112	9e-30
Plat_comp606_c0_seq1	2279	51	sp|P57789|KCNKA_HUMAN Potassium channel subfamily K member 10 OS=Homo sapiens GN=KCNK10 PE=1 SV=1	1366	530	5e-179
Plat_comp613_c0_seq1	826	8	sp|O60216|RAD21_HUMAN Double-strand-break repair protein rad21 homolog OS=Homo sapiens GN=RAD21 PE=1 SV=2	522	205	1e-59
Plat_comp617_c1_seq1	1094	5	sp|Q9Y4G6|TLN2_HUMAN Talin-2 OS=Homo sapiens GN=TLN2 PE=1 SV=4	448	177	1e-46
Plat_comp619_c0_seq1	370	27	sp|Q9Z2F5|CTBP1_RAT C-terminal-binding protein 1 OS=Rattus norvegicus GN=Ctbp1 PE=1 SV=3	416	164	6e-48
Plat_comp619_c0_seq2	436	182	sp|Q9Z2F5|CTBP1_RAT C-terminal-binding protein 1 OS=Rattus norvegicus GN=Ctbp1 PE=1 SV=3	703	275	4e-90
Plat_comp622_c0_seq1	854	202	sp|Q9WV38|GTR5_MOUSE Solute carrier family 2, facilitated glucose transporter member 5 OS=Mus musculus GN=Slc2a5 PE=1 SV=2	928	362	1e-120
Plat_comp622_c1_seq1	796	194	sp|P58353|GTR5_BOVIN Solute carrier family 2, facilitated glucose transporter member 5 OS=Bos taurus GN=SLC2A5 PE=2 SV=2	703	275	2e-87
Plat_comp623_c0_seq1	327	142	sp|Q54J55|MYBX_DICDI Myb-like protein X OS=Dictyostelium discoideum GN=mybX PE=3 SV=1	153	63.5	4e-11
Plat_comp623_c1_seq1	1100	6	sp|Q9ULE4|F184B_HUMAN Protein FAM184B OS=Homo sapiens GN=FAM184B PE=2 SV=3	180	73.9	6e-13
Plat_comp628_c0_seq1	602	4	sp|P03051|ROP_ECOLX Regulatory protein rop OS=Escherichia coli GN=rop PE=1 SV=1	320	127	2e-36
Plat_comp629_c0_seq1	286	32	sp|Q5R8Z3|EF2_PONAB Elongation factor 2 OS=Pongo abelii GN=EEF2 PE=2 SV=3	446	176	4e-51
Plat_comp629_c1_seq1	557	500	sp|Q90705|EF2_CHICK Elongation factor 2 OS=Gallus gallus GN=EEF2 PE=1 SV=3	702	275	2e-85
Plat_comp630_c0_seq1	296	4	sp|Q8TDW7|FAT3_HUMAN Protocadherin Fat 3 OS=Homo sapiens GN=FAT3 PE=2 SV=2	325	129	6e-34
Plat_comp630_c0_seq2	365	4	sp|Q8TDW7|FAT3_HUMAN Protocadherin Fat 3 OS=Homo sapiens GN=FAT3 PE=2 SV=2	275	110	6e-27
Plat_comp631_c0_seq1	656	38	sp|P41233|ABCA1_MOUSE ATP-binding cassette sub-family A member 1 OS=Mus musculus GN=Abca1 PE=1 SV=4	752	294	2e-89
Plat_comp632_c0_seq1	952	214	sp|Q9Y4L5|RN115_HUMAN E3 ubiquitin-protein ligase RNF115 OS=Homo sapiens GN=RNF115 PE=1 SV=2	481	189	6e-56
Plat_comp632_c1_seq1	310	7	sp|Q9Y4L5|RN115_HUMAN E3 ubiquitin-protein ligase RNF115 OS=Homo sapiens GN=RNF115 PE=1 SV=2	174	71.6	9e-15
Plat_comp638_c0_seq1	1254	69	sp|Q9UHC6|CNTP2_HUMAN Contactin-associated protein-like 2 OS=Homo sapiens GN=CNTNAP2 PE=1 SV=1	1553	602	0.0
Plat_comp640_c1_seq1	1464	9	sp|O95433|AHSA1_HUMAN Activator of 90 kDa heat shock protein ATPase homolog 1 OS=Homo sapiens GN=AHSA1 PE=1 SV=1	945	368	2e-122
Plat_comp649_c0_seq1	386	500	sp|P18727|ZG52_XENLA Gastrula zinc finger protein XlCGF52.1 (Fragment) OS=Xenopus laevis PE=3 SV=1	143	59.7	2e-10
Plat_comp649_c0_seq2	382	500	sp|P18727|ZG52_XENLA Gastrula zinc finger protein XlCGF52.1 (Fragment) OS=Xenopus laevis PE=3 SV=1	143	59.7	1e-10
Plat_comp654_c0_seq1	1542	40	sp|A6H742|PLSI_BOVIN Plastin-1 OS=Bos taurus GN=PLS1 PE=2 SV=1	1574	610	0.0
Plat_comp655_c0_seq1	318	10	sp|Q32KJ8|ARSI_RAT Arylsulfatase I OS=Rattus norvegicus GN=Arsi PE=2 SV=1	474	187	1e-55
Plat_comp660_c0_seq1	2106	230	sp|Q9FHN8|KCBP_ARATH Kinesin-like calmodulin-binding protein OS=Arabidopsis thaliana GN=KCBP PE=1 SV=1	943	367	4e-110
Plat_comp664_c0_seq1	1342	72	sp|P01133|EGF_HUMAN Pro-epidermal growth factor OS=Homo sapiens GN=EGF PE=1 SV=2	274	110	5e-32
Plat_comp664_c0_seq2	1252	76	sp|P01133|EGF_HUMAN Pro-epidermal growth factor OS=Homo sapiens GN=EGF PE=1 SV=2	274	110	1e-34
Plat_comp668_c0_seq1	1091	15	sp|P27042|LYG_CHICK Lysozyme g OS=Gallus gallus PE=2 SV=1	332	132	8e-35
Plat_comp672_c0_seq1	2202	40	sp|Q8K4T1|SIA8F_MOUSE Alpha-2,8-sialyltransferase 8F OS=Mus musculus GN=St8sia6 PE=1 SV=1	710	278	6e-84
Plat_comp672_c0_seq2	1739	41	sp|Q8K4T1|SIA8F_MOUSE Alpha-2,8-sialyltransferase 8F OS=Mus musculus GN=St8sia6 PE=1 SV=1	710	278	2e-85
Plat_comp677_c0_seq1	314	500	sp|Q8BWD8|CDK19_MOUSE Cyclin-dependent kinase 19 OS=Mus musculus GN=Cdk19 PE=2 SV=1	560	220	8e-69
Plat_comp680_c0_seq1	627	10	sp|Q8NBI5|S43A3_HUMAN Solute carrier family 43 member 3 OS=Homo sapiens GN=SLC43A3 PE=1 SV=2	307	122	3e-31
Plat_comp683_c0_seq1	211	4	sp|Q8WVV9|HNRLL_HUMAN Heterogeneous nuclear ribonucleoprotein L-like OS=Homo sapiens GN=HNRNPLL PE=1 SV=1	281	112	2e-29
Plat_comp683_c1_seq1	535	4	sp|Q8WVV9|HNRLL_HUMAN Heterogeneous nuclear ribonucleoprotein L-like OS=Homo sapiens GN=HNRNPLL PE=1 SV=1	202	82.4	5e-17
Plat_comp684_c0_seq1	887	500	sp|P11799|MYLK_CHICK Myosin light chain kinase, smooth muscle OS=Gallus gallus GN=Mylk PE=1 SV=2	748	292	1e-87
Plat_comp684_c1_seq1	484	349	sp|P11799|MYLK_CHICK Myosin light chain kinase, smooth muscle OS=Gallus gallus GN=Mylk PE=1 SV=2	323	129	8e-33
Plat_comp685_c0_seq1	801	22	sp|O73688|HMOX_TAKRU Heme oxygenase OS=Takifugu rubripes GN=hmox PE=3 SV=1	407	161	6e-46
Plat_comp687_c0_seq1	630	1	sp|Q6PAC4|CB071_MOUSE Uncharacterized protein C2orf71 homolog OS=Mus musculus PE=2 SV=1	119	50.4	4e-06
Plat_comp689_c0_seq1	1466	329	sp|Q6TLI7|AA2AR_HORSE Adenosine receptor A2a OS=Equus caballus GN=ADORA2A PE=2 SV=1	513	202	2e-57
Plat_comp689_c1_seq1	211	29	sp|P29274|AA2AR_HUMAN Adenosine receptor A2a OS=Homo sapiens GN=ADORA2A PE=1 SV=2	180	73.9	1e-15
Plat_comp690_c0_seq1	812	500	sp|Q1KL12|HXA3A_TAKRU Homeobox protein Hox-A3a OS=Takifugu rubripes GN=hoxa3a PE=3 SV=1	724	283	2e-91
Plat_comp690_c1_seq1	494	9	sp|P48031|GBX2_MOUSE Homeobox protein GBX-2 OS=Mus musculus GN=Gbx2 PE=2 SV=1	293	117	3e-30
Plat_comp697_c0_seq1	541	2	sp|Q8N7C0|LRC52_HUMAN Leucine-rich repeat-containing protein 52 OS=Homo sapiens GN=LRRC52 PE=1 SV=2	154	63.9	4e-11
Plat_comp698_c0_seq1	1283	79	sp|Q504N0|CBPA2_MOUSE Carboxypeptidase A2 OS=Mus musculus GN=Cpa2 PE=2 SV=1	1394	541	0.0
Plat_comp703_c1_seq1	1857	19	sp|Q9C0D7|ZC12C_HUMAN Probable ribonuclease ZC3H12C OS=Homo sapiens GN=ZC3H12C PE=1 SV=2	1243	483	5e-158
Plat_comp707_c0_seq1	269	20	sp|P20825|POL2_DROME Retrovirus-related Pol polyprotein from transposon 297 OS=Drosophila melanogaster GN=pol PE=3 SV=1	181	74.3	5e-15
Plat_comp709_c0_seq1	385	5	sp|Q1KKV1|HXCAA_TAKRU Homeobox protein Hox-C10a OS=Takifugu rubripes GN=hoxc10a PE=3 SV=1	285	114	1e-29
Plat_comp711_c0_seq1	1282	7	sp|A2BID5|MELT_DANRE Ventricular zone-expressed PH domain-containing protein OS=Danio rerio GN=veph PE=2 SV=1	1317	511	7e-173
Plat_comp711_c1_seq1	484	4	sp|A2BID5|MELT_DANRE Ventricular zone-expressed PH domain-containing protein OS=Danio rerio GN=veph PE=2 SV=1	331	132	3e-34
Plat_comp713_c0_seq1	574	28	sp|Q8UUG8|5HT2B_TETFL 5-hydroxytryptamine receptor 2B OS=Tetraodon fluviatilis GN=htr2b PE=2 SV=1	633	248	2e-78
Plat_comp713_c0_seq2	938	26	sp|Q8UUG8|5HT2B_TETFL 5-hydroxytryptamine receptor 2B OS=Tetraodon fluviatilis GN=htr2b PE=2 SV=1	606	238	1e-72
Plat_comp715_c0_seq1	1178	500	sp|Q9C0K0|BC11B_HUMAN B-cell lymphoma/leukemia 11B OS=Homo sapiens GN=BCL11B PE=1 SV=1	1095	426	2e-139
Plat_comp716_c0_seq1	381	84	sp|P67937|TPM4_PIG Tropomyosin alpha-4 chain OS=Sus scrofa GN=TPM4 PE=2 SV=3	486	191	4e-60
Plat_comp716_c1_seq1	351	62	sp|P58773|TPM1_COTJA Tropomyosin alpha-1 chain OS=Coturnix coturnix japonica GN=TPM1 PE=2 SV=1	227	92.0	6e-22
Plat_comp729_c0_seq1	1121	2	sp|E9Q555|RN213_MOUSE E3 ubiquitin-protein ligase RNF213 OS=Mus musculus GN=Rnf213 PE=2 SV=1	706	276	2e-80
Plat_comp731_c0_seq1	248	39	sp|Q3YZD0|ZIPA_SHISS Cell division protein ZipA homolog OS=Shigella sonnei (strain Ss046) GN=zipA PE=3 SV=1	169	69.7	3e-14
Plat_comp736_c0_seq1	777	4	sp|Q60554|NKX61_MESAU Homeobox protein Nkx-6.1 OS=Mesocricetus auratus GN=NKX6-1 PE=1 SV=1	191	78.2	2e-15
Plat_comp736_c1_seq1	853	500	sp|Q60554|NKX61_MESAU Homeobox protein Nkx-6.1 OS=Mesocricetus auratus GN=NKX6-1 PE=1 SV=1	749	293	1e-95
Plat_comp737_c1_seq1	761	7	sp|A9CJC9|PHRA_AGRT5 Deoxyribodipyrimidine photo-lyase OS=Agrobacterium tumefaciens (strain C58 / ATCC 33970) GN=phrA PE=1 SV=1	279	112	6e-27
Plat_comp738_c0_seq1	1758	6	sp|P18519|TNR16_CHICK Tumor necrosis factor receptor superfamily member 16 OS=Gallus gallus GN=NGFR PE=3 SV=1	446	176	2e-47
Plat_comp739_c1_seq1	711	500	sp|Q8TB69|ZN519_HUMAN Zinc finger protein 519 OS=Homo sapiens GN=ZNF519 PE=2 SV=2	267	107	3e-25
Plat_comp743_c0_seq1	307	3	sp|Q811R2|PRGC2_RAT Peroxisome proliferator-activated receptor gamma coactivator 1-beta OS=Rattus norvegicus GN=Ppargc1b PE=2 SV=2	210	85.5	9e-19
Plat_comp752_c0_seq1	1244	56	sp|Q8CJH6|NPAS4_RAT Neuronal PAS domain-containing protein 4 OS=Rattus norvegicus GN=Npas4 PE=2 SV=1	594	233	5e-67
Plat_comp757_c0_seq1	1457	38	sp|Q68D51|DEN2C_HUMAN DENN domain-containing protein 2C OS=Homo sapiens GN=DENND2C PE=1 SV=2	1407	546	0.0
Plat_comp760_c0_seq1	992	19	sp|Q64487|PTPRD_MOUSE Receptor-type tyrosine-protein phosphatase delta OS=Mus musculus GN=Ptprd PE=1 SV=3	545	214	5e-60
Plat_comp760_c1_seq1	234	12	sp|Q64605|PTPRS_RAT Receptor-type tyrosine-protein phosphatase S OS=Rattus norvegicus GN=Ptprs PE=1 SV=2	340	135	2e-36
Plat_comp762_c0_seq1	633	500	sp|Q3SYP2|CTRC_MOUSE Chymotrypsin-C OS=Mus musculus GN=Ctrc PE=2 SV=1	582	228	6e-73
Plat_comp762_c0_seq2	451	500	sp|P08217|CEL2A_HUMAN Chymotrypsin-like elastase family member 2A OS=Homo sapiens GN=CELA2A PE=1 SV=1	512	201	2e-63
Plat_comp762_c0_seq3	543	500	sp|Q3SYP2|CTRC_MOUSE Chymotrypsin-C OS=Mus musculus GN=Ctrc PE=2 SV=1	516	203	2e-63
Plat_comp762_c0_seq4	725	500	sp|Q3SYP2|CTRC_MOUSE Chymotrypsin-C OS=Mus musculus GN=Ctrc PE=2 SV=1	607	238	3e-76
Plat_comp764_c0_seq1	391	7	sp|A7ISW1|QPCT_BOIIR Glutaminyl-peptide cyclotransferase OS=Boiga irregularis GN=QPCT PE=2 SV=1	160	66.2	3e-12
Plat_comp764_c1_seq1	1119	14	sp|Q16769|QPCT_HUMAN Glutaminyl-peptide cyclotransferase OS=Homo sapiens GN=QPCT PE=1 SV=1	829	323	2e-106
Plat_comp767_c0_seq1	999	83	sp|P82252|BAT1_RAT b(0,+)-type amino acid transporter 1 OS=Rattus norvegicus GN=Slc7a9 PE=1 SV=1	1286	499	4e-174
Plat_comp767_c0_seq2	817	70	sp|P82252|BAT1_RAT b(0,+)-type amino acid transporter 1 OS=Rattus norvegicus GN=Slc7a9 PE=1 SV=1	925	360	1e-120
Plat_comp772_c0_seq1	529	13	sp|P16960|RYR1_PIG Ryanodine receptor 1 OS=Sus scrofa GN=RYR1 PE=2 SV=2	702	275	5e-83
Plat_comp772_c1_seq1	1429	13	sp|P16960|RYR1_PIG Ryanodine receptor 1 OS=Sus scrofa GN=RYR1 PE=2 SV=2	618	242	1e-67
Plat_comp774_c0_seq1	445	10	sp|Q32S24|COBA2_BOVIN Collagen alpha-2(XI) chain OS=Bos taurus GN=COL11A2 PE=3 SV=1	249	100	4e-23
Plat_comp776_c0_seq1	637	22	sp|Q58EX2|SDK2_HUMAN Protein sidekick-2 OS=Homo sapiens GN=SDK2 PE=1 SV=3	819	320	2e-98
Plat_comp776_c1_seq1	371	6	sp|Q6V4S5|SDK2_MOUSE Protein sidekick-2 OS=Mus musculus GN=Sdk2 PE=2 SV=1	315	125	3e-32
Plat_comp779_c0_seq1	748	11	sp|Q6YGZ4|CLOCK_TYTAL Circadian locomoter output cycles protein kaput OS=Tyto alba GN=CLOCK PE=2 SV=1	423	167	1e-45
Plat_comp779_c1_seq1	251	1	sp|Q6YGZ4|CLOCK_TYTAL Circadian locomoter output cycles protein kaput OS=Tyto alba GN=CLOCK PE=2 SV=1	115	48.9	2e-06
Plat_comp785_c0_seq1	204	2	sp|Q9Z0Y8|CAC1I_RAT Voltage-dependent T-type calcium channel subunit alpha-1I OS=Rattus norvegicus GN=Cacna1i PE=2 SV=3	148	61.6	6e-11
Plat_comp787_c0_seq1	337	2	sp|Q6ZVD8|PHLP2_HUMAN PH domain leucine-rich repeat-containing protein phosphatase 2 OS=Homo sapiens GN=PHLPP2 PE=1 SV=3	120	50.8	7e-07
Plat_comp787_c1_seq1	279	5	sp|Q6ZVD8|PHLP2_HUMAN PH domain leucine-rich repeat-containing protein phosphatase 2 OS=Homo sapiens GN=PHLPP2 PE=1 SV=3	220	89.4	4e-20
Plat_comp791_c1_seq1	565	65	sp|O14493|CLD4_HUMAN Claudin-4 OS=Homo sapiens GN=CLDN4 PE=1 SV=1	518	204	2e-64
Plat_comp821_c0_seq1	522	62	sp|P49843|GCR_ONCMY Glucocorticoid receptor OS=Oncorhynchus mykiss GN=nr3c1 PE=1 SV=1	662	259	2e-80
Plat_comp821_c1_seq1	2122	453	sp|P49843|GCR_ONCMY Glucocorticoid receptor OS=Oncorhynchus mykiss GN=nr3c1 PE=1 SV=1	1195	464	4e-151
Plat_comp823_c0_seq1	301	13	sp|P11716|RYR1_RABIT Ryanodine receptor 1 OS=Oryctolagus cuniculus GN=RYR1 PE=1 SV=1	475	187	6e-54
Plat_comp831_c0_seq1	2200	8	sp|A8MWY0|K132L_HUMAN UPF0577 protein KIAA1324-like OS=Homo sapiens GN=KIAA1324L PE=2 SV=2	2619	1013	0.0
Plat_comp831_c1_seq1	643	6	sp|A8MWY0|K132L_HUMAN UPF0577 protein KIAA1324-like OS=Homo sapiens GN=KIAA1324L PE=2 SV=2	774	302	3e-94
Plat_comp833_c0_seq1	388	2	sp|Q5XGC9|SRFB1_XENTR Serum response factor-binding protein 1 OS=Xenopus tropicalis GN=srfbp1 PE=2 SV=1	179	73.6	2e-14
Plat_comp839_c0_seq1	1312	123	sp|Q17QJ3|DUS26_BOVIN Dual specificity protein phosphatase 26 OS=Bos taurus GN=DUSP26 PE=2 SV=1	547	215	2e-65
Plat_comp843_c0_seq1	441	2	sp|Q8K327|CHAP1_MOUSE Chromosome alignment-maintaining phosphoprotein 1 OS=Mus musculus GN=Champ1 PE=1 SV=1	154	63.9	6e-11
Plat_comp844_c0_seq1	618	17	sp|A4UTP7|MEF2C_PIG Myocyte-specific enhancer factor 2C OS=Sus scrofa GN=MEF2C PE=2 SV=1	312	124	6e-32
Plat_comp845_c0_seq1	255	29	sp|P51448|RORA_MOUSE Nuclear receptor ROR-alpha OS=Mus musculus GN=Rora PE=1 SV=1	261	105	2e-26
Plat_comp845_c1_seq1	656	80	sp|P51448|RORA_MOUSE Nuclear receptor ROR-alpha OS=Mus musculus GN=Rora PE=1 SV=1	401	159	7e-44
Plat_comp846_c0_seq1	650	6	sp|Q9UG22|GIMA2_HUMAN GTPase IMAP family member 2 OS=Homo sapiens GN=GIMAP2 PE=1 SV=2	136	57.0	2e-08
Plat_comp846_c1_seq1	509	9	sp|Q9UG22|GIMA2_HUMAN GTPase IMAP family member 2 OS=Homo sapiens GN=GIMAP2 PE=1 SV=2	149	62.0	2e-10
Plat_comp865_c0_seq1	1239	500	sp|Q5IS37|NTRK3_PANTR NT-3 growth factor receptor OS=Pan troglodytes GN=NTRK3 PE=2 SV=1	1815	703	0.0
Plat_comp865_c1_seq1	1001	33	sp|Q91044|NTRK3_CHICK NT-3 growth factor receptor OS=Gallus gallus GN=NTRK3 PE=1 SV=2	847	330	3e-104
Plat_comp866_c0_seq1	1210	244	sp|Q67EQ0|CLC4A_RAT C-type lectin domain family 4 member A OS=Rattus norvegicus GN=Clec4a PE=2 SV=1	198	80.9	4e-16
Plat_comp868_c0_seq2	3311	3	sp|Q9C0B2|CFA74_HUMAN Cilia- and flagella-associated protein 74 OS=Homo sapiens GN=CFAP74 PE=2 SV=3	1795	696	0.0
Plat_comp871_c0_seq1	2604	15	sp|Q6DED0|TR1L1_XENLA Translocating chain-associated membrane protein 1-like 1 OS=Xenopus laevis GN=tram1l1 PE=2 SV=1	1176	457	1e-151
Plat_comp877_c0_seq1	1981	4	sp|Q99MY8|ASH1L_MOUSE Histone-lysine N-methyltransferase ASH1L OS=Mus musculus GN=Ash1l PE=1 SV=3	175	72.0	1e-11
Plat_comp877_c1_seq1	936	3	sp|Q99MY8|ASH1L_MOUSE Histone-lysine N-methyltransferase ASH1L OS=Mus musculus GN=Ash1l PE=1 SV=3	175	72.0	1e-12
Plat_comp878_c1_seq1	728	8	sp|Q8N5H7|SH2D3_HUMAN SH2 domain-containing protein 3C OS=Homo sapiens GN=SH2D3C PE=1 SV=1	630	247	3e-74
Plat_comp883_c0_seq1	709	79	sp|Q9WV34|MPP2_MOUSE MAGUK p55 subfamily member 2 OS=Mus musculus GN=Mpp2 PE=1 SV=1	953	371	1e-124
Plat_comp883_c1_seq1	793	28	sp|Q9WV34|MPP2_MOUSE MAGUK p55 subfamily member 2 OS=Mus musculus GN=Mpp2 PE=1 SV=1	599	235	2e-71
Plat_comp889_c0_seq1	492	36	sp|Q9PTM5|KCAB2_XENLA Voltage-gated potassium channel subunit beta-2 OS=Xenopus laevis GN=kcnab2 PE=2 SV=1	567	223	3e-70
Plat_comp889_c1_seq1	1131	69	sp|Q9PTM5|KCAB2_XENLA Voltage-gated potassium channel subunit beta-2 OS=Xenopus laevis GN=kcnab2 PE=2 SV=1	1221	474	2e-165
Plat_comp891_c1_seq1	1725	500	sp|Q8QZZ8|RAB38_MOUSE Ras-related protein Rab-38 OS=Mus musculus GN=Rab38 PE=1 SV=1	670	262	4e-82
Plat_comp899_c0_seq1	846	80	sp|Q60397|GNAI3_CRIGR Guanine nucleotide-binding protein G(k) subunit alpha (Fragment) OS=Cricetulus griseus GN=GNAI3 PE=3 SV=1	168	69.3	6e-14
Plat_comp900_c0_seq1	426	10	sp|Q8R107|PRLD1_MOUSE PRELI domain-containing protein 1, mitochondrial OS=Mus musculus GN=Prelid1 PE=2 SV=1	316	126	7e-35
Plat_comp900_c1_seq1	414	6	sp|Q32KN9|PRLD1_BOVIN PRELI domain-containing protein 1, mitochondrial OS=Bos taurus GN=PRELID1 PE=2 SV=1	284	114	3e-30
Plat_comp905_c0_seq1	213	500	sp|P18745|ZO22_XENLA Oocyte zinc finger protein XlCOF22 OS=Xenopus laevis PE=3 SV=1	254	102	5e-26
Plat_comp907_c0_seq1	1258	7	sp|Q3U6K5|SPAT6_MOUSE Spermatogenesis-associated protein 6 OS=Mus musculus GN=Spata6 PE=1 SV=2	563	221	1e-64
Plat_comp911_c0_seq1	362	12	sp|Q8K1M7|BRNP3_RAT BMP/retinoic acid-inducible neural-specific protein 3 OS=Rattus norvegicus GN=Brinp3 PE=2 SV=1	306	122	2e-31
Plat_comp917_c0_seq1	3978	2	sp|E9Q555|RN213_MOUSE E3 ubiquitin-protein ligase RNF213 OS=Mus musculus GN=Rnf213 PE=2 SV=1	2204	853	0.0
Plat_comp918_c0_seq1	429	5	sp|Q8IUG5|MY18B_HUMAN Unconventional myosin-XVIIIb OS=Homo sapiens GN=MYO18B PE=1 SV=1	388	154	1e-41
Plat_comp918_c1_seq1	876	82	sp|Q8IUG5|MY18B_HUMAN Unconventional myosin-XVIIIb OS=Homo sapiens GN=MYO18B PE=1 SV=1	673	263	2e-77
Plat_comp919_c0_seq1	1541	40	sp|Q78E65|JDP2_RAT Jun dimerization protein 2 OS=Rattus norvegicus GN=Jdp2 PE=1 SV=1	532	209	4e-63
Plat_comp920_c0_seq1	483	2	sp|Q7T2H2|FGRL1_CHICK Fibroblast growth factor receptor-like 1 OS=Gallus gallus GN=FGFRL1 PE=1 SV=1	226	91.7	1e-20
Plat_comp926_c0_seq1	700	14	sp|Q8IUR5|TMTC1_HUMAN Transmembrane and TPR repeat-containing protein 1 OS=Homo sapiens GN=TMTC1 PE=1 SV=3	547	215	7e-63
Plat_comp926_c1_seq1	1369	29	sp|Q3UV71|TMTC1_MOUSE Transmembrane and TPR repeat-containing protein 1 OS=Mus musculus GN=Tmtc1 PE=2 SV=2	1439	558	0.0
Plat_comp929_c0_seq1	745	6	sp|Q8AV58|SDK1_CHICK Protein sidekick-1 OS=Gallus gallus GN=SDK1 PE=2 SV=1	707	276	8e-83
Plat_comp929_c1_seq1	2814	225	sp|Q7Z5N4|SDK1_HUMAN Protein sidekick-1 OS=Homo sapiens GN=SDK1 PE=1 SV=3	2817	1089	0.0
Plat_comp934_c0_seq1	870	95	sp|P55202|ANPRB_ANGJA Atrial natriuretic peptide receptor 2 OS=Anguilla japonica GN=npr2 PE=2 SV=1	846	330	3e-103
Plat_comp937_c0_seq1	864	4	sp|Q9QZQ0|NPAS3_MOUSE Neuronal PAS domain-containing protein 3 OS=Mus musculus GN=Npas3 PE=2 SV=1	138	57.8	5e-08
Plat_comp937_c1_seq1	1427	96	sp|Q8IXF0|NPAS3_HUMAN Neuronal PAS domain-containing protein 3 OS=Homo sapiens GN=NPAS3 PE=2 SV=1	1153	448	3e-146
Plat_comp948_c1_seq1	450	17	sp|P56524|HDAC4_HUMAN Histone deacetylase 4 OS=Homo sapiens GN=HDAC4 PE=1 SV=3	299	119	6e-30
Plat_comp955_c0_seq1	617	7	sp|Q9DBT5|AMPD2_MOUSE AMP deaminase 2 OS=Mus musculus GN=Ampd2 PE=1 SV=1	700	274	4e-85
Plat_comp958_c0_seq1	1134	87	sp|Q9NZU5|LMCD1_HUMAN LIM and cysteine-rich domains protein 1 OS=Homo sapiens GN=LMCD1 PE=1 SV=1	855	333	4e-110
Plat_comp964_c0_seq1	457	68	sp|O15296|LX15B_HUMAN Arachidonate 15-lipoxygenase B OS=Homo sapiens GN=ALOX15B PE=1 SV=3	396	157	9e-44
Plat_comp964_c1_seq1	621	65	sp|Q9BYJ1|LOXE3_HUMAN Hydroperoxide isomerase ALOXE3 OS=Homo sapiens GN=ALOXE3 PE=1 SV=1	375	149	6e-40
Plat_comp984_c0_seq1	738	13	sp|Q5ZMW5|RHG26_CHICK Rho GTPase-activating protein 26 OS=Gallus gallus GN=ARHGAP26 PE=1 SV=2	260	104	8e-24
Plat_comp985_c1_seq1	2145	16	sp|Q8IVL6|P3H3_HUMAN Prolyl 3-hydroxylase 3 OS=Homo sapiens GN=LEPREL2 PE=1 SV=1	1345	522	1e-173
Plat_comp986_c0_seq1	238	51	sp|P50997|AT1A1_CANFA Sodium/potassium-transporting ATPase subunit alpha-1 OS=Canis familiaris GN=ATP1A1 PE=2 SV=1	378	150	9e-42
Plat_comp989_c0_seq1	1321	4	sp|Q8BNA6|FAT3_MOUSE Protocadherin Fat 3 OS=Mus musculus GN=Fat3 PE=1 SV=2	397	157	2e-39
Plat_comp996_c1_seq1	628	8	sp|O97827|LPHN3_BOVIN Latrophilin-3 OS=Bos taurus GN=LPHN3 PE=2 SV=1	289	115	1e-27
Plat_comp1001_c0_seq1	2180	2	sp|A6PW82|CX030_HUMAN Putative uncharacterized protein CXorf30 OS=Homo sapiens GN=CXorf30 PE=2 SV=2	745	291	2e-86
Plat_comp1002_c0_seq1	641	30	sp|Q15306|IRF4_HUMAN Interferon regulatory factor 4 OS=Homo sapiens GN=IRF4 PE=1 SV=1	626	245	3e-77
Plat_comp1005_c0_seq1	379	12	sp|Q9Z2I6|SV2C_RAT Synaptic vesicle glycoprotein 2C OS=Rattus norvegicus GN=Sv2c PE=1 SV=1	251	101	5e-24
Plat_comp1006_c0_seq1	288	10	sp|Q91XV4|DCXR_MESAU L-xylulose reductase OS=Mesocricetus auratus GN=DCXR PE=1 SV=1	153	63.5	3e-12
Plat_comp1006_c1_seq1	702	383	sp|Q920P0|DCXR_RAT L-xylulose reductase OS=Rattus norvegicus GN=Dcxr PE=1 SV=1	748	292	6e-98
Plat_comp1008_c0_seq1	522	10	sp|Q7Z5A8|F19A3_HUMAN Protein FAM19A3 OS=Homo sapiens GN=FAM19A3 PE=2 SV=1	170	70.1	4e-14
Plat_comp1012_c0_seq1	293	2	sp|A3KFU9|PTHD2_MOUSE Patched domain-containing protein 2 OS=Mus musculus GN=Ptchd2 PE=2 SV=1	178	73.2	2e-14
Plat_comp1014_c0_seq1	632	15	sp|Q1JQ19|DEPD7_DANRE DEP domain-containing protein 7 OS=Danio rerio GN=depdc7 PE=2 SV=1	608	238	5e-74
Plat_comp1014_c0_seq2	384	8	sp|Q1JQ19|DEPD7_DANRE DEP domain-containing protein 7 OS=Danio rerio GN=depdc7 PE=2 SV=1	306	122	4e-32
Plat_comp1016_c0_seq1	217	9	sp|Q9UFH2|DYH17_HUMAN Dynein heavy chain 17, axonemal OS=Homo sapiens GN=DNAH17 PE=1 SV=2	255	102	5e-25
Plat_comp1020_c0_seq1	937	33	sp|Q3ZC34|RBMS2_BOVIN RNA-binding motif, single-stranded-interacting protein 2 OS=Bos taurus GN=RBMS2 PE=2 SV=1	917	357	7e-120
Plat_comp1020_c1_seq1	512	148	sp|Q15434|RBMS2_HUMAN RNA-binding motif, single-stranded-interacting protein 2 OS=Homo sapiens GN=RBMS2 PE=1 SV=1	550	216	4e-67
Plat_comp1024_c0_seq1	2236	496	sp|Q13310|PABP4_HUMAN Polyadenylate-binding protein 4 OS=Homo sapiens GN=PABPC4 PE=1 SV=1	2460	952	0.0
Plat_comp1031_c0_seq1	2231	130	sp|Q7RTS1|BHA15_HUMAN Class A basic helix-loop-helix protein 15 OS=Homo sapiens GN=BHLHA15 PE=1 SV=1	292	117	4e-28
Plat_comp1037_c0_seq1	1628	66	sp|Q13255|GRM1_HUMAN Metabotropic glutamate receptor 1 OS=Homo sapiens GN=GRM1 PE=1 SV=3	2045	792	0.0
Plat_comp1044_c0_seq1	557	62	sp|Q98902|L1CAM_TAKRU Neural cell adhesion molecule L1 OS=Takifugu rubripes GN=l1cam PE=3 SV=1	236	95.5	4e-21
Plat_comp1044_c1_seq1	2898	350	sp|Q98902|L1CAM_TAKRU Neural cell adhesion molecule L1 OS=Takifugu rubripes GN=l1cam PE=3 SV=1	1771	686	0.0
Plat_comp1045_c0_seq1	710	27	sp|Q9Y4G6|TLN2_HUMAN Talin-2 OS=Homo sapiens GN=TLN2 PE=1 SV=4	1068	416	1e-131
Plat_comp1045_c1_seq1	734	13	sp|Q71LX4|TLN2_MOUSE Talin-2 OS=Mus musculus GN=Tln2 PE=1 SV=3	1193	464	1e-148
Plat_comp1047_c0_seq1	482	500	sp|P18729|ZG57_XENLA Gastrula zinc finger protein XlCGF57.1 (Fragment) OS=Xenopus laevis PE=3 SV=1	416	164	3e-48
Plat_comp1048_c0_seq1	1353	29	sp|B0LPN4|RYR2_RAT Ryanodine receptor 2 OS=Rattus norvegicus GN=Ryr2 PE=1 SV=2	1027	400	3e-122
Plat_comp1048_c1_seq1	577	13	sp|B0LPN4|RYR2_RAT Ryanodine receptor 2 OS=Rattus norvegicus GN=Ryr2 PE=1 SV=2	933	363	9e-114
Plat_comp1050_c0_seq1	224	282	sp|A0L9N3|SECA3_MAGSM Protein translocase subunit SecA 3 OS=Magnetococcus sp. (strain MC-1) GN=secA3 PE=3 SV=1	172	70.9	3e-14
Plat_comp1051_c1_seq1	886	7	sp|Q8K352|SASH3_MOUSE SAM and SH3 domain-containing protein 3 OS=Mus musculus GN=Sash3 PE=2 SV=2	457	180	7e-52
Plat_comp1054_c0_seq1	234	12	sp|Q9HCK4|ROBO2_HUMAN Roundabout homolog 2 OS=Homo sapiens GN=ROBO2 PE=1 SV=2	358	142	6e-39
Plat_comp1055_c0_seq1	437	16	sp|Q8K3K9|GIMA4_RAT GTPase IMAP family member 4 OS=Rattus norvegicus GN=Gimap4 PE=2 SV=1	193	79.0	7e-17
Plat_comp1055_c1_seq1	668	15	sp|Q96F15|GIMA5_HUMAN GTPase IMAP family member 5 OS=Homo sapiens GN=GIMAP5 PE=1 SV=1	178	73.2	4e-14
Plat_comp1057_c0_seq1	408	1	sp|Q08EJ0|PL8L1_MOUSE PLAC8-like protein 1 OS=Mus musculus GN=Plac8l1 PE=2 SV=2	112	47.8	2e-06
Plat_comp1060_c1_seq1	213	500	sp|P31538|HME1B_XENLA Homeobox protein engrailed-1-B (Fragment) OS=Xenopus laevis GN=en1-b PE=2 SV=2	225	91.3	5e-23
Plat_comp1070_c0_seq1	414	7	sp|P02981|TCR3_ECOLX Tetracycline resistance protein, class C OS=Escherichia coli GN=tetA PE=1 SV=1	531	209	5e-65
Plat_comp1070_c1_seq1	204	7	sp|P02981|TCR3_ECOLX Tetracycline resistance protein, class C OS=Escherichia coli GN=tetA PE=1 SV=1	327	130	2e-36
Plat_comp1072_c0_seq2	374	17	sp|P20740|OVOS_CHICK Ovostatin OS=Gallus gallus PE=1 SV=3	206	84.0	8e-18
Plat_comp1078_c0_seq1	894	182	sp|Q9QYI4|DJB12_MOUSE DnaJ homolog subfamily B member 12 OS=Mus musculus GN=Dnajb12 PE=2 SV=2	793	310	7e-102
Plat_comp1078_c0_seq2	894	14	sp|Q9QYI4|DJB12_MOUSE DnaJ homolog subfamily B member 12 OS=Mus musculus GN=Dnajb12 PE=2 SV=2	694	271	5e-87
Plat_comp1078_c0_seq3	964	16	sp|Q9QYI4|DJB12_MOUSE DnaJ homolog subfamily B member 12 OS=Mus musculus GN=Dnajb12 PE=2 SV=2	723	283	5e-91
Plat_comp1083_c0_seq1	688	6	sp|Q5SSW2|PSME4_MOUSE Proteasome activator complex subunit 4 OS=Mus musculus GN=Psme4 PE=1 SV=1	225	91.3	3e-19
Plat_comp1087_c0_seq1	1252	10	sp|Q9UQC2|GAB2_HUMAN GRB2-associated-binding protein 2 OS=Homo sapiens GN=GAB2 PE=1 SV=1	297	119	2e-27
Plat_comp1087_c0_seq2	2165	10	sp|Q9Z1S8|GAB2_MOUSE GRB2-associated-binding protein 2 OS=Mus musculus GN=Gab2 PE=1 SV=2	182	74.7	2e-12
Plat_comp1090_c0_seq1	859	10	sp|Q0IHT1|CK2N2_XENTR Calcium/calmodulin-dependent protein kinase II inhibitor 2 OS=Xenopus tropicalis GN=camk2n2 PE=3 SV=1	271	108	4e-28
Plat_comp1096_c0_seq1	501	26	sp|Q9EQ31|LPAR3_MOUSE Lysophosphatidic acid receptor 3 OS=Mus musculus GN=Lpar3 PE=2 SV=1	408	161	1e-46
Plat_comp1096_c1_seq1	683	47	sp|Q9UBY5|LPAR3_HUMAN Lysophosphatidic acid receptor 3 OS=Homo sapiens GN=LPAR3 PE=2 SV=1	391	155	2e-43
Plat_comp1096_c1_seq2	684	46	sp|Q9UBY5|LPAR3_HUMAN Lysophosphatidic acid receptor 3 OS=Homo sapiens GN=LPAR3 PE=2 SV=1	298	119	4e-30
Plat_comp1099_c0_seq1	287	4	sp|P19137|LAMA1_MOUSE Laminin subunit alpha-1 OS=Mus musculus GN=Lama1 PE=1 SV=1	139	58.2	2e-09
Plat_comp1104_c0_seq1	529	1	sp|P27591|IM23_SCHJA 23 kDa integral membrane protein OS=Schistosoma japonicum PE=2 SV=1	114	48.5	5e-06
Plat_comp1106_c0_seq1	429	4	sp|Q9ULJ6|ZMIZ1_HUMAN Zinc finger MIZ domain-containing protein 1 OS=Homo sapiens GN=ZMIZ1 PE=1 SV=3	762	298	1e-93
Plat_comp1111_c0_seq1	781	87	sp|Q9P2P5|HECW2_HUMAN E3 ubiquitin-protein ligase HECW2 OS=Homo sapiens GN=HECW2 PE=1 SV=2	511	201	1e-56
Plat_comp1117_c0_seq1	434	500	sp|O15146|MUSK_HUMAN Muscle, skeletal receptor tyrosine-protein kinase OS=Homo sapiens GN=MUSK PE=1 SV=1	719	281	2e-88
Plat_comp1123_c0_seq1	441	26	sp|Q9P232|CNTN3_HUMAN Contactin-3 OS=Homo sapiens GN=CNTN3 PE=1 SV=3	418	165	4e-46
Plat_comp1126_c1_seq1	1000	9	sp|A5PMF7|NXNL1_DANRE Nucleoredoxin-like protein 1 OS=Danio rerio GN=nxnl1 PE=3 SV=1	680	266	1e-86
Plat_comp1127_c0_seq1	545	3	sp|P97682|ESM1_RAT Endothelial cell-specific molecule 1 OS=Rattus norvegicus GN=Esm1 PE=2 SV=1	123	52.0	2e-07
Plat_comp1136_c0_seq1	308	1	sp|A2CI97|DYTN_DANRE Dystrotelin OS=Danio rerio GN=dytn PE=2 SV=1	133	55.8	1e-08
Plat_comp1143_c0_seq1	1223	2	sp|A2ASS6|TITIN_MOUSE Titin OS=Mus musculus GN=Ttn PE=1 SV=1	255	102	5e-22
Plat_comp1144_c0_seq1	2200	40	sp|P50416|CPT1A_HUMAN Carnitine O-palmitoyltransferase 1, liver isoform OS=Homo sapiens GN=CPT1A PE=1 SV=2	2272	879	0.0
Plat_comp1144_c1_seq1	418	12	sp|P50416|CPT1A_HUMAN Carnitine O-palmitoyltransferase 1, liver isoform OS=Homo sapiens GN=CPT1A PE=1 SV=2	341	135	5e-36
Plat_comp1149_c0_seq1	578	11	sp|Q2TJA6|NKD1_DANRE Protein naked cuticle homolog 1 OS=Danio rerio GN=nkd1 PE=2 SV=1	798	311	2e-103
Plat_comp1156_c0_seq1	798	21	sp|Q8NER1|TRPV1_HUMAN Transient receptor potential cation channel subfamily V member 1 OS=Homo sapiens GN=TRPV1 PE=1 SV=2	456	180	6e-50
Plat_comp1164_c1_seq1	575	9	sp|Q8BQQ1|ZDH14_MOUSE Probable palmitoyltransferase ZDHHC14 OS=Mus musculus GN=Zdhhc14 PE=2 SV=1	175	72.0	2e-13
Plat_comp1166_c0_seq1	308	41	sp|P26362|CFTR_SQUAC Cystic fibrosis transmembrane conductance regulator OS=Squalus acanthias GN=CFTR PE=1 SV=1	219	89.0	7e-20
Plat_comp1166_c1_seq1	2299	500	sp|P26362|CFTR_SQUAC Cystic fibrosis transmembrane conductance regulator OS=Squalus acanthias GN=CFTR PE=1 SV=1	1891	733	0.0
Plat_comp1169_c0_seq1	285	4	sp|Q9DDD1|GP149_CHICK Probable G-protein coupled receptor 149 OS=Gallus gallus GN=GPR149 PE=2 SV=1	153	63.5	2e-11
Plat_comp1172_c0_seq1	352	13	sp|F1LMY4|RYR1_RAT Ryanodine receptor 1 OS=Rattus norvegicus GN=Ryr1 PE=1 SV=1	490	193	1e-55
Plat_comp1178_c0_seq1	479	2	sp|P82951|HEPC_MORCS Hepcidin OS=Morone chrysops x Morone saxatilis GN=hamp PE=1 SV=1	168	69.3	2e-14
Plat_comp1194_c0_seq1	1090	71	sp|P58215|LOXL3_HUMAN Lysyl oxidase homolog 3 OS=Homo sapiens GN=LOXL3 PE=2 SV=1	842	328	8e-104
Plat_comp1198_c0_seq1	553	24	sp|P01026|CO3_RAT Complement C3 OS=Rattus norvegicus GN=C3 PE=1 SV=3	266	107	6e-25
Plat_comp1208_c0_seq1	2148	19	sp|Q8C4S8|DEN2A_MOUSE DENN domain-containing protein 2A OS=Mus musculus GN=Dennd2a PE=1 SV=1	1403	545	5e-179
Plat_comp1209_c0_seq1	581	3	sp|Q5R694|CC177_PONAB Coiled-coil domain-containing protein 177 OS=Pongo abelii PE=2 SV=3	190	77.8	3e-15
Plat_comp1221_c0_seq1	429	2	sp|Q63HN8|RN213_HUMAN E3 ubiquitin-protein ligase RNF213 OS=Homo sapiens GN=RNF213 PE=1 SV=3	137	57.4	1e-08
Plat_comp1221_c1_seq1	351	2	sp|E9Q555|RN213_MOUSE E3 ubiquitin-protein ligase RNF213 OS=Mus musculus GN=Rnf213 PE=2 SV=1	326	130	9e-34
Plat_comp1224_c1_seq1	458	3	sp|Q9QZM3|CLCF1_MOUSE Cardiotrophin-like cytokine factor 1 OS=Mus musculus GN=Clcf1 PE=2 SV=1	242	97.8	7e-24
Plat_comp1230_c0_seq1	1962	31	sp|Q9BEG2|I12R2_BOVIN Interleukin-12 receptor subunit beta-2 OS=Bos taurus GN=IL12RB2 PE=2 SV=1	456	180	2e-46
Plat_comp1235_c0_seq1	275	95	sp|P98164|LRP2_HUMAN Low-density lipoprotein receptor-related protein 2 OS=Homo sapiens GN=LRP2 PE=1 SV=3	390	154	1e-42
Plat_comp1235_c1_seq1	1208	98	sp|P98164|LRP2_HUMAN Low-density lipoprotein receptor-related protein 2 OS=Homo sapiens GN=LRP2 PE=1 SV=3	1461	567	0.0
Plat_comp1236_c0_seq1	201	2	sp|Q6ZNL6|FGD5_HUMAN FYVE, RhoGEF and PH domain-containing protein 5 OS=Homo sapiens GN=FGD5 PE=1 SV=3	115	48.9	1e-06
Plat_comp1236_c1_seq1	644	2	sp|Q80UZ0|FGD5_MOUSE FYVE, RhoGEF and PH domain-containing protein 5 OS=Mus musculus GN=Fgd5 PE=1 SV=2	481	189	2e-53
Plat_comp1237_c0_seq1	871	5	sp|A8WFT6|HYKK_DANRE Hydroxylysine kinase OS=Danio rerio GN=hykk PE=2 SV=1	929	362	9e-123
Plat_comp1237_c1_seq1	310	5	sp|A8WFT6|HYKK_DANRE Hydroxylysine kinase OS=Danio rerio GN=hykk PE=2 SV=1	314	125	4e-34
Plat_comp1239_c0_seq1	220	21	sp|A3KPK0|AGO3_DANRE Protein argonaute-3 OS=Danio rerio GN=ago3 PE=3 SV=1	320	127	4e-34
Plat_comp1243_c0_seq1 polymerase 6 OS=Homo sapiens GN=PARP6 PE=2 SV=1	1977	766	0.0
Plat_comp1262_c1_seq1	249	31	sp|F1LRS8|CD2AP_RAT CD2-associated protein OS=Rattus norvegicus GN=Cd2ap PE=1 SV=2	160	66.2	2e-12
Plat_comp1266_c1_seq1	802	38	sp|P15541|AMPN_RABIT Aminopeptidase N OS=Oryctolagus cuniculus GN=ANPEP PE=1 SV=4	745	291	1e-89
Plat_comp1269_c1_seq1	846	18	sp|P51788|CLCN2_HUMAN Chloride channel protein 2 OS=Homo sapiens GN=CLCN2 PE=1 SV=2	428	169	1e-45
Plat_comp1270_c0_seq1	856	16	sp|Q5R5X8|CAP2_PONAB Adenylyl cyclase-associated protein 2 OS=Pongo abelii GN=CAP2 PE=2 SV=1	579	227	6e-69
Plat_comp1270_c0_seq2	1162	16	sp|Q5R5X8|CAP2_PONAB Adenylyl cyclase-associated protein 2 OS=Pongo abelii GN=CAP2 PE=2 SV=1	712	278	4e-87
Plat_comp1277_c0_seq1	320	1	sp|H3BRN8|CO065_HUMAN Uncharacterized protein C15orf65 OS=Homo sapiens GN=C15orf65 PE=2 SV=1	122	51.6	3e-08
Plat_comp1280_c0_seq1	324	10	sp|Q8CIQ7|DOCK3_MOUSE Dedicator of cytokinesis protein 3 OS=Mus musculus GN=Dock3 PE=1 SV=1	515	202	2e-59
Plat_comp1282_c0_seq1	332	4	sp|Q5IS45|NMDE1_PANTR Glutamate receptor ionotropic, NMDA 2A OS=Pan troglodytes GN=GRIN2A PE=2 SV=1	212	86.3	8e-19
Plat_comp1283_c0_seq1	372	1	sp|Q86TG7|PEG10_HUMAN Retrotransposon-derived protein PEG10 OS=Homo sapiens GN=PEG10 PE=1 SV=2	117	49.7	2e-06
Plat_comp1301_c0_seq1	645	500	sp|Q3T135|OSR2_BOVIN Protein odd-skipped-related 2 OS=Bos taurus GN=OSR2 PE=2 SV=1	841	328	7e-112
Plat_comp1301_c1_seq1	229	14	sp|Q32NK7|OSR2A_XENLA Protein odd-skipped-related 2-A OS=Xenopus laevis GN=osr2-a PE=2 SV=1	275	110	2e-29
Plat_comp1307_c0_seq1	208	8	sp|B1H349|SOX6_XENTR Transcription factor Sox-6 OS=Xenopus tropicalis GN=sox6 PE=2 SV=1	221	89.7	8e-21
Plat_comp1308_c0_seq1	458	2	sp|Q9NXK8|FXL12_HUMAN F-box/LRR-repeat protein 12 OS=Homo sapiens GN=FBXL12 PE=1 SV=1	155	64.3	2e-11
Plat_comp1308_c1_seq1	341	8	sp|Q9NXK8|FXL12_HUMAN F-box/LRR-repeat protein 12 OS=Homo sapiens GN=FBXL12 PE=1 SV=1	150	62.4	4e-11
Plat_comp1314_c0_seq1	1367	3	sp|O46385|SVIL_BOVIN Supervillin OS=Bos taurus GN=SVIL PE=1 SV=2	476	187	2e-49
Plat_comp1314_c0_seq2	1680	3	sp|O46385|SVIL_BOVIN Supervillin OS=Bos taurus GN=SVIL PE=1 SV=2	469	185	1e-47
Plat_comp1324_c0_seq1	310	2	sp|Q9NZJ4|SACS_HUMAN Sacsin OS=Homo sapiens GN=SACS PE=1 SV=2	143	59.7	8e-10
Plat_comp1332_c0_seq1	334	16	sp|Q3KNS1|PTHD3_HUMAN Patched domain-containing protein 3 OS=Homo sapiens GN=PTCHD3 PE=1 SV=3	298	119	1e-30
Plat_comp1332_c1_seq1	570	9	sp|Q3KNS1|PTHD3_HUMAN Patched domain-containing protein 3 OS=Homo sapiens GN=PTCHD3 PE=1 SV=3	345	137	7e-36
Plat_comp1337_c0_seq1	209	8	sp|Q923L3|CSMD1_MOUSE CUB and sushi domain-containing protein 1 OS=Mus musculus GN=Csmd1 PE=2 SV=2	239	96.7	6e-23
Plat_comp1340_c0_seq1	361	123	sp|Q2NL33|CL12B_BOVIN C-type lectin domain family 12 member B OS=Bos taurus GN=CLEC12B PE=2 SV=1	158	65.5	2e-12
Plat_comp1352_c0_seq1	257	8	sp|O35161|CELR1_MOUSE Cadherin EGF LAG seven-pass G-type receptor 1 OS=Mus musculus GN=Celsr1 PE=1 SV=3	148	61.6	1e-10
Plat_comp1352_c1_seq1	1804	213	sp|O35161|CELR1_MOUSE Cadherin EGF LAG seven-pass G-type receptor 1 OS=Mus musculus GN=Celsr1 PE=1 SV=3	2269	878	0.0
Plat_comp1363_c1_seq1	211	7	sp|Q64332|SYN2_MOUSE Synapsin-2 OS=Mus musculus GN=Syn2 PE=1 SV=2	150	62.4	2e-11
Plat_comp1366_c0_seq1	216	3	sp|Q8N966|ZDH22_HUMAN Palmitoyltransferase ZDHHC22 OS=Homo sapiens GN=ZDHHC22 PE=1 SV=2	227	92.0	1e-22
Plat_comp1384_c0_seq1	757	3	sp|O95428|PPN_HUMAN Papilin OS=Homo sapiens GN=PAPLN PE=2 SV=4	298	119	2e-28
Plat_comp1384_c1_seq1	265	2	sp|O95428|PPN_HUMAN Papilin OS=Homo sapiens GN=PAPLN PE=2 SV=4	124	52.4	1e-07
Plat_comp1392_c0_seq1	1566	4	sp|Q01664|TFAP4_HUMAN Transcription factor AP-4 OS=Homo sapiens GN=TFAP4 PE=1 SV=2	1118	435	5e-148
Plat_comp1400_c1_seq1	653	2	sp|Q9H7C4|SYNCI_HUMAN Syncoilin OS=Homo sapiens GN=SYNC PE=1 SV=3	122	51.6	2e-06
Plat_comp1413_c0_seq1	312	43	sp|O15439|MRP4_HUMAN Multidrug resistance-associated protein 4 OS=Homo sapiens GN=ABCC4 PE=1 SV=3	273	109	4e-27
Plat_comp1413_c0_seq2	469	65	sp|O15439|MRP4_HUMAN Multidrug resistance-associated protein 4 OS=Homo sapiens GN=ABCC4 PE=1 SV=3	348	138	3e-36
Plat_comp1415_c0_seq1	638	20	sp|Q6ZMB0|B3GN6_HUMAN UDP-GlcNAc:betaGal beta-1,3-N-acetylglucosaminyltransferase 6 OS=Homo sapiens GN=B3GNT6 PE=1 SV=2	288	115	8e-29
Plat_comp1433_c0_seq1	650	500	sp|Q7T163|KDIS_DANRE Kinase D-interacting substrate of 220 kDa OS=Danio rerio GN=kidins220 PE=2 SV=2	1030	401	6e-128
Plat_comp1434_c0_seq1	315	28	sp|Q8TD57|DYH3_HUMAN Dynein heavy chain 3, axonemal OS=Homo sapiens GN=DNAH3 PE=2 SV=1	450	177	2e-50
Plat_comp1434_c1_seq1	460	30	sp|Q8TD57|DYH3_HUMAN Dynein heavy chain 3, axonemal OS=Homo sapiens GN=DNAH3 PE=2 SV=1	667	261	9e-79
Plat_comp1438_c0_seq1	241	2	sp|Q8R116|NOTUM_MOUSE Protein notum homolog OS=Mus musculus GN=Notum PE=2 SV=2	275	110	1e-28
Plat_comp1438_c1_seq1	308	2	sp|Q6P988|NOTUM_HUMAN Protein notum homolog OS=Homo sapiens GN=NOTUM PE=2 SV=2	466	184	4e-55
Plat_comp1440_c0_seq1	1758	68	sp|Q61743|KCJ11_MOUSE ATP-sensitive inward rectifier potassium channel 11 OS=Mus musculus GN=Kcnj11 PE=1 SV=1	1350	524	0.0
Plat_comp1440_c0_seq2	1670	68	sp|Q61743|KCJ11_MOUSE ATP-sensitive inward rectifier potassium channel 11 OS=Mus musculus GN=Kcnj11 PE=1 SV=1	1012	394	8e-131
Plat_comp1442_c0_seq1	837	108	sp|Q811F1|ZBT41_MOUSE Zinc finger and BTB domain-containing protein 41 OS=Mus musculus GN=Zbtb41 PE=2 SV=4	268	107	2e-24
Plat_comp1444_c0_seq1	1173	133	sp|O54838|DUS5_RAT Dual specificity protein phosphatase 5 OS=Rattus norvegicus GN=Dusp5 PE=2 SV=1	770	301	6e-97
Plat_comp1444_c1_seq1	241	2	sp|Q16690|DUS5_HUMAN Dual specificity protein phosphatase 5 OS=Homo sapiens GN=DUSP5 PE=1 SV=2	147	61.2	5e-11
Plat_comp1460_c0_seq1	1121	13	sp|Q805B2|FGF8B_DANRE Fibroblast growth factor 8b OS=Danio rerio GN=fgf8b PE=2 SV=1	162	67.0	1e-11
Plat_comp1460_c1_seq1	426	25	sp|Q805B2|FGF8B_DANRE Fibroblast growth factor 8b OS=Danio rerio GN=fgf8b PE=2 SV=1	372	147	3e-43
Plat_comp1466_c0_seq1	1523	9	sp|Q9NWR8|MCUB_HUMAN Calcium uniporter regulatory subunit MCUb, mitochondrial OS=Homo sapiens GN=CCDC109B PE=1 SV=2	521	205	3e-59
Plat_comp1466_c0_seq2	1596	9	sp|Q9NWR8|MCUB_HUMAN Calcium uniporter regulatory subunit MCUb, mitochondrial OS=Homo sapiens GN=CCDC109B PE=1 SV=2	362	144	1e-48
Plat_comp1471_c0_seq1	1337	319	sp|Q96II8|LRCH3_HUMAN Leucine-rich repeat and calponin homology domain-containing protein 3 OS=Homo sapiens GN=LRCH3 PE=1 SV=2	1363	529	6e-180
Plat_comp1475_c1_seq1	318	433	sp|Q3SY69|AL1L2_HUMAN Mitochondrial 10-formyltetrahydrofolate dehydrogenase OS=Homo sapiens GN=ALDH1L2 PE=1 SV=2	473	186	2e-54
Plat_comp1476_c0_seq1	341	24	sp|P33146|CAD15_MOUSE Cadherin-15 OS=Mus musculus GN=Cdh15 PE=1 SV=3	182	74.7	6e-15
Plat_comp1476_c1_seq1	1078	74	sp|P55291|CAD15_HUMAN Cadherin-15 OS=Homo sapiens GN=CDH15 PE=1 SV=1	371	147	3e-37
Plat_comp1486_c0_seq1	229	3	sp|Q9H172|ABCG4_HUMAN ATP-binding cassette sub-family G member 4 OS=Homo sapiens GN=ABCG4 PE=1 SV=2	171	70.5	5e-14
Plat_comp1489_c0_seq1	859	73	sp|Q8N6F1|CLD19_HUMAN Claudin-19 OS=Homo sapiens GN=CLDN19 PE=1 SV=2	323	129	5e-34
Plat_comp1496_c0_seq1	455	5	sp|Q2EY14|PRTGA_DANRE Protogenin A OS=Danio rerio GN=prtga PE=2 SV=1	200	81.6	9e-17
Plat_comp1496_c0_seq2	921	8	sp|Q2VWP7|PRTG_HUMAN Protogenin OS=Homo sapiens GN=PRTG PE=2 SV=1	502	197	5e-55
Plat_comp1498_c1_seq1	243	4	sp|Q66S13|NATT4_THANI Natterin-4 OS=Thalassophryne nattereri PE=2 SV=1	175	72.0	7e-15
Plat_comp1499_c0_seq1	403	2	sp|Q6PHG2|HEMO_DANRE Hemopexin OS=Danio rerio GN=hpx PE=2 SV=2	197	80.5	5e-17
Plat_comp1499_c1_seq1	482	8	sp|Q6PHG2|HEMO_DANRE Hemopexin OS=Danio rerio GN=hpx PE=2 SV=2	408	161	4e-46
Plat_comp1501_c0_seq1	320	7	sp|P41180|CASR_HUMAN Extracellular calcium-sensing receptor OS=Homo sapiens GN=CASR PE=1 SV=2	437	172	3e-49
Plat_comp1503_c0_seq1	581	23	sp|Q3UV31|RN223_MOUSE RING finger protein 223 OS=Mus musculus GN=Rnf223 PE=2 SV=2	190	77.8	4e-16
Plat_comp1506_c0_seq1	575	2	sp|Q7TSH3|ZN516_MOUSE Zinc finger protein 516 OS=Mus musculus GN=Znf516 PE=1 SV=1	165	68.2	5e-12
Plat_comp1506_c1_seq1	424	5	sp|O15090|ZN536_HUMAN Zinc finger protein 536 OS=Homo sapiens GN=ZNF536 PE=1 SV=3	159	65.9	1e-11
Plat_comp1510_c0_seq1	375	8	sp|Q9DDD5|NBEA_CHICK Neurobeachin (Fragment) OS=Gallus gallus GN=NBEA PE=2 SV=1	452	178	1e-51
Plat_comp1510_c1_seq1	1697	8	sp|Q8NFP9|NBEA_HUMAN Neurobeachin OS=Homo sapiens GN=NBEA PE=1 SV=3	1940	751	0.0
Plat_comp1517_c0_seq1	444	34	sp|Q708S6|ASI1C_DANRE Acid-sensing ion channel 1 OS=Danio rerio GN=asic1 PE=1 SV=1	701	274	1e-88
Plat_comp1517_c0_seq2	524	54	sp|Q708S6|ASI1C_DANRE Acid-sensing ion channel 1 OS=Danio rerio GN=asic1 PE=1 SV=1	852	332	8e-111
Plat_comp1519_c0_seq1	206	5	sp|Q6NUZ2|TTY2L_DANRE Protein tweety homolog 2-like OS=Danio rerio GN=ttyh2l PE=2 SV=1	179	73.6	2e-15
Plat_comp1519_c0_seq2	393	5	sp|Q6NUZ2|TTY2L_DANRE Protein tweety homolog 2-like OS=Danio rerio GN=ttyh2l PE=2 SV=1	179	73.6	2e-14
Plat_comp1524_c0_seq1	900	4	sp|Q9Y4K1|AIM1_HUMAN Absent in melanoma 1 protein OS=Homo sapiens GN=AIM1 PE=1 SV=3	420	166	7e-44
Plat_comp1529_c0_seq1	621	5	sp|P34024|PLC_LISMO 1-phosphatidylinositol phosphodiesterase OS=Listeria monocytogenes serovar 1/2a (strain ATCC BAA-679 / EGD-e) GN=plcA PE=1 SV=1	194	79.3	2e-16
Plat_comp1533_c0_seq1	1538	41	sp|O95251|KAT7_HUMAN Histone acetyltransferase KAT7 OS=Homo sapiens GN=KAT7 PE=1 SV=1	1417	550	0.0
Plat_comp1536_c0_seq1	1142	500	sp|O73853|CP17A_ICTPU Steroid 17-alpha-hydroxylase/17,20 lyase OS=Ictalurus punctatus GN=cyp17a1 PE=2 SV=1	1090	424	2e-143
Plat_comp1536_c0_seq2	1141	500	sp|O73853|CP17A_ICTPU Steroid 17-alpha-hydroxylase/17,20 lyase OS=Ictalurus punctatus GN=cyp17a1 PE=2 SV=1	1118	435	1e-147
Plat_comp1536_c0_seq3	692	500	sp|O73853|CP17A_ICTPU Steroid 17-alpha-hydroxylase/17,20 lyase OS=Ictalurus punctatus GN=cyp17a1 PE=2 SV=1	575	226	8e-69
Plat_comp1536_c0_seq4	691	500	sp|O73853|CP17A_ICTPU Steroid 17-alpha-hydroxylase/17,20 lyase OS=Ictalurus punctatus GN=cyp17a1 PE=2 SV=1	603	236	6e-73
Plat_comp1548_c0_seq1	413	171	sp|P62046|LRCH1_MOUSE Leucine-rich repeat and calponin homology domain-containing protein 1 OS=Mus musculus GN=Lrch1 PE=1 SV=2	538	211	1e-63
Plat_comp1550_c0_seq1	492	7	sp|Q5DU25|IQEC2_MOUSE IQ motif and SEC7 domain-containing protein 2 OS=Mus musculus GN=Iqsec2 PE=1 SV=3	366	145	1e-38
Plat_comp1560_c0_seq1	758	14	sp|P15924|DESP_HUMAN Desmoplakin OS=Homo sapiens GN=DSP PE=1 SV=3	548	215	2e-61
Plat_comp1563_c1_seq1	1896	143	sp|Q6PDD0|UD2A2_MOUSE UDP-glucuronosyltransferase 2A2 OS=Mus musculus GN=Ugt2a2 PE=2 SV=1	1016	395	2e-128
Plat_comp1565_c0_seq1	1337	6	sp|O60381|HBP1_HUMAN HMG box-containing protein 1 OS=Homo sapiens GN=HBP1 PE=1 SV=2	989	385	3e-127
Plat_comp1570_c0_seq1	645	27	sp|Q01065|PDE1B_MOUSE Calcium/calmodulin-dependent 3',5'-cyclic nucleotide phosphodiesterase 1B OS=Mus musculus GN=Pde1b PE=1 SV=2	314	125	6e-32
Plat_comp1582_c0_seq1	400	3	sp|Q9Y2W3|S45A1_HUMAN Proton-associated sugar transporter A OS=Homo sapiens GN=SLC45A1 PE=2 SV=4	168	69.3	7e-13
Plat_comp1582_c1_seq1	215	3	sp|Q9Y2W3|S45A1_HUMAN Proton-associated sugar transporter A OS=Homo sapiens GN=SLC45A1 PE=2 SV=4	171	70.5	4e-14
Plat_comp1583_c0_seq1	222	6	sp|Q0II68|ACMSD_BOVIN 2-amino-3-carboxymuconate-6-semialdehyde decarboxylase OS=Bos taurus GN=ACMSD PE=2 SV=1	310	124	4e-34
Plat_comp1583_c0_seq2	293	7	sp|Q8TDX5|ACMSD_HUMAN 2-amino-3-carboxymuconate-6-semialdehyde decarboxylase OS=Homo sapiens GN=ACMSD PE=1 SV=1	162	67.0	1e-24
Plat_comp1587_c0_seq1	4205	25	sp|Q8IVE3|PKHH2_HUMAN Pleckstrin homology domain-containing family H member 2 OS=Homo sapiens GN=PLEKHH2 PE=2 SV=2	3814	1473	0.0
Plat_comp1591_c0_seq1	370	235	sp|P08290|ASGR2_RAT Asialoglycoprotein receptor 2 OS=Rattus norvegicus GN=Asgr2 PE=1 SV=4	217	88.2	2e-20
Plat_comp1593_c0_seq1	217	11	sp|Q14DG7|T132B_HUMAN Transmembrane protein 132B OS=Homo sapiens GN=TMEM132B PE=2 SV=2	208	84.7	6e-19
Plat_comp1593_c1_seq1	245	11	sp|Q14C87|T132D_HUMAN Transmembrane protein 132D OS=Homo sapiens GN=TMEM132D PE=1 SV=1	217	88.2	6e-20
Plat_comp1594_c0_seq1	387	74	sp|P47708|RP3A_MOUSE Rabphilin-3A OS=Mus musculus GN=Rph3a PE=1 SV=2	375	149	3e-41
Plat_comp1594_c1_seq1	666	163	sp|Q06846|RP3A_BOVIN Rabphilin-3A OS=Bos taurus GN=RPH3A PE=1 SV=1	765	299	4e-95
Plat_comp1601_c0_seq1	1425	294	sp|Q5RAX1|CADH1_PONAB Cadherin-1 OS=Pongo abelii GN=CDH1 PE=2 SV=1	764	298	8e-90
Plat_comp1603_c0_seq1	1052	107	sp|O57474|CXA1_DANRE Gap junction alpha-1 protein OS=Danio rerio GN=gja1 PE=1 SV=3	940	366	4e-123
Plat_comp1606_c1_seq1	359	98	sp|O08849|RGS2_MOUSE Regulator of G-protein signaling 2 OS=Mus musculus GN=Rgs2 PE=2 SV=2	379	150	1e-44
Plat_comp1607_c0_seq1	814	4	sp|Q7L8A9|VASH1_HUMAN Vasohibin-1 OS=Homo sapiens GN=VASH1 PE=1 SV=1	448	177	5e-51
Plat_comp1610_c0_seq1	353	51	sp|O19005|CLD4_CHLAE Claudin-4 OS=Chlorocebus aethiops GN=CLDN4 PE=2 SV=1	282	113	3e-30
Plat_comp1627_c0_seq1	831	348	sp|P35343|CXCR2_MOUSE C-X-C chemokine receptor type 2 OS=Mus musculus GN=Cxcr2 PE=2 SV=1	274	110	2e-26
Plat_comp1628_c0_seq1	268	17	sp|Q92911|SC5A5_HUMAN Sodium/iodide cotransporter OS=Homo sapiens GN=SLC5A5 PE=1 SV=1	345	137	9e-38
Plat_comp1642_c0_seq1	2068	128	sp|A0ZSK3|STXA_SYNVE Neoverrucotoxin subunit alpha OS=Synanceia verrucosa PE=1 SV=1	349	139	7e-33
Plat_comp1644_c0_seq1	330	3	sp|Q04202|TCB2_CAEBR Transposable element Tcb2 transposase OS=Caenorhabditis briggsae PE=3 SV=1	148	61.6	4e-11
Plat_comp1650_c0_seq1	389	65	sp|Q62682|CNTN3_RAT Contactin-3 OS=Rattus norvegicus GN=Cntn3 PE=1 SV=1	516	203	8e-60
Plat_comp1650_c1_seq1	278	43	sp|Q62682|CNTN3_RAT Contactin-3 OS=Rattus norvegicus GN=Cntn3 PE=1 SV=1	280	112	3e-28
Plat_comp1659_c0_seq1	257	6	sp|O89103|C1QR1_MOUSE Complement component C1q receptor OS=Mus musculus GN=Cd93 PE=1 SV=1	133	55.8	7e-09
Plat_comp1663_c0_seq1	242	1	sp|P04114|APOB_HUMAN Apolipoprotein B-100 OS=Homo sapiens GN=APOB PE=1 SV=2	115	48.9	2e-06
Plat_comp1673_c0_seq1	1940	9	sp|Q13671|RIN1_HUMAN Ras and Rab interactor 1 OS=Homo sapiens GN=RIN1 PE=1 SV=4	468	184	3e-48
Plat_comp1692_c0_seq1	380	13	sp|F1LMY4|RYR1_RAT Ryanodine receptor 1 OS=Rattus norvegicus GN=Ryr1 PE=1 SV=1	528	207	1e-60
Plat_comp1692_c1_seq1	686	13	sp|F1LMY4|RYR1_RAT Ryanodine receptor 1 OS=Rattus norvegicus GN=Ryr1 PE=1 SV=1	840	328	1e-100
Plat_comp1703_c0_seq1	328	22	sp|P01023|A2MG_HUMAN Alpha-2-macroglobulin OS=Homo sapiens GN=A2M PE=1 SV=3	326	130	5e-34
Plat_comp1711_c0_seq1	393	172	sp|P45446|RORB_RAT Nuclear receptor ROR-beta OS=Rattus norvegicus GN=Rorb PE=1 SV=3	464	183	2e-54
Plat_comp1715_c0_seq1	227	6	sp|Q98864|PTC1_DANRE Protein patched homolog 1 OS=Danio rerio GN=ptch1 PE=2 SV=1	228	92.4	2e-21
Plat_comp1717_c0_seq1	345	11	sp|Q99LB7|SARDH_MOUSE Sarcosine dehydrogenase, mitochondrial OS=Mus musculus GN=Sardh PE=1 SV=1	505	199	7e-59
Plat_comp1717_c1_seq1	388	10	sp|Q99LB7|SARDH_MOUSE Sarcosine dehydrogenase, mitochondrial OS=Mus musculus GN=Sardh PE=1 SV=1	648	254	2e-78
Plat_comp1721_c0_seq1	218	9	sp|Q9JI55|PLEC_CRIGR Plectin (Fragment) OS=Cricetulus griseus GN=PLEC PE=1 SV=1	196	80.1	3e-17
Plat_comp1722_c1_seq1	518	27	sp|O57579|AMPN_CHICK Aminopeptidase N OS=Gallus gallus GN=ANPEP PE=1 SV=1	385	152	3e-41
Plat_comp1731_c0_seq1	390	1	sp|C6FG12|NLRC5_ICTPU Protein NLRC5 OS=Ictalurus punctatus GN=nlrc5 PE=2 SV=1	205	83.6	1e-17
Plat_comp1736_c0_seq1	777	148	sp|Q6DN14|MCTP1_HUMAN Multiple C2 and transmembrane domain-containing protein 1 OS=Homo sapiens GN=MCTP1 PE=2 SV=2	989	385	7e-125
Plat_comp1736_c1_seq1	1264	3	sp|Q6DN14|MCTP1_HUMAN Multiple C2 and transmembrane domain-containing protein 1 OS=Homo sapiens GN=MCTP1 PE=2 SV=2	739	289	3e-86
Plat_comp1742_c0_seq1	367	357	sp|Q14050|CO9A3_HUMAN Collagen alpha-3(IX) chain OS=Homo sapiens GN=COL9A3 PE=2 SV=2	222	90.1	3e-20
Plat_comp1743_c0_seq1	254	4	sp|P20781|GLRB_RAT Glycine receptor subunit beta OS=Rattus norvegicus GN=Glrb PE=1 SV=1	244	98.6	4e-24
Plat_comp1746_c0_seq1	929	470	sp|A7H9F9|DUT_ANADF Deoxyuridine 5'-triphosphate nucleotidohydrolase OS=Anaeromyxobacter sp. (strain Fw109-5) GN=dut PE=3 SV=1	230	93.2	1e-21
Plat_comp1752_c0_seq1	393	5	sp|Q9NR99|MXRA5_HUMAN Matrix-remodeling-associated protein 5 OS=Homo sapiens GN=MXRA5 PE=2 SV=3	238	96.3	7e-22
Plat_comp1752_c1_seq1	715	163	sp|Q9NR99|MXRA5_HUMAN Matrix-remodeling-associated protein 5 OS=Homo sapiens GN=MXRA5 PE=2 SV=3	530	208	4e-59
Plat_comp1761_c0_seq1	1190	4	sp|Q6PAL7|AHDC1_MOUSE AT-hook DNA-binding motif-containing protein 1 OS=Mus musculus GN=Ahdc1 PE=1 SV=1	507	199	3e-54
Plat_comp1763_c0_seq1	252	24	sp|Q8N1M1|BEST3_HUMAN Bestrophin-3 OS=Homo sapiens GN=BEST3 PE=2 SV=1	353	140	7e-39
Plat_comp1763_c1_seq1	263	18	sp|Q8NFU1|BEST2_HUMAN Bestrophin-2 OS=Homo sapiens GN=BEST2 PE=2 SV=1	282	113	2e-29
Plat_comp1777_c0_seq1	307	4	sp|P14381|YTX2_XENLA Transposon TX1 uncharacterized 149 kDa protein OS=Xenopus laevis PE=3 SV=1	299	119	1e-30
Plat_comp1777_c1_seq1	341	1	sp|P14381|YTX2_XENLA Transposon TX1 uncharacterized 149 kDa protein OS=Xenopus laevis PE=3 SV=1	153	63.5	5e-11
Plat_comp1788_c0_seq1	219	14	sp|Q9Z191|EYA4_MOUSE Eyes absent homolog 4 OS=Mus musculus GN=Eya4 PE=2 SV=2	360	143	3e-40
Plat_comp1789_c0_seq1	222	72	sp|P02563|MYH6_RAT Myosin-6 OS=Rattus norvegicus GN=Myh6 PE=1 SV=2	294	117	3e-30
Plat_comp1796_c0_seq1	593	4	sp|Q6L9W6|B4GN3_HUMAN Beta-1,4-N-acetylgalactosaminyltransferase 3 OS=Homo sapiens GN=B4GALNT3 PE=1 SV=2	297	119	5e-29
Plat_comp1797_c0_seq1	1350	2	sp|Q96LY2|CC74B_HUMAN Coiled-coil domain-containing protein 74B OS=Homo sapiens GN=CCDC74B PE=2 SV=1	125	52.8	3e-06
Plat_comp1798_c0_seq1	311	2	sp|P53791|SC5A1_SHEEP Sodium/glucose cotransporter 1 OS=Ovis aries GN=SLC5A1 PE=2 SV=1	120	50.8	5e-07
Plat_comp1798_c1_seq1	297	31	sp|P31639|SC5A2_HUMAN Sodium/glucose cotransporter 2 OS=Homo sapiens GN=SLC5A2 PE=1 SV=1	376	149	7e-42
Plat_comp1800_c0_seq1	501	7	sp|Q9D032|SSBP3_MOUSE Single-stranded DNA-binding protein 3 OS=Mus musculus GN=Ssbp3 PE=1 SV=2	289	115	2e-29
Plat_comp1800_c0_seq2	653	7	sp|Q9D032|SSBP3_MOUSE Single-stranded DNA-binding protein 3 OS=Mus musculus GN=Ssbp3 PE=1 SV=2	289	115	7e-29
Plat_comp1805_c1_seq1	3857	6	sp|Q09666|AHNK_HUMAN Neuroblast differentiation-associated protein AHNAK OS=Homo sapiens GN=AHNAK PE=1 SV=2	763	298	8e-81
Plat_comp1806_c0_seq1	243	14	sp|Q90935|NEUS_CHICK Neuroserpin OS=Gallus gallus GN=SERPINI1 PE=1 SV=1	207	84.3	3e-19
Plat_comp1812_c0_seq1	251	41	sp|Q00960|NMDE2_RAT Glutamate receptor ionotropic, NMDA 2B OS=Rattus norvegicus GN=Grin2b PE=1 SV=1	389	154	6e-43
Plat_comp1812_c0_seq2	473	82	sp|Q5IS45|NMDE1_PANTR Glutamate receptor ionotropic, NMDA 2A OS=Pan troglodytes GN=GRIN2A PE=2 SV=1	741	290	2e-89
Plat_comp1822_c0_seq1	819	12	sp|Q96AD5|PLPL2_HUMAN Patatin-like phospholipase domain-containing protein 2 OS=Homo sapiens GN=PNPLA2 PE=1 SV=1	762	298	5e-96
Plat_comp1822_c1_seq1	639	6	sp|Q2KI18|PLPL2_BOVIN Patatin-like phospholipase domain-containing protein 2 OS=Bos taurus GN=PNPLA2 PE=2 SV=1	318	127	1e-32
Plat_comp1826_c0_seq1	1006	12	sp|Q6L8S8|B4GN3_MOUSE Beta-1,4-N-acetylgalactosaminyltransferase 3 OS=Mus musculus GN=B4galnt3 PE=2 SV=1	810	316	1e-97
Plat_comp1840_c0_seq1	1202	49	sp|P34972|CNR2_HUMAN Cannabinoid receptor 2 OS=Homo sapiens GN=CNR2 PE=1 SV=1	603	236	3e-72
Plat_comp1856_c0_seq1	593	5	sp|Q6ZVW7|I17EL_HUMAN Putative interleukin-17 receptor E-like OS=Homo sapiens GN=IL17REL PE=2 SV=2	347	138	1e-37
Plat_comp1881_c0_seq1	963	5	sp|Q9Z1L5|CA2D3_MOUSE Voltage-dependent calcium channel subunit alpha-2/delta-3 OS=Mus musculus GN=Cacna2d3 PE=1 SV=1	625	245	8e-72
Plat_comp1900_c0_seq1	831	14	sp|Q7T339|CHMP5_DANRE Charged multivesicular body protein 5 OS=Danio rerio GN=chmp5 PE=2 SV=1	718	281	5e-93
Plat_comp1900_c0_seq2	831	15	sp|Q7T339|CHMP5_DANRE Charged multivesicular body protein 5 OS=Danio rerio GN=chmp5 PE=2 SV=1	778	304	4e-102
Plat_comp1902_c0_seq1	328	228	sp|Q99PW8|KIF17_MOUSE Kinesin-like protein KIF17 OS=Mus musculus GN=Kif17 PE=1 SV=1	508	200	5e-59
Plat_comp1902_c1_seq1	340	215	sp|Q9P2E2|KIF17_HUMAN Kinesin-like protein KIF17 OS=Homo sapiens GN=KIF17 PE=1 SV=3	454	179	1e-51
Plat_comp1903_c0_seq1	426	15	sp|P49578|ACM3_CHICK Muscarinic acetylcholine receptor M3 OS=Gallus gallus GN=CHRM3 PE=2 SV=1	180	73.9	2e-14
Plat_comp1905_c0_seq1	354	8	sp|Q86XP0|PA24D_HUMAN Cytosolic phospholipase A2 delta OS=Homo sapiens GN=PLA2G4D PE=2 SV=2	147	61.2	3e-10
Plat_comp1913_c0_seq1	264	500	sp|Q5DUB1|NK1R_MERUN Substance-P receptor OS=Meriones unguiculatus GN=TACR1 PE=2 SV=1	412	163	4e-48
Plat_comp1916_c0_seq1	1025	5	sp|Q90X49|CCD80_DANRE Coiled-coil domain-containing protein 80 OS=Danio rerio GN=ccdc80 PE=2 SV=1	460	181	2e-49
Plat_comp1916_c1_seq1	268	5	sp|Q90X49|CCD80_DANRE Coiled-coil domain-containing protein 80 OS=Danio rerio GN=ccdc80 PE=2 SV=1	389	154	3e-43
Plat_comp1917_c0_seq1	357	3	sp|Q8HXK7|ZCH24_MACFA Zinc finger CCHC domain-containing protein 24 OS=Macaca fascicularis GN=ZCCHC24 PE=2 SV=1	342	136	7e-39
Plat_comp1919_c0_seq1	557	8	sp|P60469|LIPA3_MOUSE Liprin-alpha-3 OS=Mus musculus GN=Ppfia3 PE=1 SV=1	405	160	1e-43
Plat_comp1920_c0_seq1	332	5	sp|Q64700|RBL2_MOUSE Retinoblastoma-like protein 2 OS=Mus musculus GN=Rbl2 PE=1 SV=3	271	108	9e-27
Plat_comp1920_c1_seq1	366	30	sp|Q64700|RBL2_MOUSE Retinoblastoma-like protein 2 OS=Mus musculus GN=Rbl2 PE=1 SV=3	429	169	7e-48
Plat_comp1936_c0_seq1	408	51	sp|Q90344|EPHB2_COTJA Ephrin type-B receptor 2 OS=Coturnix coturnix japonica GN=EPHB2 PE=2 SV=1	425	168	3e-47
Plat_comp1936_c1_seq1	291	51	sp|P54763|EPHB2_MOUSE Ephrin type-B receptor 2 OS=Mus musculus GN=Ephb2 PE=1 SV=2	481	189	1e-55
Plat_comp1939_c1_seq1	209	4	sp|Q8IXL6|DMP4_HUMAN Extracellular serine/threonine protein kinase FAM20C OS=Homo sapiens GN=FAM20C PE=1 SV=2	217	88.2	2e-20
Plat_comp1943_c0_seq1	551	496	sp|P52786|CP2J1_RABIT Cytochrome P450 2J1 OS=Oryctolagus cuniculus GN=CYP2J1 PE=1 SV=2	339	135	7e-36
Plat_comp1951_c0_seq1	1601	10	sp|Q9D6X6|PRS23_MOUSE Serine protease 23 OS=Mus musculus GN=Prss23 PE=2 SV=2	931	363	4e-119
Plat_comp1959_c0_seq1	342	3	sp|O75718|CRTAP_HUMAN Cartilage-associated protein OS=Homo sapiens GN=CRTAP PE=1 SV=1	129	54.3	3e-08
Plat_comp1972_c0_seq1	526	13	sp|Q90ZL1|MSGN1_DANRE Mesogenin-1 OS=Danio rerio GN=msgn1 PE=2 SV=1	323	129	2e-36
Plat_comp1972_c0_seq2	526	14	sp|Q90ZL1|MSGN1_DANRE Mesogenin-1 OS=Danio rerio GN=msgn1 PE=2 SV=1	323	129	2e-36
Plat_comp1976_c0_seq1	355	28	sp|Q8R2Q0|TRI29_MOUSE Tripartite motif-containing protein 29 OS=Mus musculus GN=Trim29 PE=2 SV=1	260	104	1e-25
Plat_comp1991_c0_seq1	754	317	sp|Q08DH7|AINX_BOVIN Alpha-internexin OS=Bos taurus GN=INA PE=2 SV=1	446	176	7e-50
Plat_comp1992_c0_seq1	1097	185	sp|O76329|ACTNB_DICDI Interaptin OS=Dictyostelium discoideum GN=abpD PE=1 SV=1	172	70.9	7e-12
Plat_comp1994_c0_seq1	991	6	sp|Q6UX15|LAYN_HUMAN Layilin OS=Homo sapiens GN=LAYN PE=2 SV=1	458	181	1e-51
Plat_comp1994_c0_seq2	922	6	sp|Q9CXM0|CHODL_MOUSE Chondrolectin OS=Mus musculus GN=Chodl PE=2 SV=3	499	196	4e-59
Plat_comp2000_c0_seq1	273	4	sp|Q9WV71|ASB4_MOUSE Ankyrin repeat and SOCS box protein 4 OS=Mus musculus GN=Asb4 PE=1 SV=1	126	53.1	5e-08
Plat_comp2001_c0_seq1	285	4	sp|O75054|IGSF3_HUMAN Immunoglobulin superfamily member 3 OS=Homo sapiens GN=IGSF3 PE=2 SV=3	134	56.2	8e-09
Plat_comp2006_c0_seq1	489	22	sp|Q5RF74|RN128_PONAB E3 ubiquitin-protein ligase RNF128 OS=Pongo abelii GN=RNF128 PE=2 SV=1	403	159	2e-45
Plat_comp2013_c0_seq1	434	3	sp|Q8TE56|ATS17_HUMAN A disintegrin and metalloproteinase with thrombospondin motifs 17 OS=Homo sapiens GN=ADAMTS17 PE=2 SV=2	185	75.9	7e-15
Plat_comp2016_c0_seq1	276	16	sp|P98093|CO3_ONCMY Complement C3 (Fragment) OS=Oncorhynchus mykiss GN=c3 PE=1 SV=1	289	115	2e-29
Plat_comp2018_c0_seq1	209	26	sp|O60494|CUBN_HUMAN Cubilin OS=Homo sapiens GN=CUBN PE=1 SV=5	182	74.7	2e-15
Plat_comp2019_c0_seq1	253	88	sp|Q13753|LAMC2_HUMAN Laminin subunit gamma-2 OS=Homo sapiens GN=LAMC2 PE=1 SV=2	231	93.6	8e-22
Plat_comp2019_c1_seq1	2192	68	sp|Q1LVF0|LAMC1_DANRE Laminin subunit gamma-1 OS=Danio rerio GN=lamc1 PE=2 SV=2	512	201	2e-52
Plat_comp2021_c0_seq1	512	104	sp|Q15349|KS6A2_HUMAN Ribosomal protein S6 kinase alpha-2 OS=Homo sapiens GN=RPS6KA2 PE=1 SV=2	382	151	2e-41
Plat_comp2021_c0_seq2	384	5	sp|Q6PFQ0|KS6A6_DANRE Ribosomal protein S6 kinase alpha-6 OS=Danio rerio GN=rps6ka6 PE=2 SV=1	126	53.1	1e-07
Plat_comp2029_c0_seq1	256	16	sp|Q62865|PDE3A_RAT cGMP-inhibited 3',5'-cyclic phosphodiesterase A OS=Rattus norvegicus GN=Pde3a PE=2 SV=1	353	140	3e-38
Plat_comp2043_c0_seq1	438	6	sp|P55018|S12A3_RAT Solute carrier family 12 member 3 OS=Rattus norvegicus GN=Slc12a3 PE=2 SV=2	137	57.4	8e-09
Plat_comp2043_c0_seq2	527	5	sp|P55018|S12A3_RAT Solute carrier family 12 member 3 OS=Rattus norvegicus GN=Slc12a3 PE=2 SV=2	137	57.4	1e-08
Plat_comp2053_c0_seq1	383	9	sp|Q5M7V1|TRI13_RAT Tripartite motif-containing 13 OS=Rattus norvegicus GN=Trim13 PE=2 SV=1	113	48.1	4e-06
Plat_comp2053_c0_seq2	442	7	sp|Q5M7V1|TRI13_RAT Tripartite motif-containing 13 OS=Rattus norvegicus GN=Trim13 PE=2 SV=1	113	48.1	6e-06
Plat_comp2057_c0_seq1	274	7	sp|A4UGR9|XIRP2_HUMAN Xin actin-binding repeat-containing protein 2 OS=Homo sapiens GN=XIRP2 PE=1 SV=2	269	108	1e-26
Plat_comp2061_c0_seq1	1003	101	sp|Q62845|CNTN4_RAT Contactin-4 OS=Rattus norvegicus GN=Cntn4 PE=1 SV=1	193	79.0	9e-15
Plat_comp2069_c0_seq1	207	2	sp|Q8IVU1|IGDC3_HUMAN Immunoglobulin superfamily DCC subclass member 3 OS=Homo sapiens GN=IGDCC3 PE=2 SV=2	119	50.4	3e-07
Plat_comp2071_c0_seq1	599	500	sp|Q16651|PRSS8_HUMAN Prostasin OS=Homo sapiens GN=PRSS8 PE=1 SV=1	421	166	3e-48
Plat_comp2078_c0_seq1	222	55	sp|Q6VAB6|KSR2_HUMAN Kinase suppressor of Ras 2 OS=Homo sapiens GN=KSR2 PE=1 SV=2	367	145	2e-40
Plat_comp2078_c1_seq1	323	27	sp|Q3UVC0|KSR2_MOUSE Kinase suppressor of Ras 2 OS=Mus musculus GN=Ksr2 PE=2 SV=2	494	194	2e-57
Plat_comp2079_c0_seq1	235	330	sp|Q3YWU0|RL4_SHISS 50S ribosomal protein L4 OS=Shigella sonnei (strain Ss046) GN=rplD PE=3 SV=1	319	127	2e-36
Plat_comp2088_c0_seq1	328	1	sp|B6RSP1|PKHA7_DANRE Pleckstrin homology domain-containing family A member 7 OS=Danio rerio GN=plekha7 PE=2 SV=2	126	53.1	1e-07
Plat_comp2088_c1_seq1	517	9	sp|Q9H4M7|PKHA4_HUMAN Pleckstrin homology domain-containing family A member 4 OS=Homo sapiens GN=PLEKHA4 PE=1 SV=2	177	72.8	1e-13
Plat_comp2092_c0_seq1	288	11	sp|Q28DB0|TT39B_XENTR Tetratricopeptide repeat protein 39B OS=Xenopus tropicalis GN=ttc39b PE=2 SV=1	283	113	4e-29
Plat_comp2096_c0_seq2	748	44	sp|Q29414|ASIP_BOVIN Agouti-signaling protein OS=Bos taurus GN=ASIP PE=2 SV=2	137	57.4	3e-09
Plat_comp2100_c0_seq1	1078	49	sp|P15208|INSR_MOUSE Insulin receptor OS=Mus musculus GN=Insr PE=1 SV=2	1355	526	1e-173
Plat_comp2105_c0_seq1	236	6	sp|O95428|PPN_HUMAN Papilin OS=Homo sapiens GN=PAPLN PE=2 SV=4	129	54.3	2e-08
Plat_comp2107_c0_seq1	221	28	sp|Q9Y468|LMBL1_HUMAN Lethal(3)malignant brain tumor-like protein 1 OS=Homo sapiens GN=L3MBTL1 PE=1 SV=3	383	152	5e-43
Plat_comp2107_c1_seq1	358	30	sp|E1C2V1|LMBL1_CHICK Lethal(3)malignant brain tumor-like protein 1 OS=Gallus gallus GN=L3MBTL1 PE=3 SV=1	535	210	4e-63
Plat_comp2120_c0_seq1	346	106	sp|Q8NI38|IKBD_HUMAN NF-kappa-B inhibitor delta OS=Homo sapiens GN=NFKBID PE=2 SV=1	307	122	4e-33
Plat_comp2121_c0_seq1	471	51	sp|P35384|CASR_BOVIN Extracellular calcium-sensing receptor OS=Bos taurus GN=CASR PE=2 SV=1	194	79.3	6e-16
Plat_comp2122_c0_seq1	303	264	sp|O60245|PCDH7_HUMAN Protocadherin-7 OS=Homo sapiens GN=PCDH7 PE=1 SV=2	420	166	4e-47
Plat_comp2122_c1_seq1	414	132	sp|O60245|PCDH7_HUMAN Protocadherin-7 OS=Homo sapiens GN=PCDH7 PE=1 SV=2	463	182	3e-52
Plat_comp2124_c0_seq1	640	7	sp|Q9JKS6|PCLO_RAT Protein piccolo OS=Rattus norvegicus GN=Pclo PE=1 SV=1	264	106	3e-24
Plat_comp2129_c0_seq1	2074	103	sp|Q8C5W0|CLMN_MOUSE Calmin OS=Mus musculus GN=Clmn PE=1 SV=2	531	209	2e-55
Plat_comp2134_c0_seq1	284	12	sp|Q0P466|TYW2_DANRE tRNA wybutosine-synthesizing protein 2 homolog OS=Danio rerio GN=trmt12 PE=2 SV=1	444	175	1e-52
Plat_comp2139_c0_seq1	443	41	sp|Q68BL8|OLM2B_HUMAN Olfactomedin-like protein 2B OS=Homo sapiens GN=OLFML2B PE=2 SV=2	432	171	1e-48
Plat_comp2139_c1_seq1	297	30	sp|Q3V1G4|OLM2B_MOUSE Olfactomedin-like protein 2B OS=Mus musculus GN=Olfml2b PE=1 SV=2	314	125	5e-33
Plat_comp2153_c0_seq1	1096	98	sp|Q9BXJ0|C1QT5_HUMAN Complement C1q tumor necrosis factor-related protein 5 OS=Homo sapiens GN=C1QTNF5 PE=1 SV=1	694	271	8e-88
Plat_comp2160_c0_seq1	1244	1	sp|P31695|NOTC4_MOUSE Neurogenic locus notch homolog protein 4 OS=Mus musculus GN=Notch4 PE=1 SV=2	123	52.0	9e-06
Plat_comp2168_c0_seq1	356	14	sp|Q9ES81|POPD3_MOUSE Popeye domain-containing protein 3 OS=Mus musculus GN=Popdc3 PE=2 SV=1	466	184	9e-57
Plat_comp2175_c0_seq1	366	11	sp|P53544|GSC_DANRE Homeobox protein goosecoid OS=Danio rerio GN=gsc PE=2 SV=1	191	78.2	4e-17
Plat_comp2198_c0_seq1	658	10	sp|P51910|APOD_MOUSE Apolipoprotein D OS=Mus musculus GN=Apod PE=2 SV=1	324	129	3e-35
Plat_comp2200_c0_seq1	2028	57	sp|Q9Z1X1|ESYT1_RAT Extended synaptotagmin-1 OS=Rattus norvegicus GN=Esyt1 PE=2 SV=1	1021	397	1e-122
Plat_comp2205_c0_seq1	271	3	sp|P0CG25|EFCC1_BOVIN EF-hand and coiled-coil domain-containing protein 1 OS=Bos taurus GN=EFCC1 PE=2 SV=1	303	121	5e-32
Plat_comp2209_c0_seq1	635	45	sp|P04146|COPIA_DROME Copia protein OS=Drosophila melanogaster GN=GIP PE=1 SV=3	440	174	8e-48
Plat_comp2210_c0_seq1	284	13	sp|A1L1P9|S47A1_DANRE Multidrug and toxin extrusion protein 1 OS=Danio rerio GN=slc47a1 PE=2 SV=1	205	83.6	2e-18
Plat_comp2217_c0_seq1	276	13	sp|P58242|ASM3B_MOUSE Acid sphingomyelinase-like phosphodiesterase 3b OS=Mus musculus GN=Smpdl3b PE=1 SV=1	368	146	2e-41
Plat_comp2217_c1_seq1	492	21	sp|P58242|ASM3B_MOUSE Acid sphingomyelinase-like phosphodiesterase 3b OS=Mus musculus GN=Smpdl3b PE=1 SV=1	477	188	5e-56
Plat_comp2224_c0_seq1	607	391	sp|Q6DF55|VASN_XENTR Vasorin OS=Xenopus tropicalis GN=vasn PE=2 SV=1	420	166	2e-46
Plat_comp2226_c0_seq2	1065	4	sp|P63306|TNFL6_MACNE Tumor necrosis factor ligand superfamily member 6 OS=Macaca nemestrina GN=FASLG PE=2 SV=1	124	52.4	2e-06
Plat_comp2229_c0_seq1	402	6	sp|Q8JJ48|DCT1A_XENLA Dapper 1-A OS=Xenopus laevis GN=dact1-a PE=1 SV=1	142	59.3	2e-09
Plat_comp2232_c0_seq1	337	260	sp|Q96RW7|HMCN1_HUMAN Hemicentin-1 OS=Homo sapiens GN=HMCN1 PE=1 SV=2	317	126	1e-32
Plat_comp2234_c0_seq1	369	2	sp|Q02357|ANK1_MOUSE Ankyrin-1 OS=Mus musculus GN=Ank1 PE=1 SV=2	338	134	2e-35
Plat_comp2234_c1_seq1	203	7	sp|Q02357|ANK1_MOUSE Ankyrin-1 OS=Mus musculus GN=Ank1 PE=1 SV=2	267	107	8e-27
Plat_comp2236_c0_seq1	344	63	sp|Q63563|ABCC9_RAT ATP-binding cassette sub-family C member 9 OS=Rattus norvegicus GN=Abcc9 PE=2 SV=1	410	162	3e-45
Plat_comp2236_c1_seq1	372	24	sp|P82451|ABCC9_RABIT ATP-binding cassette sub-family C member 9 OS=Oryctolagus cuniculus GN=ABCC9 PE=2 SV=1	475	187	8e-54
Plat_comp2241_c1_seq1	359	2	sp|Q5SV97|PERM1_HUMAN PGC-1 and ERR-induced regulator in muscle protein 1 OS=Homo sapiens GN=PERM1 PE=2 SV=4	120	50.8	7e-07
Plat_comp2246_c0_seq1	249	4	sp|Q68FQ4|CK070_RAT Uncharacterized protein C11orf70 homolog OS=Rattus norvegicus PE=2 SV=1	140	58.5	2e-10
Plat_comp2248_c0_seq1	323	16	sp|Q9QUS6|TRIM1_MOUSE Probable E3 ubiquitin-protein ligase MID2 OS=Mus musculus GN=Mid2 PE=2 SV=2	389	154	2e-43
Plat_comp2249_c0_seq1	942	120	sp|Q4G0W2|DUS28_HUMAN Dual specificity phosphatase 28 OS=Homo sapiens GN=DUSP28 PE=1 SV=1	403	159	5e-46
Plat_comp2250_c0_seq1	1247	256	sp|Q8NFT8|DNER_HUMAN Delta and Notch-like epidermal growth factor-related receptor OS=Homo sapiens GN=DNER PE=1 SV=1	795	310	3e-96
Plat_comp2260_c0_seq1	254	19	sp|Q9BY67|CADM1_HUMAN Cell adhesion molecule 1 OS=Homo sapiens GN=CADM1 PE=1 SV=2	253	102	1e-25
Plat_comp2271_c1_seq1	304	500	sp|P18749|ZO6_XENLA Oocyte zinc finger protein XlCOF6 (Fragment) OS=Xenopus laevis PE=3 SV=1	128	53.9	2e-11
Plat_comp2274_c0_seq1	629	500	sp|P0AGA5|SECY_SHIFL Protein translocase subunit SecY OS=Shigella flexneri GN=secY PE=3 SV=1	818	319	3e-106
Plat_comp2275_c0_seq1	481	500	sp|Q8BWD8|CDK19_MOUSE Cyclin-dependent kinase 19 OS=Mus musculus GN=Cdk19 PE=2 SV=1	834	325	1e-108
Plat_comp2283_c0_seq1	898	14	sp|Q8ND71|GIMA8_HUMAN GTPase IMAP family member 8 OS=Homo sapiens GN=GIMAP8 PE=1 SV=2	163	67.4	3e-11
Plat_comp2296_c0_seq1	216	468	sp|Q5IS82|NTRK3_SAIBB NT-3 growth factor receptor OS=Saimiri boliviensis boliviensis GN=NTRK3 PE=2 SV=1	395	156	2e-44
Plat_comp2299_c0_seq1	276	1	sp|Q5TCS8|KAD9_HUMAN Adenylate kinase 9 OS=Homo sapiens GN=AK9 PE=1 SV=2	126	53.1	9e-08
Plat_comp2306_c0_seq1	516	2	sp|A4D1B5|GSAP_HUMAN Gamma-secretase-activating protein OS=Homo sapiens GN=GSAP PE=1 SV=2	236	95.5	2e-21
Plat_comp2307_c0_seq1	207	10	sp|Q99MZ4|GGT7_RAT Gamma-glutamyltransferase 7 OS=Rattus norvegicus GN=Ggt7 PE=2 SV=2	171	70.5	4e-14
Plat_comp2307_c1_seq1	228	4	sp|Q0V8L2|GGT7_BOVIN Gamma-glutamyltransferase 7 OS=Bos taurus GN=GGT7 PE=2 SV=1	175	72.0	1e-14
Plat_comp2312_c0_seq1	477	500	sp|Q95KR7|LCK_SAISC Proto-oncogene tyrosine-protein kinase LCK OS=Saimiri sciureus GN=LCK PE=1 SV=3	567	223	8e-69
Plat_comp2314_c1_seq1	1134	97	sp|Q02020|FIBB_CHICK Fibrinogen beta chain (Fragment) OS=Gallus gallus GN=FGB PE=1 SV=1	1218	473	2e-163
Plat_comp2326_c0_seq1	2128	109	sp|O01761|UNC89_CAEEL Muscle M-line assembly protein unc-89 OS=Caenorhabditis elegans GN=unc-89 PE=1 SV=3	271	108	7e-23
Plat_comp2334_c0_seq1	205	15	sp|Q32NH8|PLCD4_XENLA 1-phosphatidylinositol 4,5-bisphosphate phosphodiesterase delta-4 OS=Xenopus laevis GN=plcd4 PE=2 SV=1	238	96.3	4e-23
Plat_comp2337_c0_seq1	253	6	sp|Q08CG9|T229B_DANRE Transmembrane protein 229b OS=Danio rerio GN=tmem229b PE=2 SV=1	142	59.3	5e-11
Plat_comp2338_c0_seq1	217	6	sp|P97924|KALRN_RAT Kalirin OS=Rattus norvegicus GN=Kalrn PE=1 SV=3	272	109	2e-27
Plat_comp2338_c1_seq1	1118	19	sp|A2CG49|KALRN_MOUSE Kalirin OS=Mus musculus GN=Kalrn PE=1 SV=1	1248	485	2e-153
Plat_comp2345_c0_seq1	325	7	sp|Q08834|MGT5A_RAT Alpha-1,6-mannosylglycoprotein 6-beta-N-acetylglucosaminyltransferase A OS=Rattus norvegicus GN=Mgat5 PE=1 SV=1	363	144	1e-39
Plat_comp2345_c1_seq1	298	7	sp|Q09328|MGT5A_HUMAN Alpha-1,6-mannosylglycoprotein 6-beta-N-acetylglucosaminyltransferase A OS=Homo sapiens GN=MGAT5 PE=1 SV=1	348	138	1e-37
Plat_comp2353_c0_seq1	231	5	sp|A3KNX6|CC70B_DANRE UPF0524 protein C3orf70 homolog B OS=Danio rerio GN=si:dkeyp-30d5.1 PE=2 SV=2	220	89.4	1e-21
Plat_comp2353_c1_seq1	399	5	sp|A3KNX6|CC70B_DANRE UPF0524 protein C3orf70 homolog B OS=Danio rerio GN=si:dkeyp-30d5.1 PE=2 SV=2	373	148	4e-43
Plat_comp2364_c0_seq1	219	10	sp|Q1LZE9|PRS23_BOVIN Serine protease 23 OS=Bos taurus GN=PRSS23 PE=2 SV=1	323	129	9e-36
Plat_comp2364_c1_seq1	478	10	sp|Q9D6X6|PRS23_MOUSE Serine protease 23 OS=Mus musculus GN=Prss23 PE=2 SV=2	514	202	3e-62
Plat_comp2366_c0_seq1	236	3	sp|A2RU67|K1467_HUMAN Uncharacterized protein KIAA1467 OS=Homo sapiens GN=KIAA1467 PE=1 SV=1	125	52.8	6e-08
Plat_comp2368_c0_seq1	281	5	sp|Q7Z401|MYCPP_HUMAN C-myc promoter-binding protein OS=Homo sapiens GN=DENND4A PE=1 SV=2	359	142	1e-38
Plat_comp2377_c0_seq1	627	46	sp|Q0IIE2|SHC1_BOVIN SHC-transforming protein 1 OS=Bos taurus GN=SHC1 PE=2 SV=1	290	116	6e-29
Plat_comp2378_c0_seq1	309	7	sp|Q3UHF7|ZEP2_MOUSE Transcription factor HIVEP2 OS=Mus musculus GN=Hivep2 PE=1 SV=1	270	108	1e-26
Plat_comp2390_c0_seq1	472	20	sp|Q9N1E4|CD22_GORGO B-cell receptor CD22 (Fragment) OS=Gorilla gorilla gorilla GN=CD22 PE=2 SV=1	161	66.6	3e-12
Plat_comp2403_c0_seq1	388	43	sp|P10394|POL4_DROME Retrovirus-related Pol polyprotein from transposon 412 OS=Drosophila melanogaster GN=POL PE=3 SV=1	248	100	2e-23
Plat_comp2407_c0_seq1	699	3	sp|Q8VHR0|PCD18_MOUSE Protocadherin 18 OS=Mus musculus GN=Pcdh18 PE=1 SV=2	243	98.2	2e-21
Plat_comp2412_c0_seq1	255	51	sp|P54758|EPHA6_RAT Ephrin type-A receptor 6 OS=Rattus norvegicus GN=Epha6 PE=2 SV=2	262	105	6e-26
Plat_comp2416_c0_seq1	278	9	sp|Q9ET80|JPH1_MOUSE Junctophilin-1 OS=Mus musculus GN=Jph1 PE=2 SV=1	181	74.3	4e-15
Plat_comp2416_c1_seq1	231	7	sp|Q9GKY8|JPH1_RABIT Junctophilin-1 OS=Oryctolagus cuniculus GN=JPH1 PE=2 SV=1	143	59.7	3e-10
Plat_comp2425_c0_seq1	793	6	sp|Q03669|AT2A2_CHICK Sarcoplasmic/endoplasmic reticulum calcium ATPase 2 OS=Gallus gallus GN=ATP2A2 PE=2 SV=2	201	82.0	4e-16
Plat_comp2437_c0_seq1	208	8	sp|Q8VDB9|S620A_MOUSE Sodium- and chloride-dependent transporter XTRP3A OS=Mus musculus GN=Slc6a20a PE=2 SV=1	182	74.7	1e-15
Plat_comp2442_c0_seq1	505	76	sp|Q8VBX0|ASB13_MOUSE Ankyrin repeat and SOCS box protein 13 OS=Mus musculus GN=Asb13 PE=2 SV=1	411	162	6e-48
Plat_comp2448_c0_seq1	254	1	sp|Q6ZVC0|NYAP1_HUMAN Neuronal tyrosine-phosphorylated phosphoinositide-3-kinase adapter 1 OS=Homo sapiens GN=NYAP1 PE=1 SV=1	117	49.7	9e-07
Plat_comp2458_c0_seq1	380	12	sp|Q5R4F3|TAOK3_PONAB Serine/threonine-protein kinase TAO3 OS=Pongo abelii GN=TAOK3 PE=2 SV=1	288	115	7e-29
Plat_comp2458_c1_seq1	357	16	sp|Q6DD27|TAOK3_XENLA Serine/threonine-protein kinase TAO3 OS=Xenopus laevis GN=taok3 PE=2 SV=1	494	194	2e-57
Plat_comp2473_c0_seq1	910	3	sp|B3DLD3|SOX18_XENTR Transcription factor Sox-18 OS=Xenopus tropicalis GN=sox18 PE=2 SV=1	160	66.2	6e-11
Plat_comp2473_c1_seq1	243	219	sp|B3DLD3|SOX18_XENTR Transcription factor Sox-18 OS=Xenopus tropicalis GN=sox18 PE=2 SV=1	296	118	7e-32
Plat_comp2475_c0_seq1	483	500	sp|Q60F97|5HT2C_CANFA 5-hydroxytryptamine receptor 2C OS=Canis familiaris GN=HTR2C PE=2 SV=1	538	211	5e-65
Plat_comp2481_c0_seq1	1176	500	sp|P18729|ZG57_XENLA Gastrula zinc finger protein XlCGF57.1 (Fragment) OS=Xenopus laevis PE=3 SV=1	281	112	1e-26
Plat_comp2486_c0_seq1	1951	500	sp|Q9PUQ8|S1PR3_TAKRU Sphingosine 1-phosphate receptor 3 OS=Takifugu rubripes GN=s1pr3 PE=3 SV=1	1213	471	9e-160
Plat_comp2487_c0_seq1	214	57	sp|Q07652|CAC1E_RAT Voltage-dependent R-type calcium channel subunit alpha-1E OS=Rattus norvegicus GN=Cacna1e PE=1 SV=1	370	147	2e-40
Plat_comp2497_c0_seq1	634	301	sp|Q13368|MPP3_HUMAN MAGUK p55 subfamily member 3 OS=Homo sapiens GN=MPP3 PE=1 SV=2	465	183	1e-52
Plat_comp2514_c0_seq1	429	25	sp|Q8R4U9|SGK2_RAT Serine/threonine-protein kinase Sgk2 OS=Rattus norvegicus GN=Sgk2 PE=1 SV=2	203	82.8	5e-18
Plat_comp2516_c0_seq1	289	6	sp|Q567I9|CB5D1_DANRE Cytochrome b5 domain-containing protein 1 OS=Danio rerio GN=cyb5d1 PE=2 SV=1	272	109	4e-29
Plat_comp2516_c1_seq1	327	6	sp|Q567I9|CB5D1_DANRE Cytochrome b5 domain-containing protein 1 OS=Danio rerio GN=cyb5d1 PE=2 SV=1	441	174	4e-54
Plat_comp2518_c0_seq1	204	3	sp|Q9JLI3|MMEL1_MOUSE Membrane metallo-endopeptidase-like 1 OS=Mus musculus GN=Mmel1 PE=1 SV=1	135	56.6	2e-09
Plat_comp2522_c0_seq1	653	22	sp|Q501W4|VTCN1_RAT V-set domain-containing T-cell activation inhibitor 1 OS=Rattus norvegicus GN=Vtcn1 PE=2 SV=1	162	67.0	4e-12
Plat_comp2530_c0_seq1	201	4	sp|Q01815|CAC1C_MOUSE Voltage-dependent L-type calcium channel subunit alpha-1C OS=Mus musculus GN=Cacna1c PE=1 SV=1	154	63.9	9e-12
Plat_comp2533_c0_seq1	203	6	sp|A8E0R9|GRIP2_XENLA Glutamate receptor-interacting protein 2 OS=Xenopus laevis GN=grip2 PE=2 SV=2	310	124	1e-32
Plat_comp2548_c0_seq1	323	1	sp|Q07203|CRP_XENLA C-reactive protein OS=Xenopus laevis GN=crp PE=1 SV=1	108	46.2	9e-06
Plat_comp2548_c1_seq1	227	22	sp|Q9PTT2|JELT_LEPLA Jeltraxin OS=Lepidobatrachus laevis GN=PXN1 PE=1 SV=1	148	61.6	7e-12
Plat_comp2554_c0_seq1	1166	204	sp|Q8HW98|IGLO5_MOUSE IgLON family member 5 OS=Mus musculus GN=Iglon5 PE=2 SV=2	751	293	9e-95
Plat_comp2556_c0_seq1	276	7	sp|Q62920|PDLI5_RAT PDZ and LIM domain protein 5 OS=Rattus norvegicus GN=Pdlim5 PE=1 SV=2	171	70.5	7e-14
Plat_comp2560_c0_seq1	380	7	sp|Q8BST6|PELI2_MOUSE E3 ubiquitin-protein ligase pellino homolog 2 OS=Mus musculus GN=Peli2 PE=1 SV=2	438	173	3e-51
Plat_comp2566_c0_seq1	1492	67	sp|Q99PG6|TS1R1_MOUSE Taste receptor type 1 member 1 OS=Mus musculus GN=Tas1r1 PE=2 SV=1	565	222	5e-62
Plat_comp2570_c0_seq1	216	6	sp|O43541|SMAD6_HUMAN Mothers against decapentaplegic homolog 6 OS=Homo sapiens GN=SMAD6 PE=1 SV=2	175	72.0	8e-15
Plat_comp2571_c0_seq1	461	25	sp|Q96DT5|DYH11_HUMAN Dynein heavy chain 11, axonemal OS=Homo sapiens GN=DNAH11 PE=1 SV=4	531	209	1e-60
Plat_comp2579_c0_seq1	554	92	sp|O60242|BAI3_HUMAN Brain-specific angiogenesis inhibitor 3 OS=Homo sapiens GN=BAI3 PE=1 SV=2	800	312	4e-97
Plat_comp2599_c0_seq1	279	50	sp|P36510|UD2A1_RAT UDP-glucuronosyltransferase 2A1 OS=Rattus norvegicus GN=Ugt2a1 PE=2 SV=1	230	93.2	6e-22
Plat_comp2599_c1_seq1	208	35	sp|Q6PDD0|UD2A2_MOUSE UDP-glucuronosyltransferase 2A2 OS=Mus musculus GN=Ugt2a2 PE=2 SV=1	189	77.4	1e-16
Plat_comp2626_c0_seq1	232	13	sp|Q08DF4|DYN1_BOVIN Dynamin-1 OS=Bos taurus GN=DNM1 PE=2 SV=1	358	142	3e-39
Plat_comp2661_c0_seq1	653	4	sp|Q3ZCA1|FA84A_BOVIN Protein FAM84A OS=Bos taurus GN=FAM84A PE=2 SV=1	174	71.6	1e-13
Plat_comp2661_c1_seq1	545	4	sp|Q9D650|FA84A_MOUSE Protein FAM84A OS=Mus musculus GN=Fam84a PE=2 SV=1	537	211	2e-66
Plat_comp2667_c0_seq1	757	20	sp|Q9JIM5|YIPF7_MOUSE Protein YIPF7 OS=Mus musculus GN=Yipf7 PE=2 SV=1	655	256	2e-83
Plat_comp2676_c0_seq1	392	6	sp|P34980|PE2R3_RAT Prostaglandin E2 receptor EP3 subtype OS=Rattus norvegicus GN=Ptger3 PE=2 SV=1	150	62.4	7e-11
Plat_comp2682_c0_seq1	887	2	sp|Q9HBE5|IL21R_HUMAN Interleukin-21 receptor OS=Homo sapiens GN=IL21R PE=1 SV=1	171	70.5	3e-12
Plat_comp2686_c0_seq1	207	50	sp|Q91XQ0|DYH8_MOUSE Dynein heavy chain 8, axonemal OS=Mus musculus GN=Dnah8 PE=1 SV=2	328	130	8e-35
Plat_comp2686_c1_seq1	317	48	sp|Q91XQ0|DYH8_MOUSE Dynein heavy chain 8, axonemal OS=Mus musculus GN=Dnah8 PE=1 SV=2	437	172	9e-49
Plat_comp2687_c0_seq1	714	500	sp|P33533|OPRD_RAT Delta-type opioid receptor OS=Rattus norvegicus GN=Oprd1 PE=2 SV=1	889	347	2e-117
Plat_comp2688_c0_seq1	225	18	sp|P19491|GRIA2_RAT Glutamate receptor 2 OS=Rattus norvegicus GN=Gria2 PE=1 SV=2	287	115	1e-29
Plat_comp2688_c1_seq1	300	21	sp|P19491|GRIA2_RAT Glutamate receptor 2 OS=Rattus norvegicus GN=Gria2 PE=1 SV=2	420	166	2e-47
Plat_comp2691_c0_seq1	405	67	sp|Q9W6R5|XLRS1_TAKRU Retinoschisin OS=Takifugu rubripes GN=xlrs1 PE=3 SV=1	528	207	6e-66
Plat_comp2691_c0_seq2	419	74	sp|Q9W6R5|XLRS1_TAKRU Retinoschisin OS=Takifugu rubripes GN=xlrs1 PE=3 SV=1	530	208	4e-66
Plat_comp2692_c0_seq1	508	77	sp|Q6B3P0|CDHR1_DANRE Cadherin-related family member 1 OS=Danio rerio GN=cdhr1 PE=2 SV=1	671	263	3e-81
Plat_comp2692_c1_seq1	243	7	sp|Q6B457|CDHR1_XENLA Cadherin-related family member 1 OS=Xenopus laevis GN=cdhr1 PE=2 SV=1	149	62.0	5e-11
Plat_comp2697_c0_seq1	1027	6	sp|Q9W735|PRM1A_DANRE Prominin-1-A OS=Danio rerio GN=prom1a PE=2 SV=2	735	287	7e-88
Plat_comp2697_c0_seq2	1054	6	sp|Q9W735|PRM1A_DANRE Prominin-1-A OS=Danio rerio GN=prom1a PE=2 SV=2	715	280	7e-85
Plat_comp2701_c0_seq1	356	4	sp|Q1LV19|SPKAP_DANRE A-kinase anchor protein SPHKAP OS=Danio rerio GN=sphkap PE=3 SV=1	273	109	8e-27
Plat_comp2702_c0_seq1	431	1	sp|Q866Y3|PGRP2_PIG N-acetylmuramoyl-L-alanine amidase OS=Sus scrofa GN=PGLYRP2 PE=2 SV=1	125	52.8	2e-07
Plat_comp2702_c1_seq1	264	3	sp|Q96PD5|PGRP2_HUMAN N-acetylmuramoyl-L-alanine amidase OS=Homo sapiens GN=PGLYRP2 PE=1 SV=1	134	56.2	5e-09
Plat_comp2706_c0_seq1	205	2	sp|P00541|FPS_AVISP Tyrosine-protein kinase transforming protein Fps OS=Avian sarcoma virus (strain PRCII) GN=V-FPS PE=3 SV=1	123	52.0	8e-08
Plat_comp2713_c0_seq1	266	500	sp|P0AAI4|FTSH_SHIFL ATP-dependent zinc metalloprotease FtsH OS=Shigella flexneri GN=ftsH PE=3 SV=1	384	152	3e-43
Plat_comp2733_c0_seq1	267	34	sp|Q61838|A2M_MOUSE Alpha-2-macroglobulin OS=Mus musculus GN=A2m PE=1 SV=3	274	110	2e-27
Plat_comp2735_c0_seq1	545	2	sp|Q8N9U0|TAC2N_HUMAN Tandem C2 domains nuclear protein OS=Homo sapiens GN=TC2N PE=1 SV=2	182	74.7	2e-14
Plat_comp2743_c0_seq1	235	5	sp|Q8CD54|PIEZ2_MOUSE Piezo-type mechanosensitive ion channel component 2 OS=Mus musculus GN=Piezo2 PE=1 SV=2	147	61.2	1e-10
Plat_comp2744_c0_seq1	328	2	sp|Q9JKA5|GPA33_MOUSE Cell surface A33 antigen OS=Mus musculus GN=Gpa33 PE=2 SV=2	125	52.8	7e-08
Plat_comp2745_c0_seq1	456	305	sp|Q91WQ9|CALL4_MOUSE Calmodulin-like protein 4 OS=Mus musculus GN=Calml4 PE=2 SV=2	310	124	2e-34
Plat_comp2745_c1_seq1	441	104	sp|Q3T0E8|CALL4_BOVIN Calmodulin-like protein 4 OS=Bos taurus GN=CALML4 PE=2 SV=1	175	72.0	6e-15
Plat_comp2752_c0_seq1	271	230	sp|Q28970|MYO7A_PIG Unconventional myosin-VIIa (Fragment) OS=Sus scrofa GN=MYO7A PE=2 SV=1	388	154	6e-44
Plat_comp2752_c1_seq1	287	221	sp|Q28970|MYO7A_PIG Unconventional myosin-VIIa (Fragment) OS=Sus scrofa GN=MYO7A PE=2 SV=1	356	141	2e-39
Plat_comp2756_c0_seq1	1492	2	sp|A4Q9F0|TTLL7_MOUSE Tubulin polyglutamylase TTLL7 OS=Mus musculus GN=Ttll7 PE=1 SV=1	794	310	1e-93
Plat_comp2760_c0_seq1	236	2	sp|Q70UQ0|IKIP_HUMAN Inhibitor of nuclear factor kappa-B kinase-interacting protein OS=Homo sapiens GN=IKBIP PE=1 SV=1	144	60.1	1e-10
Plat_comp2763_c0_seq1	208	30	sp|Q5MD61|CXCR3_BOVIN C-X-C chemokine receptor type 3 OS=Bos taurus GN=CXCR3 PE=2 SV=1	133	55.8	3e-09
Plat_comp2766_c0_seq1	354	9	sp|Q71H61|ILDR2_HUMAN Immunoglobulin-like domain-containing receptor 2 OS=Homo sapiens GN=ILDR2 PE=2 SV=1	186	76.3	2e-15
Plat_comp2766_c0_seq2	404	9	sp|B5TVM2|ILDR2_MOUSE Immunoglobulin-like domain-containing receptor 2 OS=Mus musculus GN=Ildr2 PE=2 SV=2	192	78.6	4e-16
Plat_comp2767_c0_seq1	433	12	sp|Q6GPJ9|GRB2B_XENLA Growth factor receptor-bound protein 2-B OS=Xenopus laevis GN=grb2-b PE=1 SV=1	137	57.4	2e-09
Plat_comp2777_c0_seq1	639	37	sp|Q5BJS7|CPNE9_RAT Copine-9 OS=Rattus norvegicus GN=Cpne9 PE=2 SV=1	924	360	1e-120
Plat_comp2801_c0_seq1	353	18	sp|Q811M5|CO6_RAT Complement component C6 OS=Rattus norvegicus GN=C6 PE=2 SV=1	315	125	1e-32
Plat_comp2808_c0_seq1	209	1	sp|Q99062|CSF3R_HUMAN Granulocyte colony-stimulating factor receptor OS=Homo sapiens GN=CSF3R PE=1 SV=1	127	53.5	3e-08
Plat_comp2809_c0_seq1	384	13	sp|Q49LS1|XKR7_PANTR XK-related protein 7 OS=Pan troglodytes GN=XKR7 PE=2 SV=1	243	98.2	4e-23
Plat_comp2811_c0_seq1	363	26	sp|Q91ZV8|GP124_MOUSE G-protein coupled receptor 124 OS=Mus musculus GN=Gpr124 PE=2 SV=2	365	145	4e-39
Plat_comp2816_c0_seq1	464	7	sp|Q28BZ2|HINT3_XENTR Histidine triad nucleotide-binding protein 3 OS=Xenopus tropicalis GN=hint3 PE=2 SV=1	181	74.3	1e-15
Plat_comp2816_c0_seq2	293	10	sp|Q5PNN8|HINT3_DANRE Histidine triad nucleotide-binding protein 3 OS=Danio rerio GN=hint3 PE=2 SV=1	193	79.0	5e-18
Plat_comp2819_c0_seq1	492	54	sp|Q9UPR0|PLCL2_HUMAN Inactive phospholipase C-like protein 2 OS=Homo sapiens GN=PLCL2 PE=1 SV=2	510	201	3e-58
Plat_comp2820_c0_seq1	480	7	sp|Q9I969|TXLNB_CHICK Beta-taxilin OS=Gallus gallus GN=TXLNB PE=2 SV=1	264	106	2e-25
Plat_comp2829_c1_seq1	248	225	sp|A7E2Y1|MYH7B_HUMAN Myosin-7B OS=Homo sapiens GN=MYH7B PE=1 SV=3	304	121	2e-31
Plat_comp2833_c0_seq1	565	11	sp|P13590|NCAM1_CHICK Neural cell adhesion molecule 1 OS=Gallus gallus GN=NCAM1 PE=1 SV=3	441	174	2e-48
Plat_comp2833_c1_seq1	243	9	sp|P16170|NCA11_XENLA Neural cell adhesion molecule 1-A OS=Xenopus laevis GN=ncam1-a PE=2 SV=1	241	97.4	3e-23
Plat_comp2841_c0_seq1	761	3	sp|Q9P2F5|STOX2_HUMAN Storkhead-box protein 2 OS=Homo sapiens GN=STOX2 PE=2 SV=2	433	171	1e-46
Plat_comp2854_c0_seq1	346	53	sp|P35579|MYH9_HUMAN Myosin-9 OS=Homo sapiens GN=MYH9 PE=1 SV=4	282	113	5e-28
Plat_comp2856_c1_seq1	324	5	sp|D4ACX8|PCD16_RAT Protocadherin-16 OS=Rattus norvegicus GN=Dchs1 PE=3 SV=2	368	146	1e-39
Plat_comp2859_c0_seq1	1005	4	sp|P40293|CD79A_BOVIN B-cell antigen receptor complex-associated protein alpha chain OS=Bos taurus GN=CD79A PE=2 SV=1	229	92.8	1e-20
Plat_comp2868_c0_seq1	327	9	sp|Q1LUA6|TRIO_DANRE Triple functional domain protein OS=Danio rerio GN=trio PE=3 SV=1	537	211	4e-62
Plat_comp2871_c0_seq1	1637	32	sp|A5D6U8|PAPL_DANRE Iron/zinc purple acid phosphatase-like protein OS=Danio rerio GN=papl PE=2 SV=1	1733	672	0.0
Plat_comp2893_c0_seq1	248	7	sp|Q9PU36|PCLO_CHICK Protein piccolo (Fragment) OS=Gallus gallus GN=PCLO PE=2 SV=1	271	108	5e-27
Plat_comp2899_c0_seq1	244	3	sp|Q1LWL6|GSE1_DANRE Genetic suppressor element 1 OS=Danio rerio GN=gse1 PE=4 SV=1	151	62.8	3e-11
Plat_comp2899_c1_seq1	426	3	sp|Q1LWL6|GSE1_DANRE Genetic suppressor element 1 OS=Danio rerio GN=gse1 PE=4 SV=1	279	112	2e-27
Plat_comp2905_c0_seq1	690	12	sp|A0JM08|C170B_XENTR Centrosomal protein of 170 kDa protein B OS=Xenopus tropicalis GN=cep170b PE=2 SV=1	708	277	1e-83
Plat_comp2908_c0_seq1	781	46	sp|Q56A40|CCD40_DANRE Coiled-coil domain-containing protein 40 OS=Danio rerio GN=ccdc40 PE=2 SV=2	401	159	3e-42
Plat_comp2912_c0_seq1	344	120	sp|P09481|ACHA3_CHICK Neuronal acetylcholine receptor subunit alpha-3 OS=Gallus gallus GN=CHRNA3 PE=2 SV=2	447	176	4e-52
Plat_comp2912_c1_seq1	721	81	sp|P09481|ACHA3_CHICK Neuronal acetylcholine receptor subunit alpha-3 OS=Gallus gallus GN=CHRNA3 PE=2 SV=2	349	139	2e-36
Plat_comp2931_c0_seq1	314	37	sp|Q86YQ8|CPNE8_HUMAN Copine-8 OS=Homo sapiens GN=CPNE8 PE=1 SV=2	450	177	2e-52
Plat_comp2935_c0_seq1	438	19	sp|Q2XVR7|SC4AA_TAKRU Sodium channel protein type 4 subunit alpha A OS=Takifugu rubripes GN=scn4aa PE=3 SV=1	456	180	8e-51
Plat_comp2948_c0_seq1	357	231	sp|P46094|XCR1_HUMAN Chemokine XC receptor 1 OS=Homo sapiens GN=XCR1 PE=1 SV=1	198	80.9	8e-18
Plat_comp2949_c0_seq1	337	4	sp|A0JN92|URGCP_BOVIN Up-regulator of cell proliferation OS=Bos taurus GN=URGCP PE=2 SV=2	139	58.2	3e-09
Plat_comp2950_c0_seq1	239	4	sp|Q3UHK8|TNR6A_MOUSE Trinucleotide repeat-containing gene 6A protein OS=Mus musculus GN=Tnrc6a PE=2 SV=1	120	50.8	4e-07
Plat_comp2957_c0_seq1	490	17	sp|Q2KL21|EPOR_CANFA Erythropoietin receptor OS=Canis familiaris GN=EPOR PE=2 SV=1	324	129	4e-34
Plat_comp2958_c0_seq1	1377	37	sp|O95484|CLD9_HUMAN Claudin-9 OS=Homo sapiens GN=CLDN9 PE=1 SV=1	191	78.2	4e-15
Plat_comp2960_c0_seq1	202	12	sp|Q62283|TSN7_MOUSE Tetraspanin-7 OS=Mus musculus GN=Tspan7 PE=2 SV=2	207	84.3	5e-20
Plat_comp2960_c1_seq1	383	9	sp|Q7YQK9|TSN7_PONPY Tetraspanin-7 OS=Pongo pygmaeus GN=TSPAN7 PE=2 SV=1	202	82.4	2e-18
Plat_comp2966_c0_seq1	339	15	sp|Q9Y698|CCG2_HUMAN Voltage-dependent calcium channel gamma-2 subunit OS=Homo sapiens GN=CACNG2 PE=1 SV=1	391	155	2e-45
Plat_comp2975_c0_seq1	961	31	sp|Q63258|ITA7_RAT Integrin alpha-7 OS=Rattus norvegicus GN=Itga7 PE=1 SV=2	558	219	2e-62
Plat_comp2975_c0_seq2	762	31	sp|Q63258|ITA7_RAT Integrin alpha-7 OS=Rattus norvegicus GN=Itga7 PE=1 SV=2	558	219	2e-63
Plat_comp2977_c0_seq1	202	4	sp|Q9H987|SYP2L_HUMAN Synaptopodin 2-like protein OS=Homo sapiens GN=SYNPO2L PE=2 SV=3	145	60.5	1e-10
Plat_comp2984_c0_seq1	1656	44	sp|Q63ZI0|KCNK9_XENLA Potassium channel subfamily K member 9 OS=Xenopus laevis GN=kcnk9 PE=2 SV=1	886	345	3e-112
Plat_comp2987_c1_seq1	634	230	sp|P06343|HB2K_MOUSE H-2 class II histocompatibility antigen, A-K beta chain OS=Mus musculus GN=H2-Ab1 PE=1 SV=1	213	86.7	5e-19
Plat_comp2988_c0_seq1	617	44	sp|Q9HC58|NCKX3_HUMAN Sodium/potassium/calcium exchanger 3 OS=Homo sapiens GN=SLC24A3 PE=2 SV=4	679	266	3e-83
Plat_comp2990_c0_seq1	1951	34	sp|Q6EMK4|VASN_HUMAN Vasorin OS=Homo sapiens GN=VASN PE=1 SV=1	538	211	1e-57
Plat_comp2994_c0_seq1	257	11	sp|Q8CGB6|TENC1_MOUSE Tensin-like C1 domain-containing phosphatase OS=Mus musculus GN=Tenc1 PE=1 SV=1	132	55.5	1e-08
Plat_comp3002_c0_seq1	451	93	sp|P61150|FGF12_RAT Fibroblast growth factor 12 OS=Rattus norvegicus GN=Fgf12 PE=1 SV=1	634	248	4e-82
Plat_comp3017_c0_seq1	1175	11	sp|Q5ZHX6|S41A2_CHICK Solute carrier family 41 member 2 OS=Gallus gallus GN=SLC41A2 PE=2 SV=1	727	284	3e-88
Plat_comp3020_c0_seq1	486	50	sp|B3TP03|CTR2_CHICK Cationic amino acid transporter 2 OS=Gallus gallus GN=SLC7A2 PE=2 SV=1	606	238	3e-73
Plat_comp3020_c1_seq1	223	22	sp|B3TP03|CTR2_CHICK Cationic amino acid transporter 2 OS=Gallus gallus GN=SLC7A2 PE=2 SV=1	172	70.9	3e-14
Plat_comp3021_c0_seq1	250	9	sp|Q6KB59|SIA4A_PANTR CMP-N-acetylneuraminate-beta-galactosamide-alpha-2,3-sialyltransferase 1 OS=Pan troglodytes GN=ST3GAL1 PE=2 SV=1	136	57.0	1e-09
Plat_comp3026_c0_seq1	530	23	sp|Q9UKY4|POMT2_HUMAN Protein O-mannosyl-transferase 2 OS=Homo sapiens GN=POMT2 PE=1 SV=2	584	229	3e-69
Plat_comp3026_c1_seq1	234	14	sp|Q9UKY4|POMT2_HUMAN Protein O-mannosyl-transferase 2 OS=Homo sapiens GN=POMT2 PE=1 SV=2	326	130	5e-35
Plat_comp3029_c0_seq1	218	67	sp|P23770|GATA2_XENLA GATA-binding factor 2 OS=Xenopus laevis GN=gata2 PE=2 SV=1	365	145	2e-41
Plat_comp3029_c1_seq1	356	11	sp|P23824|GATA2_CHICK GATA-binding factor 2 OS=Gallus gallus GN=GATA2 PE=2 SV=1	265	106	1e-26
Plat_comp3041_c0_seq1	398	403	sp|P82279|CRUM1_HUMAN Protein crumbs homolog 1 OS=Homo sapiens GN=CRB1 PE=1 SV=2	445	176	1e-49
Plat_comp3041_c1_seq1	456	235	sp|A2RUV0|NOTC1_XENTR Neurogenic locus notch homolog protein 1 OS=Xenopus tropicalis GN=notch1 PE=1 SV=2	289	115	2e-28
Plat_comp3043_c0_seq1	1144	61	sp|Q14168|MPP2_HUMAN MAGUK p55 subfamily member 2 OS=Homo sapiens GN=MPP2 PE=1 SV=3	522	205	1e-58
Plat_comp3046_c0_seq1	301	33	sp|P13585|AT2A1_CHICK Sarcoplasmic/endoplasmic reticulum calcium ATPase 1 OS=Gallus gallus GN=ATP2A1 PE=2 SV=2	382	151	6e-42
Plat_comp3046_c0_seq2	302	58	sp|Q03669|AT2A2_CHICK Sarcoplasmic/endoplasmic reticulum calcium ATPase 2 OS=Gallus gallus GN=ATP2A2 PE=2 SV=2	424	167	1e-47
Plat_comp3049_c1_seq1	222	2	sp|Q9UPT5|EXOC7_HUMAN Exocyst complex component 7 OS=Homo sapiens GN=EXOC7 PE=1 SV=3	172	70.9	3e-14
Plat_comp3053_c0_seq1	981	14	sp|Q5SPB6|CHAC1_DANRE Glutathione-specific gamma-glutamylcyclotransferase 1 OS=Danio rerio GN=chac1 PE=3 SV=1	728	285	4e-94
Plat_comp3056_c1_seq1	591	10	sp|Q5XJX0|JGN1A_DANRE Protein jagunal homolog 1-A OS=Danio rerio GN=jagn1a PE=2 SV=1	613	240	5e-79
Plat_comp3057_c0_seq1	357	7	sp|A9JRJ2|TCPR1_XENTR Tectonin beta-propeller repeat-containing protein 1 OS=Xenopus tropicalis GN=tecpr1 PE=2 SV=2	515	202	1e-59
Plat_comp3072_c0_seq1	278	9	sp|Q7LGC8|CHST3_HUMAN Carbohydrate sulfotransferase 3 OS=Homo sapiens GN=CHST3 PE=1 SV=3	161	66.6	1e-12
Plat_comp3074_c1_seq1	373	256	sp|Q90584|COHA1_CHICK Collagen alpha-1(XVII) chain OS=Gallus gallus GN=COL17A1 PE=2 SV=2	161	66.6	6e-12
Plat_comp3077_c0_seq1	439	39	sp|P32847|B3AT_ONCMY Band 3 anion exchange protein OS=Oncorhynchus mykiss GN=slc4a1 PE=2 SV=2	527	207	2e-61
Plat_comp3077_c1_seq1	238	40	sp|P32847|B3AT_ONCMY Band 3 anion exchange protein OS=Oncorhynchus mykiss GN=slc4a1 PE=2 SV=2	255	102	4e-25
Plat_comp3078_c0_seq1	275	8	sp|O75081|MTG16_HUMAN Protein CBFA2T3 OS=Homo sapiens GN=CBFA2T3 PE=1 SV=2	252	101	9e-25
Plat_comp3078_c1_seq1	289	9	sp|Q61909|MTG8_MOUSE Protein CBFA2T1 OS=Mus musculus GN=Runx1t1 PE=2 SV=1	449	177	3e-52
Plat_comp3086_c0_seq1	241	183	sp|P01130|LDLR_HUMAN Low-density lipoprotein receptor OS=Homo sapiens GN=LDLR PE=1 SV=1	364	144	5e-40
Plat_comp3086_c1_seq1	213	49	sp|Q99087|LDLR1_XENLA Low-density lipoprotein receptor 1 OS=Xenopus laevis GN=ldlr-a PE=2 SV=1	330	131	2e-35
Plat_comp3091_c0_seq1	250	103	sp|Q5RAZ4|DHX15_PONAB Putative pre-mRNA-splicing factor ATP-dependent RNA helicase DHX15 OS=Pongo abelii GN=DHX15 PE=2 SV=2	407	161	5e-46
Plat_comp3098_c0_seq1	350	26	sp|Q90259|ASL1A_DANRE Achaete-scute homolog 1a OS=Danio rerio GN=ascl1a PE=2 SV=1	480	189	4e-60
Plat_comp3100_c0_seq1	201	70	sp|Q9U8W8|TL5A_TACTR Techylectin-5A OS=Tachypleus tridentatus PE=1 SV=1	183	75.1	1e-16
Plat_comp3104_c0_seq1	214	3	sp|P98164|LRP2_HUMAN Low-density lipoprotein receptor-related protein 2 OS=Homo sapiens GN=LRP2 PE=1 SV=3	206	84.0	2e-18
Plat_comp3114_c0_seq1	321	27	sp|Q99JB3|FUT9_RAT Alpha-(1,3)-fucosyltransferase 9 OS=Rattus norvegicus GN=Fut9 PE=2 SV=1	185	75.9	5e-16
Plat_comp3114_c0_seq2	320	27	sp|Q99JB3|FUT9_RAT Alpha-(1,3)-fucosyltransferase 9 OS=Rattus norvegicus GN=Fut9 PE=2 SV=1	238	96.3	2e-23
Plat_comp3114_c1_seq1	272	27	sp|Q9GKU6|FUT6_PONPY Alpha-(1,3)-fucosyltransferase 6 OS=Pongo pygmaeus GN=FUT6 PE=3 SV=1	188	77.0	1e-16
Plat_comp3117_c0_seq1	204	1	sp|Q89609|VGE1_EHV2 G-protein coupled receptor E1 OS=Equine herpesvirus 2 (strain 86/87) GN=E1 PE=3 SV=1	107	45.8	8e-06
Plat_comp3140_c0_seq1	316	10	sp|Q32KJ8|ARSI_RAT Arylsulfatase I OS=Rattus norvegicus GN=Arsi PE=2 SV=1	378	150	3e-42
Plat_comp3142_c0_seq1	1476	348	sp|Q17RW2|COOA1_HUMAN Collagen alpha-1(XXIV) chain OS=Homo sapiens GN=COL24A1 PE=2 SV=2	629	246	3e-69
Plat_comp3143_c0_seq1	665	5	sp|Q96L42|KCNH8_HUMAN Potassium voltage-gated channel subfamily H member 8 OS=Homo sapiens GN=KCNH8 PE=2 SV=2	178	73.2	2e-13
Plat_comp3143_c1_seq1	523	27	sp|Q96L42|KCNH8_HUMAN Potassium voltage-gated channel subfamily H member 8 OS=Homo sapiens GN=KCNH8 PE=2 SV=2	522	205	1e-59
Plat_comp3154_c0_seq1	575	5	sp|Q15911|ZFHX3_HUMAN Zinc finger homeobox protein 3 OS=Homo sapiens GN=ZFHX3 PE=1 SV=2	451	178	3e-49
Plat_comp3155_c0_seq1	373	2	sp|Q9CY86|SAPC1_MOUSE Suppressor APC domain-containing protein 1 OS=Mus musculus GN=Sapcd1 PE=2 SV=2	164	67.8	1e-13
Plat_comp3156_c0_seq1	287	20	sp|Q9NUV9|GIMA4_HUMAN GTPase IMAP family member 4 OS=Homo sapiens GN=GIMAP4 PE=1 SV=1	197	80.5	5e-18
Plat_comp3166_c0_seq1	1487	44	sp|P38567|HYALP_HUMAN Hyaluronidase PH-20 OS=Homo sapiens GN=SPAM1 PE=1 SV=1	948	369	2e-120
Plat_comp3172_c0_seq1	242	13	sp|A2AGL3|RYR3_MOUSE Ryanodine receptor 3 OS=Mus musculus GN=Ryr3 PE=1 SV=1	317	126	4e-33
Plat_comp3172_c1_seq1	207	13	sp|A2AGL3|RYR3_MOUSE Ryanodine receptor 3 OS=Mus musculus GN=Ryr3 PE=1 SV=1	310	124	2e-32
Plat_comp3185_c0_seq1	403	10	sp|P34978|TA2R_RAT Thromboxane A2 receptor OS=Rattus norvegicus GN=Tbxa2r PE=2 SV=1	145	60.5	3e-10
Plat_comp3190_c0_seq1	491	4	sp|A5WUN7|CAM1B_DANRE Calmodulin-regulated spectrin-associated protein 1-B OS=Danio rerio GN=camsap1b PE=3 SV=1	148	61.6	5e-10
Plat_comp3190_c1_seq1	255	5	sp|A2AHC3|CAMP1_MOUSE Calmodulin-regulated spectrin-associated protein 1 OS=Mus musculus GN=Camsap1 PE=1 SV=1	189	77.4	4e-16
Plat_comp3200_c0_seq1	239	3	sp|B0UZC8|VWC2L_DANRE von Willebrand factor C domain-containing protein 2-like OS=Danio rerio GN=vwc2l PE=2 SV=1	108	46.2	4e-06
Plat_comp3205_c0_seq1	233	3	sp|Q5SPX1|CC157_MOUSE Coiled-coil domain-containing protein 157 OS=Mus musculus GN=Ccdc157 PE=2 SV=1	175	72.0	2e-14
Plat_comp3205_c1_seq1	283	3	sp|A4IFI1|CC157_BOVIN Coiled-coil domain-containing protein 157 OS=Bos taurus GN=CCDC157 PE=2 SV=2	189	77.4	3e-16
Plat_comp3208_c0_seq1	216	18	sp|A4IIS8|S47A1_XENTR Multidrug and toxin extrusion protein 1 OS=Xenopus tropicalis GN=slc47a1 PE=2 SV=1	190	77.8	9e-17
Plat_comp3212_c1_seq1	1005	2	sp|Q8QZT4|CRUM3_MOUSE Protein crumbs homolog 3 OS=Mus musculus GN=Crb3 PE=2 SV=1	116	49.3	4e-06
Plat_comp3225_c0_seq1	625	100	sp|A6H8H5|KCNB2_MOUSE Potassium voltage-gated channel subfamily B member 2 OS=Mus musculus GN=Kcnb2 PE=2 SV=2	847	330	1e-105
Plat_comp3228_c0_seq1	232	4	sp|Q2V2M9|FHOD3_HUMAN FH1/FH2 domain-containing protein 3 OS=Homo sapiens GN=FHOD3 PE=1 SV=2	218	88.6	4e-20
Plat_comp3232_c0_seq1	850	6	sp|O55003|BNIP3_MOUSE BCL2/adenovirus E1B 19 kDa protein-interacting protein 3 OS=Mus musculus GN=Bnip3 PE=1 SV=1	330	131	2e-35
Plat_comp3254_c0_seq1	259	5	sp|Q5FVC7|ACAP2_RAT Arf-GAP with coiled-coil, ANK repeat and PH domain-containing protein 2 OS=Rattus norvegicus GN=Acap2 PE=1 SV=1	123	52.0	2e-07
Plat_comp3261_c0_seq1	440	13	sp|Q1RMU1|RSPO3_BOVIN R-spondin-3 OS=Bos taurus GN=RSPO3 PE=2 SV=1	286	114	6e-30
Plat_comp3265_c0_seq1	281	9	sp|Q80ZF8|BAI3_MOUSE Brain-specific angiogenesis inhibitor 3 OS=Mus musculus GN=Bai3 PE=1 SV=2	383	152	6e-42
Plat_comp3267_c0_seq1	770	4	sp|Q5RAX6|CX040_PONAB Uncharacterized protein CXorf40 homolog OS=Pongo abelii PE=2 SV=2	404	160	5e-47
Plat_comp3276_c0_seq1	649	493	sp|Q8WXH4|ASB11_HUMAN Ankyrin repeat and SOCS box protein 11 OS=Homo sapiens GN=ASB11 PE=1 SV=1	531	209	2e-64
Plat_comp3276_c0_seq2	733	474	sp|Q96DX5|ASB9_HUMAN Ankyrin repeat and SOCS box protein 9 OS=Homo sapiens GN=ASB9 PE=1 SV=1	535	210	5e-65
Plat_comp3282_c0_seq1	300	3	sp|Q12955|ANK3_HUMAN Ankyrin-3 OS=Homo sapiens GN=ANK3 PE=1 SV=3	230	93.2	3e-21
Plat_comp3283_c0_seq1	225	17	sp|Q0KL02|TRIO_MOUSE Triple functional domain protein OS=Mus musculus GN=Trio PE=1 SV=3	336	134	7e-36
Plat_comp3310_c0_seq1	1072	11	sp|A4ZNR5|NKD2L_DANRE Protein naked cuticle homolog 2-like OS=Danio rerio GN=nkd2l PE=2 SV=1	612	240	1e-73
Plat_comp3310_c1_seq1	319	5	sp|A4ZNR5|NKD2L_DANRE Protein naked cuticle homolog 2-like OS=Danio rerio GN=nkd2l PE=2 SV=1	269	108	1e-27
Plat_comp3316_c0_seq1	243	18	sp|P24821|TENA_HUMAN Tenascin OS=Homo sapiens GN=TNC PE=1 SV=3	228	92.4	2e-21
Plat_comp3316_c1_seq1	326	24	sp|Q29116|TENA_PIG Tenascin OS=Sus scrofa GN=TNC PE=1 SV=1	313	125	3e-32
Plat_comp3323_c1_seq1	391	3	sp|Q9JJY3|NSMA2_MOUSE Sphingomyelin phosphodiesterase 3 OS=Mus musculus GN=Smpd3 PE=1 SV=1	198	80.9	6e-17
Plat_comp3326_c1_seq1	423	2	sp|Q86TG7|PEG10_HUMAN Retrotransposon-derived protein PEG10 OS=Homo sapiens GN=PEG10 PE=1 SV=2	131	55.1	4e-08
Plat_comp3327_c0_seq1	560	14	sp|Q13224|NMDE2_HUMAN Glutamate receptor ionotropic, NMDA 2B OS=Homo sapiens GN=GRIN2B PE=1 SV=3	742	290	4e-89
Plat_comp3331_c0_seq1	426	2	sp|Q9P2D8|UNC79_HUMAN Protein unc-79 homolog OS=Homo sapiens GN=UNC79 PE=2 SV=4	536	211	2e-61
Plat_comp3332_c0_seq1	304	49	sp|Q3T0T7|SAR1B_BOVIN GTP-binding protein SAR1b OS=Bos taurus GN=SAR1B PE=2 SV=1	372	147	4e-44
Plat_comp3332_c1_seq1	356	212	sp|Q5PYH3|SAR1B_PIG GTP-binding protein SAR1b OS=Sus scrofa GN=SAR1B PE=2 SV=1	515	202	3e-65
Plat_comp3344_c0_seq1	1028	26	sp|Q8IX29|FBX16_HUMAN F-box only protein 16 OS=Homo sapiens GN=FBXO16 PE=2 SV=1	615	241	1e-75
Plat_comp3345_c0_seq1	208	36	sp|P98164|LRP2_HUMAN Low-density lipoprotein receptor-related protein 2 OS=Homo sapiens GN=LRP2 PE=1 SV=3	228	92.4	2e-21
Plat_comp3345_c1_seq1	499	61	sp|P98158|LRP2_RAT Low-density lipoprotein receptor-related protein 2 OS=Rattus norvegicus GN=Lrp2 PE=1 SV=1	573	225	6e-66
Plat_comp3352_c0_seq1	304	2	sp|Q4G0P3|HYDIN_HUMAN Hydrocephalus-inducing protein homolog OS=Homo sapiens GN=HYDIN PE=1 SV=3	197	80.5	7e-17
Plat_comp3352_c1_seq1	529	2	sp|Q4G0P3|HYDIN_HUMAN Hydrocephalus-inducing protein homolog OS=Homo sapiens GN=HYDIN PE=1 SV=3	232	94.0	2e-20
Plat_comp3367_c0_seq1	393	9	sp|Q3T191|CIDEB_BOVIN Cell death activator CIDE-B OS=Bos taurus GN=CIDEB PE=2 SV=1	357	142	4e-41
Plat_comp3372_c0_seq1	224	2	sp|A6NGG8|CB071_HUMAN Uncharacterized protein C2orf71 OS=Homo sapiens GN=C2orf71 PE=1 SV=1	112	47.8	3e-06
Plat_comp3372_c1_seq1	336	1	sp|A6NGG8|CB071_HUMAN Uncharacterized protein C2orf71 OS=Homo sapiens GN=C2orf71 PE=1 SV=1	128	53.9	7e-08
Plat_comp3377_c0_seq1	437	13	sp|Q9H819|DJC18_HUMAN DnaJ homolog subfamily C member 18 OS=Homo sapiens GN=DNAJC18 PE=2 SV=1	362	144	3e-40
Plat_comp3377_c1_seq1	523	12	sp|Q9H819|DJC18_HUMAN DnaJ homolog subfamily C member 18 OS=Homo sapiens GN=DNAJC18 PE=2 SV=1	244	98.6	2e-23
Plat_comp3379_c0_seq1	718	11	sp|Q9HBJ8|TMM27_HUMAN Collectrin OS=Homo sapiens GN=TMEM27 PE=1 SV=1	328	130	3e-35
Plat_comp3384_c0_seq1	211	14	sp|Q7Z3S7|CA2D4_HUMAN Voltage-dependent calcium channel subunit alpha-2/delta-4 OS=Homo sapiens GN=CACNA2D4 PE=1 SV=2	318	127	1e-33
Plat_comp3384_c1_seq1	228	5	sp|Q5RJF7|CA2D4_MOUSE Voltage-dependent calcium channel subunit alpha-2/delta-4 OS=Mus musculus GN=Cacna2d4 PE=2 SV=1	258	103	1e-25
Plat_comp3390_c0_seq1	226	54	sp|Q16678|CP1B1_HUMAN Cytochrome P450 1B1 OS=Homo sapiens GN=CYP1B1 PE=1 SV=2	234	94.7	9e-23
Plat_comp3395_c0_seq1	240	37	sp|P19491|GRIA2_RAT Glutamate receptor 2 OS=Rattus norvegicus GN=Gria2 PE=1 SV=2	276	110	5e-28
Plat_comp3396_c0_seq1	743	12	sp|Q3U7R1|ESYT1_MOUSE Extended synaptotagmin-1 OS=Mus musculus GN=Esyt1 PE=1 SV=2	682	267	1e-80
Plat_comp3397_c0_seq1	2356	74	sp|Q9R141|S22A4_RAT Solute carrier family 22 member 4 OS=Rattus norvegicus GN=Slc22a4 PE=1 SV=1	397	157	2e-39
Plat_comp3397_c0_seq2	2171	76	sp|Q9R141|S22A4_RAT Solute carrier family 22 member 4 OS=Rattus norvegicus GN=Slc22a4 PE=1 SV=1	487	192	3e-51
Plat_comp3401_c0_seq1	249	69	sp|P34970|AA1R_RABIT Adenosine receptor A1 OS=Oryctolagus cuniculus GN=ADORA1 PE=2 SV=1	305	122	3e-33
Plat_comp3407_c0_seq1	252	52	sp|O77676|KGP1_RABIT cGMP-dependent protein kinase 1 OS=Oryctolagus cuniculus GN=PRKG1 PE=1 SV=3	268	107	5e-27
Plat_comp3407_c1_seq1	265	500	sp|O77676|KGP1_RABIT cGMP-dependent protein kinase 1 OS=Oryctolagus cuniculus GN=PRKG1 PE=1 SV=3	458	181	2e-53
Plat_comp3410_c0_seq1	1072	3	sp|Q8NFD5|ARI1B_HUMAN AT-rich interactive domain-containing protein 1B OS=Homo sapiens GN=ARID1B PE=1 SV=2	373	148	5e-37
Plat_comp3414_c0_seq1	677	55	sp|Q5RBK0|GIN1_PONAB Gypsy retrotransposon integrase-like protein 1 OS=Pongo abelii GN=GIN1 PE=2 SV=1	208	84.7	2e-17
Plat_comp3415_c0_seq1	757	44	sp|Q8WXD0|RXFP2_HUMAN Relaxin receptor 2 OS=Homo sapiens GN=RXFP2 PE=1 SV=1	462	182	3e-51
Plat_comp3417_c1_seq1	292	1	sp|P35034|TRYP_PLEPL Trypsin OS=Pleuronectes platessa PE=2 SV=1	149	62.0	1e-11
Plat_comp3429_c0_seq1	489	473	sp|P42683|LCK_CHICK Proto-oncogene tyrosine-protein kinase LCK OS=Gallus gallus GN=LCK PE=2 SV=2	655	256	8e-82
Plat_comp3429_c1_seq1	242	479	sp|Q95M30|HCK_MACFA Tyrosine-protein kinase HCK OS=Macaca fascicularis GN=HCK PE=2 SV=3	224	90.9	2e-21
Plat_comp3433_c0_seq1	285	1	sp|P28575|IPP_MOUSE Actin-binding protein IPP OS=Mus musculus GN=Ipp PE=2 SV=3	112	47.8	4e-06
Plat_comp3461_c0_seq1	746	44	sp|P03363|POL_HTLV2 Gag-Pro-Pol polyprotein OS=Human T-cell leukemia virus 2 GN=gag-pro-pol PE=1 SV=4	152	63.2	4e-10
Plat_comp3466_c0_seq1	1187	500	sp|P79750|CSF11_TAKRU Macrophage colony-stimulating factor 1 receptor 1 OS=Takifugu rubripes GN=csf1r1 PE=3 SV=1	1489	578	0.0
Plat_comp3466_c0_seq2	1697	500	sp|P79750|CSF11_TAKRU Macrophage colony-stimulating factor 1 receptor 1 OS=Takifugu rubripes GN=csf1r1 PE=3 SV=1	2111	817	0.0
Plat_comp3474_c0_seq1	269	7	sp|Q9UBN4|TRPC4_HUMAN Short transient receptor potential channel 4 OS=Homo sapiens GN=TRPC4 PE=1 SV=1	131	55.1	2e-08
Plat_comp3474_c1_seq1	249	17	sp|Q9UBN4|TRPC4_HUMAN Short transient receptor potential channel 4 OS=Homo sapiens GN=TRPC4 PE=1 SV=1	308	123	3e-32
Plat_comp3479_c0_seq1	259	6	sp|Q5H8C1|FREM1_HUMAN FRAS1-related extracellular matrix protein 1 OS=Homo sapiens GN=FREM1 PE=1 SV=3	272	109	4e-27
Plat_comp3481_c0_seq1	647	150	sp|Q804Q2|OPN4B_GADMO Melanopsin-B OS=Gadus morhua GN=opn4b PE=2 SV=1	646	253	1e-78
Plat_comp3504_c0_seq1	499	123	sp|Q61329|ZFHX3_MOUSE Zinc finger homeobox protein 3 OS=Mus musculus GN=Zfhx3 PE=1 SV=1	804	314	5e-97
Plat_comp3520_c0_seq1	532	25	sp|Q7TN88|PK1L2_MOUSE Polycystic kidney disease protein 1-like 2 OS=Mus musculus GN=Pkd1l2 PE=2 SV=1	478	188	3e-53
Plat_comp3563_c0_seq1	719	37	sp|F1QW76|BATF_DANRE Basic leucine zipper transcriptional factor ATF-like OS=Danio rerio GN=batf PE=3 SV=1	419	166	6e-50
Plat_comp3565_c0_seq1	379	11	sp|O14578|CTRO_HUMAN Citron Rho-interacting kinase OS=Homo sapiens GN=CIT PE=1 SV=2	506	199	8e-58
Plat_comp3566_c0_seq1	204	4	sp|Q92673|SORL_HUMAN Sortilin-related receptor OS=Homo sapiens GN=SORL1 PE=1 SV=2	295	118	2e-30
Plat_comp3566_c1_seq1	315	10	sp|Q95209|SORL_RABIT Sortilin-related receptor OS=Oryctolagus cuniculus GN=SORL1 PE=2 SV=1	421	166	9e-47
Plat_comp3567_c0_seq1	378	42	sp|P52731|PDE6C_CHICK Cone cGMP-specific 3',5'-cyclic phosphodiesterase subunit alpha' OS=Gallus gallus GN=PDE6C PE=1 SV=1	486	191	3e-56
Plat_comp3575_c1_seq1	831	4	sp|A7MB34|F181B_BOVIN Protein FAM181B OS=Bos taurus GN=FAM181B PE=2 SV=1	402	159	8e-44
Plat_comp3585_c0_seq1	1062	87	sp|A2BIR6|YDJC_DANRE Carbohydrate deacetylase OS=Danio rerio GN=ydjc PE=3 SV=1	1020	397	4e-136
Plat_comp3585_c0_seq2	902	12	sp|A2BIR6|YDJC_DANRE Carbohydrate deacetylase OS=Danio rerio GN=ydjc PE=3 SV=1	626	245	1e-77
Plat_comp3588_c0_seq1	367	11	sp|P30711|GSTT1_HUMAN Glutathione S-transferase theta-1 OS=Homo sapiens GN=GSTT1 PE=1 SV=4	233	94.4	7e-23
Plat_comp3588_c1_seq1	499	47	sp|Q2NL00|GSTT1_BOVIN Glutathione S-transferase theta-1 OS=Bos taurus GN=GSTT1 PE=2 SV=3	356	141	3e-40
Plat_comp3593_c0_seq1	671	29	sp|P17125|TGFB3_MOUSE Transforming growth factor beta-3 OS=Mus musculus GN=Tgfb3 PE=2 SV=1	170	70.1	1e-12
Plat_comp3596_c0_seq1	335	14	sp|Q9DBT5|AMPD2_MOUSE AMP deaminase 2 OS=Mus musculus GN=Ampd2 PE=1 SV=1	484	191	2e-56
Plat_comp3596_c1_seq1	723	16	sp|Q9DBT5|AMPD2_MOUSE AMP deaminase 2 OS=Mus musculus GN=Ampd2 PE=1 SV=1	1072	417	2e-139
Plat_comp3602_c0_seq1	271	8	sp|A0PJX4|SHSA3_HUMAN Protein shisa-3 homolog OS=Homo sapiens GN=SHISA3 PE=2 SV=1	297	119	1e-32
Plat_comp3603_c0_seq1	395	34	sp|Q2QLA9|MET_HORSE Hepatocyte growth factor receptor OS=Equus caballus GN=MET PE=3 SV=1	212	86.3	1e-18
Plat_comp3608_c1_seq1	376	8	sp|P48357|LEPR_HUMAN Leptin receptor OS=Homo sapiens GN=LEPR PE=1 SV=2	248	100	2e-23
Plat_comp3609_c0_seq1	320	23	sp|Q5TCS8|KAD9_HUMAN Adenylate kinase 9 OS=Homo sapiens GN=AK9 PE=1 SV=2	226	91.7	1e-20
Plat_comp3615_c0_seq1	273	169	sp|P62972|UBIQP_XENLA Polyubiquitin (Fragment) OS=Xenopus laevis PE=1 SV=2	188	77.0	2e-17
Plat_comp3623_c0_seq1	387	55	sp|Q80ZD1|RGS9_TAMST Regulator of G-protein signaling 9 OS=Tamias striatus PE=1 SV=1	419	166	6e-48
Plat_comp3623_c1_seq1	387	28	sp|O46469|RGS9_BOVIN Regulator of G-protein signaling 9 OS=Bos taurus GN=RGS9 PE=1 SV=1	303	121	9e-32
Plat_comp3628_c0_seq1	345	2	sp|Q5DU00|DCDC2_MOUSE Doublecortin domain-containing protein 2 OS=Mus musculus GN=Dcdc2 PE=2 SV=2	125	52.8	1e-07
Plat_comp3628_c1_seq1	583	32	sp|Q9UHG0|DCDC2_HUMAN Doublecortin domain-containing protein 2 OS=Homo sapiens GN=DCDC2 PE=1 SV=2	412	163	6e-46
Plat_comp3629_c0_seq1	1200	39	sp|B2ZGJ1|CLAT_DANRE Choline O-acetyltransferase OS=Danio rerio GN=chat PE=2 SV=1	1615	626	0.0
Plat_comp3629_c1_seq1	364	39	sp|B2ZGJ1|CLAT_DANRE Choline O-acetyltransferase OS=Danio rerio GN=chat PE=2 SV=1	455	179	2e-52
Plat_comp3631_c0_seq1	1091	12	sp|Q99767|APBA2_HUMAN Amyloid beta A4 precursor protein-binding family A member 2 OS=Homo sapiens GN=APBA2 PE=1 SV=3	1170	455	1e-152
Plat_comp3631_c1_seq1	449	16	sp|Q5RD33|APBA2_PONAB Amyloid beta A4 precursor protein-binding family A member 2 OS=Pongo abelii GN=APBA2 PE=2 SV=1	447	176	1e-50
Plat_comp3633_c0_seq1	355	14	sp|P98093|CO3_ONCMY Complement C3 (Fragment) OS=Oncorhynchus mykiss GN=c3 PE=1 SV=1	279	112	1e-27
Plat_comp3639_c0_seq1	2134	62	sp|B0UYF2|S7A14_DANRE Probable cationic amino acid transporter OS=Danio rerio GN=slc7a14a PE=3 SV=1	2627	1016	0.0
Plat_comp3640_c0_seq1	253	3	sp|P98198|AT8B2_HUMAN Phospholipid-transporting ATPase ID OS=Homo sapiens GN=ATP8B2 PE=1 SV=2	143	59.7	4e-10
Plat_comp3640_c1_seq1	400	55	sp|P98198|AT8B2_HUMAN Phospholipid-transporting ATPase ID OS=Homo sapiens GN=ATP8B2 PE=1 SV=2	507	199	3e-58
Plat_comp3642_c1_seq1	551	1	sp|Q9P1Z9|CC180_HUMAN Coiled-coil domain-containing protein 180 OS=Homo sapiens GN=CCDC180 PE=2 SV=2	180	73.9	7e-14
Plat_comp3643_c0_seq1	824	16	sp|Q0P436|TM14C_DANRE Transmembrane protein 14C OS=Danio rerio GN=tmem14c PE=3 SV=1	314	125	3e-34
Plat_comp3645_c0_seq1	259	7	sp|F1N9Y5|KSYK_CHICK Tyrosine-protein kinase SYK OS=Gallus gallus GN=SYK PE=1 SV=2	373	148	8e-42
Plat_comp3663_c0_seq1	494	12	sp|Q08DF4|DYN1_BOVIN Dynamin-1 OS=Bos taurus GN=DNM1 PE=2 SV=1	209	85.1	7e-18
Plat_comp3666_c0_seq1	459	6	sp|D4A6L0|GP158_RAT Probable G-protein coupled receptor 158 OS=Rattus norvegicus GN=Gpr158 PE=3 SV=1	512	201	1e-58
Plat_comp3666_c1_seq1	257	5	sp|D4A6L0|GP158_RAT Probable G-protein coupled receptor 158 OS=Rattus norvegicus GN=Gpr158 PE=3 SV=1	268	107	1e-26
Plat_comp3671_c0_seq1	2192	21	sp|Q5SZK8|FREM2_HUMAN FRAS1-related extracellular matrix protein 2 OS=Homo sapiens GN=FREM2 PE=1 SV=2	2842	1099	0.0
Plat_comp3672_c0_seq1	264	12	sp|Q32LQ4|BHMT1_DANRE Betaine--homocysteine S-methyltransferase 1 OS=Danio rerio GN=bhmt PE=2 SV=1	436	172	1e-51
Plat_comp3672_c1_seq1	225	13	sp|Q32LQ4|BHMT1_DANRE Betaine--homocysteine S-methyltransferase 1 OS=Danio rerio GN=bhmt PE=2 SV=1	371	147	2e-42
Plat_comp3679_c0_seq1	285	112	sp|Q501P1|FBLN7_MOUSE Fibulin-7 OS=Mus musculus GN=Fbln7 PE=1 SV=1	156	64.7	6e-12
Plat_comp3679_c0_seq2	742	334	sp|Q9ET61|C1QR1_RAT Complement component C1q receptor OS=Rattus norvegicus GN=Cd93 PE=2 SV=1	430	170	4e-47
Plat_comp3682_c0_seq1	318	4	sp|Q96KN1|FA84B_HUMAN Protein FAM84B OS=Homo sapiens GN=FAM84B PE=1 SV=1	413	163	7e-49
Plat_comp3682_c1_seq1	206	4	sp|Q96KN1|FA84B_HUMAN Protein FAM84B OS=Homo sapiens GN=FAM84B PE=1 SV=1	262	105	2e-27
Plat_comp3683_c0_seq1	304	6	sp|Q9Y2G0|EFR3B_HUMAN Protein EFR3 homolog B OS=Homo sapiens GN=EFR3B PE=1 SV=2	196	80.1	6e-17
Plat_comp3691_c0_seq1	675	16	sp|Q28DB0|TT39B_XENTR Tetratricopeptide repeat protein 39B OS=Xenopus tropicalis GN=ttc39b PE=2 SV=1	827	323	2e-105
Plat_comp3700_c0_seq1	289	1	sp|Q9UL16|CFA45_HUMAN Cilia- and flagella-associated protein 45 OS=Homo sapiens GN=CFAP45 PE=2 SV=2	168	69.3	2e-13
Plat_comp3703_c0_seq1	308	500	sp|Q9QZW9|MNX1_MOUSE Motor neuron and pancreas homeobox protein 1 OS=Mus musculus GN=Mnx1 PE=2 SV=2	337	134	4e-37
Plat_comp3709_c0_seq1	249	6	sp|Q8QFV0|KCNT1_CHICK Potassium channel subfamily T member 1 OS=Gallus gallus GN=KCNT1 PE=2 SV=1	317	126	2e-33
Plat_comp3723_c0_seq1	1297	37	sp|Q90596|MAFK_CHICK Transcription factor MafK OS=Gallus gallus GN=MAFK PE=2 SV=1	633	248	5e-79
Plat_comp3728_c0_seq1	311	6	sp|Q13009|TIAM1_HUMAN T-lymphoma invasion and metastasis-inducing protein 1 OS=Homo sapiens GN=TIAM1 PE=1 SV=2	325	129	5e-34
Plat_comp3728_c1_seq1	372	4	sp|Q13009|TIAM1_HUMAN T-lymphoma invasion and metastasis-inducing protein 1 OS=Homo sapiens GN=TIAM1 PE=1 SV=2	480	189	2e-54
Plat_comp3729_c0_seq1	1167	40	sp|Q9I7U4|TITIN_DROME Titin OS=Drosophila melanogaster GN=sls PE=1 SV=3	227	92.0	1e-18
Plat_comp3741_c0_seq1	290	8	sp|P26644|APOH_RAT Beta-2-glycoprotein 1 OS=Rattus norvegicus GN=Apoh PE=2 SV=2	262	105	4e-27
Plat_comp3741_c1_seq1	349	27	sp|P26644|APOH_RAT Beta-2-glycoprotein 1 OS=Rattus norvegicus GN=Apoh PE=2 SV=2	178	73.2	3e-15
Plat_comp3745_c0_seq1	477	17	sp|Q498T9|LRC8C_RAT Volume-regulated anion channel subunit LRRC8C OS=Rattus norvegicus GN=Lrrc8c PE=2 SV=1	674	264	4e-82
Plat_comp3745_c1_seq1	337	17	sp|A5PK13|LRC8C_BOVIN Volume-regulated anion channel subunit LRRC8C OS=Bos taurus GN=LRRC8C PE=2 SV=1	437	172	9e-50
Plat_comp3747_c0_seq1	310	38	sp|Q13332|PTPRS_HUMAN Receptor-type tyrosine-protein phosphatase S OS=Homo sapiens GN=PTPRS PE=1 SV=3	494	194	1e-56
Plat_comp3763_c0_seq1	574	7	sp|Q8C1B1|CAMP2_MOUSE Calmodulin-regulated spectrin-associated protein 2 OS=Mus musculus GN=Camsap2 PE=1 SV=3	385	152	1e-40
Plat_comp3763_c1_seq1	679	9	sp|Q8C1B1|CAMP2_MOUSE Calmodulin-regulated spectrin-associated protein 2 OS=Mus musculus GN=Camsap2 PE=1 SV=3	334	133	2e-33
Plat_comp3767_c0_seq1	616	39	sp|O60688|YPEL1_HUMAN Protein yippee-like 1 OS=Homo sapiens GN=YPEL1 PE=2 SV=1	564	221	2e-72
Plat_comp3787_c0_seq1	291	27	sp|Q9CPW0|CNTP2_MOUSE Contactin-associated protein-like 2 OS=Mus musculus GN=Cntnap2 PE=1 SV=2	244	98.6	3e-23
Plat_comp3787_c1_seq1	462	48	sp|Q9CPW0|CNTP2_MOUSE Contactin-associated protein-like 2 OS=Mus musculus GN=Cntnap2 PE=1 SV=2	626	245	5e-74
Plat_comp3792_c0_seq1	290	7	sp|Q5VZK9|LR16A_HUMAN Leucine-rich repeat-containing protein 16A OS=Homo sapiens GN=LRRC16A PE=1 SV=1	323	129	7e-34
Plat_comp3792_c1_seq1	999	5	sp|Q5VZK9|LR16A_HUMAN Leucine-rich repeat-containing protein 16A OS=Homo sapiens GN=LRRC16A PE=1 SV=1	228	92.4	4e-19
Plat_comp3797_c0_seq1	291	82	sp|Q4AEH7|GPX2_SAPAP Glutathione peroxidase 2 OS=Sapajus apella GN=GPX2 PE=2 SV=2	271	108	3e-29
Plat_comp3800_c0_seq1	402	32	sp|Q96MT7|CFA44_HUMAN Cilia- and flagella-associated protein 44 OS=Homo sapiens GN=CFAP44 PE=1 SV=1	474	187	5e-54
Plat_comp3807_c1_seq1	561	3	sp|Q6JAN0|GPR98_DANRE G-protein coupled receptor 98 OS=Danio rerio GN=gpr98 PE=2 SV=1	531	209	5e-60
Plat_comp3812_c0_seq1	1777	11	sp|Q6P3H4|PNCB_DANRE Nicotinate phosphoribosyltransferase OS=Danio rerio GN=naprt PE=2 SV=2	654	256	5e-116
Plat_comp3816_c0_seq1	511	10	sp|Q9UJV8|PURG_HUMAN Purine-rich element-binding protein gamma OS=Homo sapiens GN=PURG PE=2 SV=1	351	139	2e-38
Plat_comp3816_c1_seq1	935	11	sp|Q9UJV8|PURG_HUMAN Purine-rich element-binding protein gamma OS=Homo sapiens GN=PURG PE=2 SV=1	624	244	1e-76
Plat_comp3816_c1_seq2	935	11	sp|Q8R4E6|PURG_MOUSE Purine-rich element-binding protein gamma OS=Mus musculus GN=Purg PE=2 SV=1	538	211	7e-64
Plat_comp3826_c0_seq1	450	12	sp|Q7ZYY4|FAM3C_DANRE Protein FAM3C OS=Danio rerio GN=fam3c PE=2 SV=1	197	80.5	1e-17
Plat_comp3829_c0_seq1	275	8	sp|Q9ESM6|GDPD2_MOUSE Glycerophosphoinositol inositolphosphodiesterase GDPD2 OS=Mus musculus GN=Gdpd2 PE=1 SV=1	231	93.6	4e-22
Plat_comp3831_c0_seq1	282	3	sp|Q8TAC1|RFESD_HUMAN Rieske domain-containing protein OS=Homo sapiens GN=RFESD PE=1 SV=1	142	59.3	6e-11
Plat_comp3839_c0_seq1	1267	15	sp|Q9ESK8|KCMB4_RAT Calcium-activated potassium channel subunit beta-4 OS=Rattus norvegicus GN=Kcnmb4 PE=2 SV=1	763	298	7e-98
Plat_comp3843_c0_seq1	230	19	sp|O75355|ENTP3_HUMAN Ectonucleoside triphosphate diphosphohydrolase 3 OS=Homo sapiens GN=ENTPD3 PE=1 SV=2	217	88.2	2e-20
Plat_comp3844_c0_seq1	957	16	sp|P15924|DESP_HUMAN Desmoplakin OS=Homo sapiens GN=DSP PE=1 SV=3	1010	393	3e-122
Plat_comp3846_c0_seq1	1143	12	sp|P17342|ANPRC_HUMAN Atrial natriuretic peptide receptor 3 OS=Homo sapiens GN=NPR3 PE=1 SV=2	470	185	2e-51
Plat_comp3846_c0_seq2	1164	12	sp|P17342|ANPRC_HUMAN Atrial natriuretic peptide receptor 3 OS=Homo sapiens GN=NPR3 PE=1 SV=2	747	292	1e-91
Plat_comp3851_c0_seq1	243	4	sp|Q5U5X8|F222A_HUMAN Protein FAM222A OS=Homo sapiens GN=FAM222A PE=2 SV=1	265	106	2e-27
Plat_comp3854_c0_seq1	765	41	sp|Q9H254|SPTN4_HUMAN Spectrin beta chain, non-erythrocytic 4 OS=Homo sapiens GN=SPTBN4 PE=1 SV=2	847	330	2e-101
Plat_comp3860_c0_seq1	405	33	sp|Q9H1V8|S6A17_HUMAN Sodium-dependent neutral amino acid transporter SLC6A17 OS=Homo sapiens GN=SLC6A17 PE=2 SV=3	527	207	5e-62
Plat_comp3862_c0_seq1	421	5	sp|Q9CPV9|P2Y12_MOUSE P2Y purinoceptor 12 OS=Mus musculus GN=P2ry12 PE=2 SV=1	122	51.6	3e-07
Plat_comp3862_c1_seq1	290	2	sp|Q9ESG6|P2Y14_MOUSE P2Y purinoceptor 14 OS=Mus musculus GN=P2ry14 PE=2 SV=1	109	46.6	8e-06
Plat_comp3867_c0_seq1	607	6	sp|P56277|CMC4_HUMAN Cx9C motif-containing protein 4 OS=Homo sapiens GN=CMC4 PE=1 SV=1	202	82.4	5e-19
Plat_comp3877_c0_seq1	277	20	sp|P31644|GBRA5_HUMAN Gamma-aminobutyric acid receptor subunit alpha-5 OS=Homo sapiens GN=GABRA5 PE=1 SV=1	169	69.7	1e-13
Plat_comp3877_c1_seq1	235	15	sp|P31644|GBRA5_HUMAN Gamma-aminobutyric acid receptor subunit alpha-5 OS=Homo sapiens GN=GABRA5 PE=1 SV=1	153	63.5	9e-12
Plat_comp3879_c0_seq2	1110	45	sp|P12107|COBA1_HUMAN Collagen alpha-1(XI) chain OS=Homo sapiens GN=COL11A1 PE=1 SV=4	376	149	2e-37
Plat_comp3880_c0_seq1	824	4	sp|A0N0X6|LRRN1_BOVIN Leucine-rich repeat neuronal protein 1 OS=Bos taurus GN=LRRN1 PE=3 SV=1	372	147	1e-38
Plat_comp3887_c0_seq1	372	31	sp|O75473|LGR5_HUMAN Leucine-rich repeat-containing G-protein coupled receptor 5 OS=Homo sapiens GN=LGR5 PE=1 SV=1	123	52.0	3e-07
Plat_comp3890_c0_seq1	706	69	sp|O75038|PLCH2_HUMAN 1-phosphatidylinositol 4,5-bisphosphate phosphodiesterase eta-2 OS=Homo sapiens GN=PLCH2 PE=2 SV=3	976	380	9e-121
Plat_comp3892_c0_seq1	300	191	sp|Q9TV36|FBN1_PIG Fibrillin-1 OS=Sus scrofa GN=FBN1 PE=2 SV=1	514	202	3e-59
Plat_comp3892_c1_seq1	227	13	sp|Q61554|FBN1_MOUSE Fibrillin-1 OS=Mus musculus GN=Fbn1 PE=1 SV=1	310	124	2e-32
Plat_comp3897_c0_seq1	263	3	sp|Q14AT5|ANO7_MOUSE Anoctamin-7 OS=Mus musculus GN=Ano7 PE=2 SV=2	222	90.1	1e-20
Plat_comp3900_c0_seq1	215	1	sp|A6NJG2|SWAHD_HUMAN Ankyrin repeat domain-containing protein SOWAHD OS=Homo sapiens GN=SOWAHD PE=2 SV=1	121	51.2	1e-07
Plat_comp3914_c0_seq1	272	32	sp|Q7M6Z0|R4RL2_MOUSE Reticulon-4 receptor-like 2 OS=Mus musculus GN=Rtn4rl2 PE=2 SV=1	243	98.2	3e-24
Plat_comp3920_c0_seq1	393	169	sp|Q8R4U0|STAB2_MOUSE Stabilin-2 OS=Mus musculus GN=Stab2 PE=1 SV=1	524	206	4e-60
Plat_comp3920_c1_seq1	533	200	sp|Q8WWQ8|STAB2_HUMAN Stabilin-2 OS=Homo sapiens GN=STAB2 PE=1 SV=3	534	210	1e-60
Plat_comp3930_c0_seq1	345	23	sp|P10394|POL4_DROME Retrovirus-related Pol polyprotein from transposon 412 OS=Drosophila melanogaster GN=POL PE=3 SV=1	153	63.5	5e-11
Plat_comp3932_c1_seq1	261	15	sp|Q06710|PAX8_HUMAN Paired box protein Pax-8 OS=Homo sapiens GN=PAX8 PE=1 SV=2	264	106	4e-27
Plat_comp3933_c0_seq1	515	3	sp|Q9NRB3|CHSTC_HUMAN Carbohydrate sulfotransferase 12 OS=Homo sapiens GN=CHST12 PE=1 SV=2	147	61.2	4e-10
Plat_comp3934_c0_seq1	266	4	sp|Q8TD16|BICD2_HUMAN Protein bicaudal D homolog 2 OS=Homo sapiens GN=BICD2 PE=1 SV=1	181	74.3	4e-15
Plat_comp3934_c1_seq1	500	4	sp|Q921C5|BICD2_MOUSE Protein bicaudal D homolog 2 OS=Mus musculus GN=Bicd2 PE=1 SV=1	464	183	1e-52
Plat_comp3936_c0_seq1	650	15	sp|B0S5Y3|S5A3A_DANRE Solute carrier family 52, riboflavin transporter, member 3-A OS=Danio rerio GN=slc52a3a PE=2 SV=1	811	317	6e-105
Plat_comp3936_c1_seq1	240	15	sp|C1BKZ7|S52A3_OSMMO Solute carrier family 52, riboflavin transporter, member 3 OS=Osmerus mordax GN=slc52a3 PE=2 SV=1	299	119	4e-32
Plat_comp3937_c0_seq1	407	17	sp|Q5ZMW5|RHG26_CHICK Rho GTPase-activating protein 26 OS=Gallus gallus GN=ARHGAP26 PE=1 SV=2	522	205	3e-61
Plat_comp3948_c0_seq1	562	47	sp|Q99715|COCA1_HUMAN Collagen alpha-1(XII) chain OS=Homo sapiens GN=COL12A1 PE=1 SV=2	517	203	3e-58
Plat_comp3955_c0_seq1	1096	77	sp|Q9BXJ2|C1QT7_HUMAN Complement C1q tumor necrosis factor-related protein 7 OS=Homo sapiens GN=C1QTNF7 PE=1 SV=1	800	312	4e-103
Plat_comp3961_c0_seq1	374	1	sp|Q8N6F8|WBS27_HUMAN Williams-Beuren syndrome chromosomal region 27 protein OS=Homo sapiens GN=WBSCR27 PE=2 SV=2	125	52.8	6e-08
Plat_comp3961_c1_seq1	440	1	sp|Q8N6F8|WBS27_HUMAN Williams-Beuren syndrome chromosomal region 27 protein OS=Homo sapiens GN=WBSCR27 PE=2 SV=2	301	120	2e-32
Plat_comp3972_c0_seq1	663	6	sp|Q3U3E2|F117B_MOUSE Protein FAM117B OS=Mus musculus GN=Fam117b PE=1 SV=1	539	212	4e-63
Plat_comp3977_c0_seq1	472	10	sp|Q4KMQ2|ANO6_HUMAN Anoctamin-6 OS=Homo sapiens GN=ANO6 PE=1 SV=2	371	147	1e-39
Plat_comp3977_c1_seq1	1416	22	sp|Q6P9J9|ANO6_MOUSE Anoctamin-6 OS=Mus musculus GN=Ano6 PE=1 SV=1	1735	672	0.0
Plat_comp3985_c0_seq1	382	4	sp|P03850|YPB2_ECOLX Uncharacterized 10.0 kDa protein OS=Escherichia coli PE=4 SV=1	176	72.4	8e-16
Plat_comp3985_c0_seq2	597	4	sp|P03850|YPB2_ECOLX Uncharacterized 10.0 kDa protein OS=Escherichia coli PE=4 SV=1	331	132	8e-38
Plat_comp3987_c0_seq1	292	2	sp|Q0VCM2|TM187_BOVIN Transmembrane protein 187 OS=Bos taurus GN=TMEM187 PE=2 SV=1	253	102	5e-26
Plat_comp3991_c0_seq1	832	225	sp|Q9CXD9|LRC17_MOUSE Leucine-rich repeat-containing protein 17 OS=Mus musculus GN=Lrrc17 PE=2 SV=1	489	192	3e-56
Plat_comp3997_c0_seq1	276	12	sp|P61622|ITA11_MOUSE Integrin alpha-11 OS=Mus musculus GN=Itga11 PE=1 SV=1	228	92.4	3e-21
Plat_comp3997_c1_seq1	440	54	sp|Q9UKX5|ITA11_HUMAN Integrin alpha-11 OS=Homo sapiens GN=ITGA11 PE=1 SV=2	580	228	5e-68
Plat_comp4009_c0_seq1	397	5	sp|Q6ZUT6|CO052_HUMAN Uncharacterized protein C15orf52 OS=Homo sapiens GN=C15orf52 PE=1 SV=1	208	84.7	2e-18
Plat_comp4010_c0_seq1	583	146	sp|Q9Z319|CORIN_MOUSE Atrial natriuretic peptide-converting enzyme OS=Mus musculus GN=Corin PE=2 SV=2	795	310	3e-97
Plat_comp4010_c1_seq1	467	3	sp|Q9Z319|CORIN_MOUSE Atrial natriuretic peptide-converting enzyme OS=Mus musculus GN=Corin PE=2 SV=2	285	114	6e-28
Plat_comp4011_c0_seq1	1656	3	sp|O08550|KMT2B_MOUSE Histone-lysine N-methyltransferase 2B OS=Mus musculus GN=Kmt2b PE=1 SV=3	141	58.9	1e-07
Plat_comp4029_c0_seq1	721	7	sp|O75339|CILP1_HUMAN Cartilage intermediate layer protein 1 OS=Homo sapiens GN=CILP PE=1 SV=4	488	192	5e-54
Plat_comp4029_c0_seq2	720	7	sp|Q66K08|CILP1_MOUSE Cartilage intermediate layer protein 1 OS=Mus musculus GN=Cilp PE=2 SV=1	471	186	1e-51
Plat_comp4034_c0_seq1	357	1	sp|Q28DB0|TT39B_XENTR Tetratricopeptide repeat protein 39B OS=Xenopus tropicalis GN=ttc39b PE=2 SV=1	125	52.8	1e-07
Plat_comp4049_c0_seq1	573	14	sp|Q6S5L8|SHC4_HUMAN SHC-transforming protein 4 OS=Homo sapiens GN=SHC4 PE=1 SV=1	366	145	3e-39
Plat_comp4054_c0_seq2	461	9	sp|Q91ZG2|MPPD1_MOUSE Metallophosphoesterase domain-containing protein 1 OS=Mus musculus GN=Mpped1 PE=2 SV=1	321	128	2e-34
Plat_comp4065_c0_seq1	491	8	sp|Q62784|INP4A_RAT Type I inositol 3,4-bisphosphate 4-phosphatase OS=Rattus norvegicus GN=Inpp4a PE=1 SV=1	223	90.5	1e-19
Plat_comp4065_c1_seq1	274	8	sp|Q62784|INP4A_RAT Type I inositol 3,4-bisphosphate 4-phosphatase OS=Rattus norvegicus GN=Inpp4a PE=1 SV=1	307	122	5e-32
Plat_comp4066_c0_seq1	1848	36	sp|P78363|ABCA4_HUMAN Retinal-specific ATP-binding cassette transporter OS=Homo sapiens GN=ABCA4 PE=1 SV=3	1478	573	0.0
Plat_comp4070_c0_seq1	295	2	sp|Q15306|IRF4_HUMAN Interferon regulatory factor 4 OS=Homo sapiens GN=IRF4 PE=1 SV=1	194	79.3	5e-17
Plat_comp4070_c1_seq1	727	30	sp|Q15306|IRF4_HUMAN Interferon regulatory factor 4 OS=Homo sapiens GN=IRF4 PE=1 SV=1	761	297	6e-97
Plat_comp4076_c0_seq1	267	4	sp|A4Q9F3|TTL10_MOUSE Protein polyglycylase TTLL10 OS=Mus musculus GN=Ttll10 PE=1 SV=1	343	136	3e-37
Plat_comp4076_c1_seq1	441	3	sp|Q5XI57|TTL10_RAT Protein polyglycylase TTLL10 OS=Rattus norvegicus GN=Ttll10 PE=2 SV=2	119	50.4	1e-06
Plat_comp4078_c0_seq1	850	2	sp|Q53HC0|CCD92_HUMAN Coiled-coil domain-containing protein 92 OS=Homo sapiens GN=CCDC92 PE=1 SV=2	648	254	6e-81
Plat_comp4079_c0_seq1	376	103	sp|P25100|ADA1D_HUMAN Alpha-1D adrenergic receptor OS=Homo sapiens GN=ADRA1D PE=2 SV=2	294	117	3e-30
Plat_comp4083_c0_seq1	852	79	sp|Q9JJV9|SCN5A_MOUSE Sodium channel protein type 5 subunit alpha OS=Mus musculus GN=Scn5a PE=1 SV=2	1093	425	7e-135
Plat_comp4083_c1_seq1	241	39	sp|P02719|SCNA_ELEEL Sodium channel protein OS=Electrophorus electricus PE=2 SV=1	264	106	3e-26
Plat_comp4085_c1_seq1	431	7	sp|Q08E66|WFKN2_BOVIN WAP, Kazal, immunoglobulin, Kunitz and NTR domain-containing protein 2 OS=Bos taurus GN=WFIKKN2 PE=2 SV=1	670	262	1e-83
Plat_comp4089_c1_seq1	301	5	sp|Q61146|OCLN_MOUSE Occludin OS=Mus musculus GN=Ocln PE=1 SV=1	119	50.4	6e-07
Plat_comp4090_c0_seq1	576	39	sp|F1PAA9|CADH1_CANFA Cadherin-1 OS=Canis familiaris GN=CDH1 PE=1 SV=2	315	125	1e-31
Plat_comp4093_c0_seq1	263	26	sp|P15535|B4GT1_MOUSE Beta-1,4-galactosyltransferase 1 OS=Mus musculus GN=B4galt1 PE=1 SV=1	314	125	4e-34
Plat_comp4094_c0_seq1	492	27	sp|Q1LXE6|TT39C_DANRE Tetratricopeptide repeat protein 39C OS=Danio rerio GN=ttc39c PE=2 SV=1	772	301	2e-98
Plat_comp4098_c0_seq1	1919	500	sp|A1DZY4|RSLBL_DANRE Ras-like protein family member 11A-like OS=Danio rerio GN=zgc:110179 PE=2 SV=1	1050	409	2e-137
Plat_comp4108_c0_seq1	444	3	sp|Q5R694|CC177_PONAB Coiled-coil domain-containing protein 177 OS=Pongo abelii PE=2 SV=3	258	103	1e-24
Plat_comp4119_c0_seq1	999	3	sp|P48437|PROX1_MOUSE Prospero homeobox protein 1 OS=Mus musculus GN=Prox1 PE=1 SV=2	306	122	4e-29
Plat_comp4131_c0_seq1	632	3	sp|Q9UL68|MYT1L_HUMAN Myelin transcription factor 1-like protein OS=Homo sapiens GN=MYT1L PE=2 SV=3	145	60.5	2e-09
Plat_comp4133_c1_seq1	605	2	sp|P70178|SIX5_MOUSE Homeobox protein SIX5 OS=Mus musculus GN=Six5 PE=1 SV=2	121	51.2	2e-06
Plat_comp4134_c0_seq1	376	163	sp|P82159|MLE1_LIZRA Myosin light chain 1, skeletal muscle isoform OS=Liza ramada PE=1 SV=1	258	103	7e-27
Plat_comp4134_c1_seq1	399	222	sp|P82159|MLE1_LIZRA Myosin light chain 1, skeletal muscle isoform OS=Liza ramada PE=1 SV=1	523	206	2e-66
Plat_comp4146_c0_seq1	202	37	sp|Q8C9A2|ENDOV_MOUSE Endonuclease V OS=Mus musculus GN=Endov PE=1 SV=2	223	90.5	4e-22
Plat_comp4146_c1_seq1	247	23	sp|Q8C9A2|ENDOV_MOUSE Endonuclease V OS=Mus musculus GN=Endov PE=1 SV=2	269	108	4e-28
Plat_comp4147_c0_seq1	267	1	sp|O94919|ENDD1_HUMAN Endonuclease domain-containing 1 protein OS=Homo sapiens GN=ENDOD1 PE=1 SV=2	117	49.7	8e-07
Plat_comp4148_c0_seq1	220	10	sp|Q7Z6R9|AP2D_HUMAN Transcription factor AP-2-delta OS=Homo sapiens GN=TFAP2D PE=2 SV=1	288	115	1e-30
Plat_comp4148_c0_seq2	464	3	sp|Q7Z6R9|AP2D_HUMAN Transcription factor AP-2-delta OS=Homo sapiens GN=TFAP2D PE=2 SV=1	247	99.8	1e-23
Plat_comp4154_c0_seq1	628	5	sp|Q8BWJ4|LRAD4_MOUSE Low-density lipoprotein receptor class A domain-containing protein 4 OS=Mus musculus GN=Ldlrad4 PE=2 SV=1	311	124	2e-32
Plat_comp4156_c0_seq1	312	41	sp|B3DH20|TILB_DANRE Protein tilB homolog OS=Danio rerio GN=lrrc6 PE=1 SV=1	430	170	3e-50
Plat_comp4156_c1_seq1	411	8	sp|B3DH20|TILB_DANRE Protein tilB homolog OS=Danio rerio GN=lrrc6 PE=1 SV=1	243	98.2	2e-23
Plat_comp4157_c1_seq1	260	34	sp|Q5RD73|DUS3_PONAB Dual specificity protein phosphatase 3 OS=Pongo abelii GN=DUSP3 PE=2 SV=1	304	121	3e-34
Plat_comp4164_c0_seq1	215	130	sp|O00194|RB27B_HUMAN Ras-related protein Rab-27B OS=Homo sapiens GN=RAB27B PE=1 SV=4	269	108	5e-29
Plat_comp4171_c0_seq1	375	9	sp|Q5FVR5|ACNT2_RAT Acyl-coenzyme A amino acid N-acyltransferase 2 OS=Rattus norvegicus GN=Acnat2 PE=2 SV=1	134	56.2	9e-09
Plat_comp4174_c0_seq1	1119	9	sp|Q9Y3M8|STA13_HUMAN StAR-related lipid transfer protein 13 OS=Homo sapiens GN=STARD13 PE=1 SV=2	1047	407	2e-130
Plat_comp4181_c0_seq1	209	5	sp|Q8VCC6|CCM2L_MOUSE Cerebral cavernous malformations 2 protein-like OS=Mus musculus GN=Ccm2l PE=2 SV=2	295	118	1e-31
Plat_comp4181_c1_seq1	275	2	sp|Q8VCC6|CCM2L_MOUSE Cerebral cavernous malformations 2 protein-like OS=Mus musculus GN=Ccm2l PE=2 SV=2	132	55.5	9e-09
Plat_comp4183_c0_seq1	261	8	sp|Q5F3B1|MTG16_CHICK Protein CBFA2T3 OS=Gallus gallus GN=CBFA2T3 PE=2 SV=1	318	127	3e-34
Plat_comp4183_c1_seq1	470	8	sp|Q5F3B1|MTG16_CHICK Protein CBFA2T3 OS=Gallus gallus GN=CBFA2T3 PE=2 SV=1	327	130	2e-34
Plat_comp4185_c0_seq1	741	18	sp|P26369|U2AF2_MOUSE Splicing factor U2AF 65 kDa subunit OS=Mus musculus GN=U2af2 PE=1 SV=3	667	261	1e-82
Plat_comp4190_c0_seq1	1021	6	sp|Q5U317|FIP1_RAT Pre-mRNA 3'-end-processing factor FIP1 OS=Rattus norvegicus GN=Fip1l1 PE=2 SV=1	138	57.8	6e-08
Plat_comp4190_c1_seq1	329	18	sp|Q5XJD3|FIP1_DANRE Pre-mRNA 3'-end-processing factor FIP1 OS=Danio rerio GN=fip1l1 PE=1 SV=1	157	65.1	8e-12
Plat_comp4203_c0_seq1	413	2	sp|P18910|ANPRA_RAT Atrial natriuretic peptide receptor 1 OS=Rattus norvegicus GN=Npr1 PE=1 SV=1	116	49.3	3e-06
Plat_comp4204_c1_seq1	456	3	sp|Q3V1G4|OLM2B_MOUSE Olfactomedin-like protein 2B OS=Mus musculus GN=Olfml2b PE=1 SV=2	170	70.1	6e-13
Plat_comp4209_c0_seq1	400	59	sp|Q00791|STCU_EMENI Versicolorin reductase OS=Emericella nidulans (strain FGSC A4 / ATCC 38163 / CBS 112.46 / NRRL 194 / M139) GN=stcU PE=3 SV=2	149	62.0	4e-11
Plat_comp4209_c1_seq1	908	61	sp|Q9XGD5|CAMT2_MAIZE Caffeoyl-CoA O-methyltransferase 2 OS=Zea mays GN=CCOAOMT2 PE=2 SV=1	261	105	7e-25
Plat_comp4213_c0_seq1	516	33	sp|O18765|S5A2_PIG 3-oxo-5-alpha-steroid 4-dehydrogenase 2 OS=Sus scrofa GN=SRD5A2 PE=2 SV=2	379	150	2e-43
Plat_comp4213_c1_seq1	248	13	sp|O18765|S5A2_PIG 3-oxo-5-alpha-steroid 4-dehydrogenase 2 OS=Sus scrofa GN=SRD5A2 PE=2 SV=2	246	99.4	3e-25
Plat_comp4236_c0_seq1	292	149	sp|Q8R508|FAT3_RAT Protocadherin Fat 3 OS=Rattus norvegicus GN=Fat3 PE=1 SV=1	288	115	5e-29
Plat_comp4236_c1_seq1	695	257	sp|Q8TDW7|FAT3_HUMAN Protocadherin Fat 3 OS=Homo sapiens GN=FAT3 PE=2 SV=2	652	255	2e-75
Plat_comp4237_c0_seq1	222	13	sp|Q9QUL6|NSF_RAT Vesicle-fusing ATPase OS=Rattus norvegicus GN=Nsf PE=1 SV=1	361	143	6e-40
Plat_comp4237_c1_seq1	481	500	sp|Q9QUL6|NSF_RAT Vesicle-fusing ATPase OS=Rattus norvegicus GN=Nsf PE=1 SV=1	694	271	2e-85
Plat_comp4240_c0_seq1	457	25	sp|Q6NUC1|CNFNA_XENLA Cornifelin homolog A OS=Xenopus laevis GN=cnfn-a PE=3 SV=1	204	83.2	2e-19
Plat_comp4241_c0_seq1	299	18	sp|P42586|NKX22_MOUSE Homeobox protein Nkx-2.2 OS=Mus musculus GN=Nkx2-2 PE=1 SV=2	169	69.7	3e-14
Plat_comp4241_c1_seq1	555	199	sp|P43697|NKX22_MESAU Homeobox protein Nkx-2.2 OS=Mesocricetus auratus GN=NKX2-2 PE=2 SV=1	224	90.9	1e-20
Plat_comp4260_c0_seq1	316	9	sp|A0ZSK4|STXB_SYNVE Neoverrucotoxin subunit beta OS=Synanceia verrucosa PE=1 SV=1	168	69.3	3e-13
Plat_comp4260_c1_seq1	581	25	sp|Q9C000|NALP1_HUMAN NACHT, LRR and PYD domains-containing protein 1 OS=Homo sapiens GN=NLRP1 PE=1 SV=1	166	68.6	4e-12
Plat_comp4263_c0_seq1	495	29	sp|Q96JB1|DYH8_HUMAN Dynein heavy chain 8, axonemal OS=Homo sapiens GN=DNAH8 PE=1 SV=2	622	244	1e-72
Plat_comp4264_c0_seq1	1691	39	sp|Q8IYJ1|CPNE9_HUMAN Copine-9 OS=Homo sapiens GN=CPNE9 PE=1 SV=3	1838	712	0.0
Plat_comp4264_c0_seq2	549	49	sp|Q8IYJ1|CPNE9_HUMAN Copine-9 OS=Homo sapiens GN=CPNE9 PE=1 SV=3	836	326	6e-108
Plat_comp4265_c0_seq1	350	167	sp|Q5DRF0|PCDA2_PANTR Protocadherin alpha-2 OS=Pan troglodytes GN=PCDHA2 PE=3 SV=1	167	68.9	7e-13
Plat_comp4266_c0_seq1	1085	3	sp|Q8IVN8|SBSPO_HUMAN Somatomedin-B and thrombospondin type-1 domain-containing protein OS=Homo sapiens GN=SBSPON PE=1 SV=2	206	84.0	3e-17
Plat_comp4287_c0_seq1	757	10	sp|O95477|ABCA1_HUMAN ATP-binding cassette sub-family A member 1 OS=Homo sapiens GN=ABCA1 PE=1 SV=3	719	281	2e-84
Plat_comp4287_c1_seq1	766	27	sp|O95477|ABCA1_HUMAN ATP-binding cassette sub-family A member 1 OS=Homo sapiens GN=ABCA1 PE=1 SV=3	553	217	5e-62
Plat_comp4288_c0_seq1	677	31	sp|Q2HJ53|CISH_BOVIN Cytokine-inducible SH2-containing protein OS=Bos taurus GN=CISH PE=2 SV=1	360	143	8e-40
Plat_comp4291_c0_seq1	357	2	sp|Q5RBR6|SPRY3_PONAB SPRY domain-containing protein 3 OS=Pongo abelii GN=SPRYD3 PE=2 SV=1	125	52.8	1e-07
Plat_comp4294_c0_seq1	343	5	sp|O57472|CHRD_DANRE Chordin OS=Danio rerio GN=chd PE=2 SV=1	393	155	3e-43
Plat_comp4294_c0_seq2	343	5	sp|O57472|CHRD_DANRE Chordin OS=Danio rerio GN=chd PE=2 SV=1	422	167	3e-47
Plat_comp4294_c1_seq1	2266	37	sp|O57472|CHRD_DANRE Chordin OS=Danio rerio GN=chd PE=2 SV=1	2185	846	0.0
Plat_comp4296_c1_seq1	813	92	sp|Q28085|CFAH_BOVIN Complement factor H OS=Bos taurus GN=CFH PE=1 SV=3	294	117	9e-28
Plat_comp4297_c0_seq1	739	500	sp|Q9IA18|EVX2_HETFR Homeobox even-skipped homolog protein 2 OS=Heterodontus francisci GN=EVX2 PE=3 SV=1	758	296	8e-97
Plat_comp4297_c1_seq1	426	5	sp|Q9IA18|EVX2_HETFR Homeobox even-skipped homolog protein 2 OS=Heterodontus francisci GN=EVX2 PE=3 SV=1	194	79.3	1e-16
Plat_comp4306_c0_seq3	1387	3	sp|Q5ZJK5|LCORL_CHICK Ligand-dependent nuclear receptor corepressor-like protein OS=Gallus gallus GN=LCORL PE=2 SV=2	164	67.8	9e-11
Plat_comp4308_c0_seq1	537	5	sp|Q6R891|NEB2_MOUSE Neurabin-2 OS=Mus musculus GN=Ppp1r9b PE=1 SV=1	305	122	2e-30
Plat_comp4312_c0_seq1	607	3	sp|Q96K78|GP128_HUMAN Probable G-protein coupled receptor 128 OS=Homo sapiens GN=GPR128 PE=2 SV=2	163	67.4	1e-16
Plat_comp4312_c0_seq2	531	21	sp|Q96K78|GP128_HUMAN Probable G-protein coupled receptor 128 OS=Homo sapiens GN=GPR128 PE=2 SV=2	240	97.1	7e-22
Plat_comp4320_c0_seq1	646	370	sp|O75095|MEGF6_HUMAN Multiple epidermal growth factor-like domains protein 6 OS=Homo sapiens GN=MEGF6 PE=1 SV=4	582	228	9e-67
Plat_comp4321_c0_seq1	1359	305	sp|Q56A40|CCD40_DANRE Coiled-coil domain-containing protein 40 OS=Danio rerio GN=ccdc40 PE=2 SV=2	687	269	7e-79
Plat_comp4323_c0_seq1	300	5	sp|Q8N3T6|T132C_HUMAN Transmembrane protein 132C OS=Homo sapiens GN=TMEM132C PE=2 SV=3	149	62.0	1e-10
Plat_comp4331_c0_seq1	393	225	sp|Q8TDW0|LRC8C_HUMAN Volume-regulated anion channel subunit LRRC8C OS=Homo sapiens GN=LRRC8C PE=1 SV=2	596	234	2e-71
Plat_comp4340_c0_seq1	523	56	sp|Q9QYP0|MEGF8_RAT Multiple epidermal growth factor-like domains protein 8 OS=Rattus norvegicus GN=Megf8 PE=1 SV=2	457	180	2e-50
Plat_comp4340_c1_seq1	956	86	sp|Q9QYP0|MEGF8_RAT Multiple epidermal growth factor-like domains protein 8 OS=Rattus norvegicus GN=Megf8 PE=1 SV=2	905	353	4e-108
Plat_comp4343_c0_seq1	1160	96	sp|Q9WV92|E41L3_MOUSE Band 4.1-like protein 3 OS=Mus musculus GN=Epb41l3 PE=1 SV=1	1302	506	7e-170
Plat_comp4343_c1_seq1	281	12	sp|Q9Y2J2|E41L3_HUMAN Band 4.1-like protein 3 OS=Homo sapiens GN=EPB41L3 PE=1 SV=2	194	79.3	1e-16
Plat_comp4344_c1_seq1	260	5	sp|P13612|ITA4_HUMAN Integrin alpha-4 OS=Homo sapiens GN=ITGA4 PE=1 SV=3	144	60.1	3e-10
Plat_comp4350_c1_seq1	599	7	sp|Q99JG2|ETBR2_MOUSE Prosaposin receptor GPR37L1 OS=Mus musculus GN=Gpr37l1 PE=2 SV=2	213	86.7	2e-18
Plat_comp4357_c0_seq1	1102	7	sp|P13623|NFIX_MESAU Nuclear factor 1 X-type OS=Mesocricetus auratus GN=NFIX PE=2 SV=1	178	73.2	7e-13
Plat_comp4364_c0_seq1	391	29	sp|Q5R5Y4|NR4A2_PONAB Nuclear receptor subfamily 4 group A member 2 OS=Pongo abelii GN=NR4A2 PE=2 SV=1	241	97.4	9e-23
Plat_comp4364_c1_seq1	414	7	sp|Q07917|NR4A2_RAT Nuclear receptor subfamily 4 group A member 2 OS=Rattus norvegicus GN=Nr4a2 PE=1 SV=3	199	81.3	5e-17
Plat_comp4382_c0_seq1	353	11	sp|Q5XHH9|TT39B_XENLA Tetratricopeptide repeat protein 39B OS=Xenopus laevis GN=ttc39b PE=2 SV=1	239	96.7	1e-22
Plat_comp4384_c0_seq1	494	6	sp|O95996|APC2_HUMAN Adenomatous polyposis coli protein 2 OS=Homo sapiens GN=APC2 PE=1 SV=1	302	120	6e-30
Plat_comp4384_c1_seq1	1863	8	sp|Q9Z1K7|APC2_MOUSE Adenomatous polyposis coli protein 2 OS=Mus musculus GN=Apc2 PE=1 SV=1	1742	675	0.0
Plat_comp4387_c1_seq1	2499	56	sp|Q70CQ4|UBP31_HUMAN Ubiquitin carboxyl-terminal hydrolase 31 OS=Homo sapiens GN=USP31 PE=2 SV=2	537	211	3e-55
Plat_comp4388_c0_seq1	715	19	sp|Q6DBY9|CHST1_DANRE Carbohydrate sulfotransferase 1 OS=Danio rerio GN=chst1 PE=2 SV=2	652	255	4e-81
Plat_comp4392_c0_seq1	801	107	sp|O95180|CAC1H_HUMAN Voltage-dependent T-type calcium channel subunit alpha-1H OS=Homo sapiens GN=CACNA1H PE=1 SV=4	1057	411	1e-129
Plat_comp4398_c0_seq1	456	1	sp|O60245|PCDH7_HUMAN Protocadherin-7 OS=Homo sapiens GN=PCDH7 PE=1 SV=2	117	49.7	3e-06
Plat_comp4398_c1_seq1	458	10	sp|O60245|PCDH7_HUMAN Protocadherin-7 OS=Homo sapiens GN=PCDH7 PE=1 SV=2	247	99.8	6e-23
Plat_comp4400_c1_seq1	545	1	sp|Q04202|TCB2_CAEBR Transposable element Tcb2 transposase OS=Caenorhabditis briggsae PE=3 SV=1	129	54.3	7e-08
Plat_comp4402_c0_seq1	315	3	sp|Q9JLU4|SHAN3_RAT SH3 and multiple ankyrin repeat domains protein 3 OS=Rattus norvegicus GN=Shank3 PE=1 SV=3	194	79.3	2e-16
Plat_comp4402_c1_seq1	249	3	sp|Q4ACU6|SHAN3_MOUSE SH3 and multiple ankyrin repeat domains protein 3 OS=Mus musculus GN=Shank3 PE=1 SV=3	139	58.2	1e-09
Plat_comp4403_c0_seq1	241	3	sp|Q1LX29|TERB1_DANRE Telomere repeats-binding bouquet formation protein 1 OS=Danio rerio GN=ccdc79 PE=3 SV=2	184	75.5	1e-15
Plat_comp4403_c1_seq1	464	1	sp|Q1LX29|TERB1_DANRE Telomere repeats-binding bouquet formation protein 1 OS=Danio rerio GN=ccdc79 PE=3 SV=2	129	54.3	9e-08
Plat_comp4404_c1_seq1	548	7	sp|P15988|CO6A2_CHICK Collagen alpha-2(VI) chain OS=Gallus gallus GN=COL6A2 PE=2 SV=1	392	155	5e-42
Plat_comp4408_c0_seq1	722	17	sp|Q92911|SC5A5_HUMAN Sodium/iodide cotransporter OS=Homo sapiens GN=SLC5A5 PE=1 SV=1	851	332	3e-108
Plat_comp4408_c1_seq1	301	12	sp|Q99PN0|SC5A5_MOUSE Sodium/iodide cotransporter OS=Mus musculus GN=Slc5a5 PE=2 SV=1	198	80.9	2e-17
Plat_comp4410_c0_seq1	590	55	sp|Q8JHI3|AR13B_DANRE ADP-ribosylation factor-like protein 13B OS=Danio rerio GN=arl13b PE=1 SV=1	148	61.6	4e-10
Plat_comp4412_c0_seq1	1084	53	sp|Q99814|EPAS1_HUMAN Endothelial PAS domain-containing protein 1 OS=Homo sapiens GN=EPAS1 PE=1 SV=3	641	251	5e-74
Plat_comp4417_c0_seq1	236	33	sp|Q01668|CAC1D_HUMAN Voltage-dependent L-type calcium channel subunit alpha-1D OS=Homo sapiens GN=CACNA1D PE=1 SV=2	287	115	3e-29
Plat_comp4417_c0_seq2	236	33	sp|Q01668|CAC1D_HUMAN Voltage-dependent L-type calcium channel subunit alpha-1D OS=Homo sapiens GN=CACNA1D PE=1 SV=2	354	140	3e-38
Plat_comp4417_c1_seq1	648	8	sp|O73700|CAC1D_CHICK Voltage-dependent L-type calcium channel subunit alpha-1D OS=Gallus gallus GN=CACNA1D PE=2 SV=1	311	124	2e-30
Plat_comp4418_c0_seq1	445	3	sp|Q8HXK7|ZCH24_MACFA Zinc finger CCHC domain-containing protein 24 OS=Macaca fascicularis GN=ZCCHC24 PE=2 SV=1	642	251	2e-83
Plat_comp4420_c0_seq1	634	14	sp|Q2TBM7|MMP23_BOVIN Matrix metalloproteinase-23 OS=Bos taurus GN=MMP23 PE=2 SV=1	752	294	7e-97
Plat_comp4422_c0_seq1	364	7	sp|Q9EPN1|NBEA_MOUSE Neurobeachin OS=Mus musculus GN=Nbea PE=2 SV=1	508	200	4e-58
Plat_comp4422_c1_seq1	617	7	sp|Q9EPN1|NBEA_MOUSE Neurobeachin OS=Mus musculus GN=Nbea PE=2 SV=1	750	293	4e-89
Plat_comp4427_c0_seq1	222	3	sp|Q2XVR4|SC4AB_TETNG Sodium channel protein type 4 subunit alpha B OS=Tetraodon nigroviridis GN=scn4ab PE=3 SV=1	119	50.4	4e-07
Plat_comp4429_c1_seq1	518	1	sp|Q7TPD3|ROBO2_MOUSE Roundabout homolog 2 OS=Mus musculus GN=Robo2 PE=2 SV=2	185	75.9	1e-14
Plat_comp4434_c0_seq1	493	10	sp|P14282|CO8A1_RABIT Collagen alpha-1(VIII) chain OS=Oryctolagus cuniculus GN=COL8A1 PE=2 SV=1	161	66.6	1e-11
Plat_comp4439_c0_seq1	1002	22	sp|Q3SYZ8|PDLI3_BOVIN PDZ and LIM domain protein 3 OS=Bos taurus GN=PDLIM3 PE=2 SV=1	861	336	2e-112
Plat_comp4444_c0_seq1	725	5	sp|Q4RU86|FA150_TETNG Protein FAM150-like OS=Tetraodon nigroviridis GN=GSTENG00028908001 PE=3 SV=1	600	235	1e-76
Plat_comp4448_c0_seq1	1062	4	sp|Q0VFL7|RALYL_XENTR RNA-binding Raly-like protein OS=Xenopus tropicalis GN=ralyl PE=2 SV=1	180	73.9	1e-13
Plat_comp4453_c0_seq1	249	24	sp|Q95LD9|AHR_DELLE Aryl hydrocarbon receptor OS=Delphinapterus leucas GN=AHR PE=2 SV=1	393	155	6e-44
Plat_comp4456_c1_seq1	808	60	sp|Q08D50|CP26B_XENTR Cytochrome P450 26B1 OS=Xenopus tropicalis GN=cyp26b1 PE=2 SV=1	820	320	1e-104
Plat_comp4458_c0_seq1	487	6	sp|P31424|GRM5_RAT Metabotropic glutamate receptor 5 OS=Rattus norvegicus GN=Grm5 PE=1 SV=2	222	90.1	2e-19
Plat_comp4458_c1_seq1	576	80	sp|P41594|GRM5_HUMAN Metabotropic glutamate receptor 5 OS=Homo sapiens GN=GRM5 PE=1 SV=2	844	329	9e-104
Plat_comp4463_c0_seq1	306	13	sp|E9PZQ0|RYR1_MOUSE Ryanodine receptor 1 OS=Mus musculus GN=Ryr1 PE=1 SV=1	472	186	2e-53
Plat_comp4469_c0_seq1	937	84	sp|P13944|COCA1_CHICK Collagen alpha-1(XII) chain OS=Gallus gallus GN=COL12A1 PE=1 SV=3	745	291	1e-86
Plat_comp4469_c1_seq1	472	61	sp|P13944|COCA1_CHICK Collagen alpha-1(XII) chain OS=Gallus gallus GN=COL12A1 PE=1 SV=3	486	191	2e-54
Plat_comp4474_c0_seq1	252	133	sp|P16116|ALDR_BOVIN Aldose reductase OS=Bos taurus GN=AKR1B1 PE=1 SV=1	229	92.8	1e-22
Plat_comp4475_c0_seq1	1040	87	sp|Q924Z9|NET1_RAT Netrin-1 OS=Rattus norvegicus GN=Ntn1 PE=1 SV=1	876	342	1e-110
Plat_comp4475_c0_seq2	710	85	sp|Q924Z9|NET1_RAT Netrin-1 OS=Rattus norvegicus GN=Ntn1 PE=1 SV=1	632	248	3e-76
Plat_comp4477_c0_seq1	710	10	sp|O57460|TLL1_DANRE Dorsal-ventral patterning tolloid-like protein 1 OS=Danio rerio GN=tll1 PE=2 SV=1	249	100	3e-22
Plat_comp4477_c1_seq1	950	180	sp|O57460|TLL1_DANRE Dorsal-ventral patterning tolloid-like protein 1 OS=Danio rerio GN=tll1 PE=2 SV=1	1630	632	0.0
Plat_comp4478_c1_seq1	689	20	sp|Q8NHV1|GIMA7_HUMAN GTPase IMAP family member 7 OS=Homo sapiens GN=GIMAP7 PE=1 SV=1	209	85.1	3e-18
Plat_comp4488_c0_seq1	486	12	sp|Q925T8|BRNP1_RAT BMP/retinoic acid-inducible neural-specific protein 1 OS=Rattus norvegicus GN=Brinp1 PE=2 SV=1	363	144	1e-38
Plat_comp4488_c1_seq1	307	12	sp|O60477|BRNP1_HUMAN BMP/retinoic acid-inducible neural-specific protein 1 OS=Homo sapiens GN=BRINP1 PE=1 SV=2	486	191	8e-57
Plat_comp4490_c0_seq1	246	3	sp|Q9P2F8|SI1L2_HUMAN Signal-induced proliferation-associated 1-like protein 2 OS=Homo sapiens GN=SIPA1L2 PE=1 SV=2	136	57.0	3e-09
Plat_comp4490_c1_seq1	478	9	sp|Q9P2F8|SI1L2_HUMAN Signal-induced proliferation-associated 1-like protein 2 OS=Homo sapiens GN=SIPA1L2 PE=1 SV=2	651	255	6e-77
Plat_comp4491_c0_seq1	433	24	sp|P29371|NK3R_HUMAN Neuromedin-K receptor OS=Homo sapiens GN=TACR3 PE=1 SV=1	249	100	4e-24
Plat_comp4492_c0_seq1	970	376	sp|O57321|EAA1_AMBTI Excitatory amino acid transporter 1 OS=Ambystoma tigrinum GN=SLC1A3 PE=2 SV=1	843	329	7e-107
Plat_comp4502_c0_seq1	309	2	sp|Q9BWT7|CAR10_HUMAN Caspase recruitment domain-containing protein 10 OS=Homo sapiens GN=CARD10 PE=2 SV=2	125	52.8	1e-07
Plat_comp4502_c1_seq1	362	2	sp|P58660|CAR10_MOUSE Caspase recruitment domain-containing protein 10 OS=Mus musculus GN=Card10 PE=2 SV=1	124	52.4	2e-07
Plat_comp4503_c0_seq1	302	17	sp|Q9IAL8|NCKX1_CHICK Sodium/potassium/calcium exchanger 1 OS=Gallus gallus GN=SLC24A1 PE=2 SV=1	309	123	2e-32
Plat_comp4505_c0_seq1	335	20	sp|Q9ULH1|ASAP1_HUMAN Arf-GAP with SH3 domain, ANK repeat and PH domain-containing protein 1 OS=Homo sapiens GN=ASAP1 PE=1 SV=4	247	99.8	2e-23
Plat_comp4505_c1_seq1	524	47	sp|O97902|ASAP1_BOVIN Arf-GAP with SH3 domain, ANK repeat and PH domain-containing protein 1 OS=Bos taurus GN=ASAP1 PE=1 SV=1	414	164	5e-45
Plat_comp4506_c0_seq1	552	46	sp|Q8NFZ4|NLGN2_HUMAN Neuroligin-2 OS=Homo sapiens GN=NLGN2 PE=1 SV=1	580	228	3e-68
Plat_comp4506_c1_seq1	937	12	sp|Q8WMG7|NLGNX_MACMU Neuroligin-4, X-linked (Fragment) OS=Macaca mulatta GN=NLGN4X PE=2 SV=1	325	129	3e-34
Plat_comp4509_c0_seq1	329	234	sp|O75095|MEGF6_HUMAN Multiple epidermal growth factor-like domains protein 6 OS=Homo sapiens GN=MEGF6 PE=1 SV=4	430	170	5e-48
Plat_comp4509_c1_seq1	388	270	sp|O88281|MEGF6_RAT Multiple epidermal growth factor-like domains protein 6 OS=Rattus norvegicus GN=Megf6 PE=1 SV=1	398	157	2e-43
Plat_comp4511_c0_seq1	347	31	sp|Q14416|GRM2_HUMAN Metabotropic glutamate receptor 2 OS=Homo sapiens GN=GRM2 PE=1 SV=2	252	101	3e-24
Plat_comp4514_c0_seq1	372	8	sp|Q90508|VIT1_FUNHE Vitellogenin-1 OS=Fundulus heteroclitus GN=vtg1 PE=1 SV=2	640	251	5e-76
Plat_comp4527_c0_seq1	1021	10	sp|Q5SS91|SUN3_MOUSE SUN domain-containing protein 3 OS=Mus musculus GN=Sun3 PE=2 SV=1	161	66.6	5e-11
Plat_comp4539_c0_seq1	1147	178	sp|Q90964|FOXG1_CHICK Forkhead box protein G1 OS=Gallus gallus GN=FOXG1 PE=2 SV=1	1036	403	4e-136
Plat_comp4539_c1_seq1	370	251	sp|P56260|QIN_AVIS3 Transforming protein Qin OS=Avian sarcoma virus (strain 31) GN=V-QIN PE=2 SV=1	282	113	3e-29
Plat_comp4540_c0_seq1	323	1	sp|Q3UYK3|TBCD9_MOUSE TBC1 domain family member 9 OS=Mus musculus GN=Tbc1d9 PE=2 SV=2	111	47.4	9e-06
Plat_comp4543_c0_seq1	306	500	sp|Q5XGU5|DNJ6B_XENLA DnaJ homolog subfamily B member 6-B OS=Xenopus laevis GN=dnajb6-b PE=2 SV=1	203	82.8	6e-19
Plat_comp4545_c0_seq1	318	9	sp|P70047|MYT1_XENLA Myelin transcription factor 1 OS=Xenopus laevis GN=myt1 PE=2 SV=1	302	120	5e-31
Plat_comp4549_c0_seq1	588	33	sp|Q5R668|ACSL3_PONAB Long-chain-fatty-acid--CoA ligase 3 OS=Pongo abelii GN=ACSL3 PE=2 SV=2	607	238	2e-72
Plat_comp4550_c1_seq1	1096	500	sp|B9VR26|CML1_BOVIN Chemokine-like receptor 1 OS=Bos taurus GN=CMLKR1 PE=2 SV=1	427	169	7e-47
Plat_comp4560_c0_seq1	862	27	sp|P26006|ITA3_HUMAN Integrin alpha-3 OS=Homo sapiens GN=ITGA3 PE=1 SV=5	395	156	5e-41
Plat_comp4560_c0_seq2	939	19	sp|P26006|ITA3_HUMAN Integrin alpha-3 OS=Homo sapiens GN=ITGA3 PE=1 SV=5	316	126	3e-30
Plat_comp4562_c0_seq1	598	12	sp|Q96BY6|DOC10_HUMAN Dedicator of cytokinesis protein 10 OS=Homo sapiens GN=DOCK10 PE=1 SV=3	480	189	4e-53
Plat_comp4572_c0_seq1	487	3	sp|A0ZSK4|STXB_SYNVE Neoverrucotoxin subunit beta OS=Synanceia verrucosa PE=1 SV=1	104	44.7	4e-09
Plat_comp4576_c0_seq1	580	74	sp|P39038|CADH4_MOUSE Cadherin-4 OS=Mus musculus GN=Cdh4 PE=2 SV=1	625	245	4e-74
Plat_comp4578_c0_seq1	256	500	sp|A8MQ14|ZN850_HUMAN Zinc finger protein 850 OS=Homo sapiens GN=ZNF850 PE=3 SV=2	145	60.5	2e-10
Plat_comp4585_c0_seq1	393	30	sp|O95932|TGM3L_HUMAN Protein-glutamine gamma-glutamyltransferase 6 OS=Homo sapiens GN=TGM6 PE=1 SV=3	339	135	5e-36
Plat_comp4587_c0_seq1	549	34	sp|P86810|OXLA_SIGCA L-amino-acid oxidase OS=Siganus canaliculatus PE=1 SV=2	662	259	3e-82
Plat_comp4588_c0_seq1	342	9	sp|P20273|CD22_HUMAN B-cell receptor CD22 OS=Homo sapiens GN=CD22 PE=1 SV=2	128	53.9	7e-08
Plat_comp4588_c0_seq2	972	216	sp|P20273|CD22_HUMAN B-cell receptor CD22 OS=Homo sapiens GN=CD22 PE=1 SV=2	270	108	2e-24
Plat_comp4592_c0_seq1	768	2	sp|Q9NRM7|LATS2_HUMAN Serine/threonine-protein kinase LATS2 OS=Homo sapiens GN=LATS2 PE=1 SV=2	197	80.5	1e-15
Plat_comp4592_c1_seq1	1972	500	sp|Q9NRM7|LATS2_HUMAN Serine/threonine-protein kinase LATS2 OS=Homo sapiens GN=LATS2 PE=1 SV=2	2235	865	0.0
Plat_comp4594_c0_seq1	202	4	sp|Q503V9|ENDUB_DANRE Poly(U)-specific endoribonuclease-B OS=Danio rerio GN=endoub PE=2 SV=1	168	69.3	1e-14
Plat_comp4601_c0_seq2	703	2	sp|A2AKB4|FRPD1_MOUSE FERM and PDZ domain-containing protein 1 OS=Mus musculus GN=Frmpd1 PE=2 SV=1	129	54.3	3e-07
Plat_comp4603_c0_seq1	731	67	sp|P98199|AT8B2_MOUSE Phospholipid-transporting ATPase ID OS=Mus musculus GN=Atp8b2 PE=2 SV=2	811	317	3e-98
Plat_comp4603_c0_seq2	201	5	sp|Q8TF62|AT8B4_HUMAN Probable phospholipid-transporting ATPase IM OS=Homo sapiens GN=ATP8B4 PE=1 SV=3	115	48.9	1e-06
Plat_comp4603_c0_seq3	314	8	sp|P98199|AT8B2_MOUSE Phospholipid-transporting ATPase ID OS=Mus musculus GN=Atp8b2 PE=2 SV=2	217	88.2	1e-19
Plat_comp4609_c0_seq1	276	18	sp|Q6P4Y6|IRS1_XENTR Insulin receptor substrate 1 OS=Xenopus tropicalis GN=irs1 PE=2 SV=1	335	133	3e-36
Plat_comp4611_c0_seq1	296	84	sp|O42386|RABP1_TAKRU Cellular retinoic acid-binding protein 1 OS=Takifugu rubripes GN=crabp1 PE=3 SV=3	420	166	4e-52
Plat_comp4616_c0_seq1	301	6	sp|Q8MJ05|RP1_BOVIN Oxygen-regulated protein 1 OS=Bos taurus GN=RP1 PE=2 SV=1	149	62.0	1e-10
Plat_comp4619_c0_seq1	302	17	sp|Q91X34|BAAT_MOUSE Bile acid-CoA:amino acid N-acyltransferase OS=Mus musculus GN=Baat PE=1 SV=1	199	81.3	8e-18
Plat_comp4620_c0_seq1	249	12	sp|Q8WXA8|5HT3C_HUMAN 5-hydroxytryptamine receptor 3C OS=Homo sapiens GN=HTR3C PE=1 SV=2	151	62.8	2e-11
Plat_comp4623_c0_seq1	326	12	sp|P51400|RED1_RAT Double-stranded RNA-specific editase 1 OS=Rattus norvegicus GN=Adarb1 PE=1 SV=1	457	180	8e-53
Plat_comp4623_c1_seq1	283	21	sp|Q91ZS8|RED1_MOUSE Double-stranded RNA-specific editase 1 OS=Mus musculus GN=Adarb1 PE=1 SV=1	402	159	2e-45
Plat_comp4625_c0_seq1	1256	19	sp|Q6TXF1|ARRD3_RAT Arrestin domain-containing protein 3 OS=Rattus norvegicus GN=Arrdc3 PE=2 SV=1	308	123	9e-30
Plat_comp4626_c1_seq1	234	115	sp|Q9C0H6|KLHL4_HUMAN Kelch-like protein 4 OS=Homo sapiens GN=KLHL4 PE=1 SV=2	352	140	1e-38
Plat_comp4627_c0_seq1	341	40	sp|Q9H2E6|SEM6A_HUMAN Semaphorin-6A OS=Homo sapiens GN=SEMA6A PE=1 SV=2	420	166	7e-47
Plat_comp4627_c1_seq1	789	11	sp|Q9H2E6|SEM6A_HUMAN Semaphorin-6A OS=Homo sapiens GN=SEMA6A PE=1 SV=2	771	301	5e-93
Plat_comp4632_c0_seq1	499	44	sp|Q9Z2J0|S23A1_MOUSE Solute carrier family 23 member 1 OS=Mus musculus GN=Slc23a1 PE=1 SV=2	574	225	6e-69
Plat_comp4632_c1_seq1	674	21	sp|B0JZG0|S23A2_XENTR Solute carrier family 23 member 2 OS=Xenopus tropicalis GN=slc23a2 PE=2 SV=1	558	219	2e-65
Plat_comp4633_c0_seq1	710	98	sp|Q99542|MMP19_HUMAN Matrix metalloproteinase-19 OS=Homo sapiens GN=MMP19 PE=1 SV=1	658	258	5e-81
Plat_comp4636_c0_seq1	441	106	sp|P50572|GBRR1_RAT Gamma-aminobutyric acid receptor subunit rho-1 OS=Rattus norvegicus GN=Gabrr1 PE=1 SV=2	678	265	8e-86
Plat_comp4636_c0_seq2	264	7	sp|P56475|GBRR1_MOUSE Gamma-aminobutyric acid receptor subunit rho-1 OS=Mus musculus GN=Gabrr1 PE=2 SV=2	188	77.0	2e-16
Plat_comp4641_c0_seq1	788	44	sp|P0CT40|TF29_SCHPO Transposon Tf2-9 polyprotein OS=Schizosaccharomyces pombe (strain 972 / ATCC 24843) GN=Tf2-9 PE=3 SV=1	372	147	4e-38
Plat_comp4642_c0_seq1	509	48	sp|O95279|KCNK5_HUMAN Potassium channel subfamily K member 5 OS=Homo sapiens GN=KCNK5 PE=1 SV=1	454	179	3e-52
Plat_comp4642_c1_seq1	907	3	sp|O95279|KCNK5_HUMAN Potassium channel subfamily K member 5 OS=Homo sapiens GN=KCNK5 PE=1 SV=1	205	83.6	1e-16
Plat_comp4643_c0_seq1	228	5	sp|Q05860|FMN1_MOUSE Formin-1 OS=Mus musculus GN=Fmn1 PE=1 SV=2	198	80.9	2e-17
Plat_comp4645_c0_seq1	326	4	sp|Q91754|GCKR_XENLA Glucokinase regulatory protein OS=Xenopus laevis GN=gckr PE=1 SV=1	327	130	5e-35
Plat_comp4648_c0_seq1	347	8	sp|Q62784|INP4A_RAT Type I inositol 3,4-bisphosphate 4-phosphatase OS=Rattus norvegicus GN=Inpp4a PE=1 SV=1	492	194	5e-57
Plat_comp4653_c0_seq1	452	5	sp|Q8IZU8|DSEL_HUMAN Dermatan-sulfate epimerase-like protein OS=Homo sapiens GN=DSEL PE=2 SV=2	519	204	1e-59
Plat_comp4653_c1_seq1	218	5	sp|Q0VBN2|DSEL_MOUSE Dermatan-sulfate epimerase-like protein OS=Mus musculus GN=Dsel PE=2 SV=1	245	99.0	7e-24
Plat_comp4658_c0_seq1	703	500	sp|Q9JHJ7|TEST_MOUSE Testisin OS=Mus musculus GN=Prss21 PE=2 SV=2	431	170	2e-49
Plat_comp4662_c0_seq1	570	4	sp|Q4LDD4|ARAP1_MOUSE Arf-GAP with Rho-GAP domain, ANK repeat and PH domain-containing protein 1 OS=Mus musculus GN=Arap1 PE=2 SV=2	169	69.7	2e-12
Plat_comp4678_c1_seq1	372	1	sp|Q6ZRC1|CD050_HUMAN Uncharacterized protein C4orf50 OS=Homo sapiens GN=C4orf50 PE=2 SV=1	138	57.8	1e-09
Plat_comp4679_c0_seq1	1496	301	sp|Q61245|COBA1_MOUSE Collagen alpha-1(XI) chain OS=Mus musculus GN=Col11a1 PE=1 SV=2	515	202	3e-54
Plat_comp4683_c0_seq1	417	10	sp|Q9EPN1|NBEA_MOUSE Neurobeachin OS=Mus musculus GN=Nbea PE=2 SV=1	703	275	6e-84
Plat_comp4685_c0_seq1	446	14	sp|Q5R562|CP045_PONAB Uncharacterized protein C16orf45 homolog OS=Pongo abelii PE=2 SV=2	249	100	4e-25
Plat_comp4692_c0_seq1	476	3	sp|Q9QZG1|S22AN_RAT Solute carrier family 22 member 23 OS=Rattus norvegicus GN=Slc22a23 PE=2 SV=2	412	163	7e-46
Plat_comp4696_c0_seq1	500	2	sp|Q5TIE3|VW5B1_HUMAN von Willebrand factor A domain-containing protein 5B1 OS=Homo sapiens GN=VWA5B1 PE=1 SV=2	227	92.0	4e-20
Plat_comp4703_c0_seq1	524	288	sp|Q6NUW9|FGGY_DANRE FGGY carbohydrate kinase domain-containing protein OS=Danio rerio GN=fggy PE=2 SV=2	631	247	1e-77
Plat_comp4703_c1_seq1	604	30	sp|Q6NUW9|FGGY_DANRE FGGY carbohydrate kinase domain-containing protein OS=Danio rerio GN=fggy PE=2 SV=2	745	291	4e-94
Plat_comp4704_c0_seq1	867	10	sp|Q9JKY5|HIP1R_MOUSE Huntingtin-interacting protein 1-related protein OS=Mus musculus GN=Hip1r PE=1 SV=2	854	333	3e-104
Plat_comp4704_c1_seq1	384	2	sp|Q9JKY5|HIP1R_MOUSE Huntingtin-interacting protein 1-related protein OS=Mus musculus GN=Hip1r PE=1 SV=2	183	75.1	8e-15
Plat_comp4706_c0_seq1	396	2	sp|A2ASS6|TITIN_MOUSE Titin OS=Mus musculus GN=Ttn PE=1 SV=1	149	62.0	3e-10
Plat_comp4706_c1_seq1	218	1	sp|Q8WZ42|TITIN_HUMAN Titin OS=Homo sapiens GN=TTN PE=1 SV=4	111	47.4	5e-06
Plat_comp4708_c0_seq1	330	60	sp|Q5RAZ4|DHX15_PONAB Putative pre-mRNA-splicing factor ATP-dependent RNA helicase DHX15 OS=Pongo abelii GN=DHX15 PE=2 SV=2	565	222	2e-67
Plat_comp4708_c1_seq1	407	109	sp|Q5RAZ4|DHX15_PONAB Putative pre-mRNA-splicing factor ATP-dependent RNA helicase DHX15 OS=Pongo abelii GN=DHX15 PE=2 SV=2	610	239	2e-73
Plat_comp4710_c1_seq1	681	4	sp|O43155|FLRT2_HUMAN Leucine-rich repeat transmembrane protein FLRT2 OS=Homo sapiens GN=FLRT2 PE=1 SV=1	179	73.6	1e-13
Plat_comp4712_c0_seq1	516	12	sp|Q96BY6|DOC10_HUMAN Dedicator of cytokinesis protein 10 OS=Homo sapiens GN=DOCK10 PE=1 SV=3	641	251	4e-75
Plat_comp4725_c0_seq1	292	5	sp|Q5RA67|RPKL1_PONAB Ribosomal protein S6 kinase-like 1 OS=Pongo abelii GN=RPS6KL1 PE=2 SV=1	227	92.0	2e-21
Plat_comp4725_c1_seq1	1480	9	sp|Q8R2S1|RPKL1_MOUSE Ribosomal protein S6 kinase-like 1 OS=Mus musculus GN=Rps6kl1 PE=1 SV=1	213	86.7	1e-16
Plat_comp4727_c0_seq1	555	4	sp|Q01826|SATB1_HUMAN DNA-binding protein SATB1 OS=Homo sapiens GN=SATB1 PE=1 SV=1	443	175	1e-49
Plat_comp4727_c1_seq1	534	4	sp|Q01826|SATB1_HUMAN DNA-binding protein SATB1 OS=Homo sapiens GN=SATB1 PE=1 SV=1	307	122	8e-31
Plat_comp4733_c0_seq2	387	2	sp|Q8NF91|SYNE1_HUMAN Nesprin-1 OS=Homo sapiens GN=SYNE1 PE=1 SV=4	214	87.0	1e-18
Plat_comp4735_c0_seq1	385	94	sp|Q90339|MYSS_CYPCA Myosin heavy chain, fast skeletal muscle OS=Cyprinus carpio PE=2 SV=2	586	230	1e-68
Plat_comp4747_c0_seq1	730	244	sp|P13648|LMNA_CHICK Lamin-A OS=Gallus gallus GN=LMNA PE=2 SV=1	929	362	1e-119
Plat_comp4754_c1_seq1	242	2	sp|Q9CXD9|LRC17_MOUSE Leucine-rich repeat-containing protein 17 OS=Mus musculus GN=Lrrc17 PE=2 SV=1	151	62.8	2e-11
Plat_comp4756_c0_seq1	696	31	sp|P86179|CSL3_ONCKE L-rhamnose-binding lectin CSL3 OS=Oncorhynchus keta PE=1 SV=1	432	171	4e-51
Plat_comp4757_c0_seq1	670	46	sp|O94989|ARHGF_HUMAN Rho guanine nucleotide exchange factor 15 OS=Homo sapiens GN=ARHGEF15 PE=1 SV=4	560	220	8e-65
Plat_comp4757_c1_seq1	893	12	sp|Q8IW93|ARHGJ_HUMAN Rho guanine nucleotide exchange factor 19 OS=Homo sapiens GN=ARHGEF19 PE=1 SV=1	289	115	4e-27
Plat_comp4758_c0_seq1	341	20	sp|A1L1P9|S47A1_DANRE Multidrug and toxin extrusion protein 1 OS=Danio rerio GN=slc47a1 PE=2 SV=1	503	198	1e-59
Plat_comp4758_c1_seq1	250	20	sp|A1L1P9|S47A1_DANRE Multidrug and toxin extrusion protein 1 OS=Danio rerio GN=slc47a1 PE=2 SV=1	300	120	1e-31
Plat_comp4762_c0_seq1	618	163	sp|P11607|AT2A2_PIG Sarcoplasmic/endoplasmic reticulum calcium ATPase 2 OS=Sus scrofa GN=ATP2A2 PE=1 SV=1	898	350	4e-112
Plat_comp4767_c0_seq1	483	2	sp|Q4G0P3|HYDIN_HUMAN Hydrocephalus-inducing protein homolog OS=Homo sapiens GN=HYDIN PE=1 SV=3	314	125	2e-31
Plat_comp4772_c0_seq1	302	9	sp|Q9UPU3|SORC3_HUMAN VPS10 domain-containing receptor SorCS3 OS=Homo sapiens GN=SORCS3 PE=2 SV=2	342	136	2e-36
Plat_comp4776_c0_seq1	387	91	sp|Q99719|SEPT5_HUMAN Septin-5 OS=Homo sapiens GN=SEPT5 PE=1 SV=1	507	199	7e-62
Plat_comp4788_c0_seq1	355	254	sp|D4ACX8|PCD16_RAT Protocadherin-16 OS=Rattus norvegicus GN=Dchs1 PE=3 SV=2	265	106	1e-25
Plat_comp4798_c0_seq1	2234	239	sp|Q5RCU4|SOX6_PONAB Transcription factor SOX-6 OS=Pongo abelii GN=SOX6 PE=2 SV=1	1902	737	0.0
Plat_comp4807_c1_seq1	449	4	sp|Q9JHA8|VWA7_MOUSE von Willebrand factor A domain-containing protein 7 OS=Mus musculus GN=Vwa7 PE=2 SV=1	267	107	1e-25
Plat_comp4808_c0_seq1	585	366	sp|O75093|SLIT1_HUMAN Slit homolog 1 protein OS=Homo sapiens GN=SLIT1 PE=2 SV=4	812	317	1e-98
Plat_comp4810_c0_seq1	254	6	sp|A7Z019|SMCA4_BOVIN Transcription activator BRG1 OS=Bos taurus GN=SMARCA4 PE=2 SV=1	247	99.8	7e-24
Plat_comp4811_c0_seq1	455	42	sp|Q91VI7|RINI_MOUSE Ribonuclease inhibitor OS=Mus musculus GN=Rnh1 PE=1 SV=1	162	67.0	4e-12
Plat_comp4815_c0_seq1	346	38	sp|P58825|P2RY2_CRIGR P2Y purinoceptor 2 (Fragment) OS=Cricetulus griseus GN=P2RY2 PE=2 SV=1	261	105	1e-27
Plat_comp4816_c0_seq1	1249	10	sp|Q3U3R4|LMF1_MOUSE Lipase maturation factor 1 OS=Mus musculus GN=Lmf1 PE=1 SV=1	1285	499	2e-171
Plat_comp4820_c0_seq1	211	9	sp|Q13402|MYO7A_HUMAN Unconventional myosin-VIIa OS=Homo sapiens GN=MYO7A PE=1 SV=2	284	114	5e-29
Plat_comp4822_c0_seq1	268	56	sp|Q8NH81|O10G6_HUMAN Olfactory receptor 10G6 OS=Homo sapiens GN=OR10G6 PE=3 SV=1	130	54.7	1e-08
Plat_comp4823_c0_seq1	390	8	sp|Q8NFJ5|RAI3_HUMAN Retinoic acid-induced protein 3 OS=Homo sapiens GN=GPRC5A PE=1 SV=2	174	71.6	3e-14
Plat_comp4824_c0_seq1	1143	98	sp|P31646|S6A13_RAT Sodium- and chloride-dependent GABA transporter 2 OS=Rattus norvegicus GN=Slc6a13 PE=1 SV=1	1562	606	0.0
Plat_comp4824_c0_seq2	710	97	sp|Q2PG55|S6A13_MACFA Sodium- and chloride-dependent GABA transporter 2 OS=Macaca fascicularis GN=SLC6A13 PE=2 SV=1	849	331	2e-108
Plat_comp4827_c0_seq1	217	38	sp|Q20JQ7|SC4AB_DANRE Sodium channel protein type 4 subunit alpha B OS=Danio rerio GN=scn4ab PE=2 SV=1	156	64.7	6e-12
Plat_comp4832_c0_seq1	746	3	sp|P35072|TCB1_CAEBR Transposable element Tcb1 transposase OS=Caenorhabditis briggsae PE=3 SV=1	132	55.5	1e-08
Plat_comp4832_c0_seq2	648	3	sp|P35072|TCB1_CAEBR Transposable element Tcb1 transposase OS=Caenorhabditis briggsae PE=3 SV=1	132	55.5	1e-08
Plat_comp4836_c0_seq1	321	18	sp|P14057|NFIL_PIG Nuclear factor 1 (Fragment) OS=Sus scrofa GN=NFI PE=1 SV=1	521	205	5e-66
Plat_comp4837_c0_seq1	497	130	sp|Q98880|ACHA_DANRE Acetylcholine receptor subunit alpha OS=Danio rerio GN=chrna1 PE=2 SV=1	690	270	1e-87
Plat_comp4837_c1_seq1	711	134	sp|Q98880|ACHA_DANRE Acetylcholine receptor subunit alpha OS=Danio rerio GN=chrna1 PE=2 SV=1	709	277	3e-89
Plat_comp4839_c0_seq1	299	28	sp|Q9WTR6|XCT_MOUSE Cystine/glutamate transporter OS=Mus musculus GN=Slc7a11 PE=1 SV=1	386	153	1e-43
Plat_comp4843_c0_seq1	374	4	sp|Q8BPP5|LYPD6_MOUSE Ly6/PLAUR domain-containing protein 6 OS=Mus musculus GN=Lypd6 PE=2 SV=1	173	71.2	8e-15
Plat_comp4843_c1_seq1	216	4	sp|Q8BPP5|LYPD6_MOUSE Ly6/PLAUR domain-containing protein 6 OS=Mus musculus GN=Lypd6 PE=2 SV=1	322	128	2e-37
Plat_comp4844_c0_seq1	567	2	sp|Q9U7E0|ATRX_CAEEL Transcriptional regulator ATRX homolog OS=Caenorhabditis elegans GN=xnp-1 PE=1 SV=1	130	54.7	1e-07
Plat_comp4845_c0_seq1	640	106	sp|Q14028|CNGB1_HUMAN Cyclic nucleotide-gated cation channel beta-1 OS=Homo sapiens GN=CNGB1 PE=1 SV=2	938	365	2e-116
Plat_comp4845_c1_seq1	559	30	sp|Q14028|CNGB1_HUMAN Cyclic nucleotide-gated cation channel beta-1 OS=Homo sapiens GN=CNGB1 PE=1 SV=2	763	298	2e-92
Plat_comp4846_c0_seq1	614	3	sp|Q9UKN7|MYO15_HUMAN Unconventional myosin-XV OS=Homo sapiens GN=MYO15A PE=1 SV=2	467	184	3e-51
Plat_comp4846_c1_seq1	667	19	sp|Q9UKN7|MYO15_HUMAN Unconventional myosin-XV OS=Homo sapiens GN=MYO15A PE=1 SV=2	605	237	2e-69
Plat_comp4849_c0_seq1	464	1	sp|A0MGZ7|H6ST3_DANRE Heparan-sulfate 6-O-sulfotransferase 3 OS=Danio rerio GN=hs6st3 PE=2 SV=1	133	55.8	2e-08
Plat_comp4849_c1_seq1	325	13	sp|A0MGZ7|H6ST3_DANRE Heparan-sulfate 6-O-sulfotransferase 3 OS=Danio rerio GN=hs6st3 PE=2 SV=1	481	189	8e-58
Plat_comp4856_c0_seq1	590	24	sp|Q28019|LTBP2_BOVIN Latent-transforming growth factor beta-binding protein 2 OS=Bos taurus GN=LTBP2 PE=2 SV=2	289	115	8e-28
Plat_comp4856_c1_seq1	464	7	sp|O35806|LTBP2_RAT Latent-transforming growth factor beta-binding protein 2 OS=Rattus norvegicus GN=Ltbp2 PE=2 SV=1	218	88.6	5e-19
Plat_comp4857_c1_seq1	1542	184	sp|P19971|TYPH_HUMAN Thymidine phosphorylase OS=Homo sapiens GN=TYMP PE=1 SV=2	923	360	9e-117
Plat_comp4861_c1_seq1	618	16	sp|Q28FN6|OTX2_XENTR Homeobox protein OTX2 OS=Xenopus tropicalis GN=otx2 PE=2 SV=1	386	153	2e-43
Plat_comp4871_c0_seq1	1041	3	sp|Q5K651|SAMD9_HUMAN Sterile alpha motif domain-containing protein 9 OS=Homo sapiens GN=SAMD9 PE=1 SV=1	355	141	7e-35
Plat_comp4874_c0_seq1	2474	18	sp|Q8N5H7|SH2D3_HUMAN SH2 domain-containing protein 3C OS=Homo sapiens GN=SH2D3C PE=1 SV=1	1114	433	2e-136
Plat_comp4881_c0_seq1	370	3	sp|Q3UHF7|ZEP2_MOUSE Transcription factor HIVEP2 OS=Mus musculus GN=Hivep2 PE=1 SV=1	122	51.6	5e-07
Plat_comp4884_c0_seq1	879	500	sp|Q3U288|ZN710_MOUSE Zinc finger protein 710 OS=Mus musculus GN=Znf710 PE=2 SV=1	781	305	1e-96
Plat_comp4887_c0_seq1	1362	111	sp|P05307|PDIA1_BOVIN Protein disulfide-isomerase OS=Bos taurus GN=P4HB PE=1 SV=1	955	372	5e-122
Plat_comp4887_c1_seq1	219	24	sp|Q13087|PDIA2_HUMAN Protein disulfide-isomerase A2 OS=Homo sapiens GN=PDIA2 PE=1 SV=2	212	86.3	8e-20
Plat_comp4888_c0_seq1	316	2	sp|Q8N7U6|EFHB_HUMAN EF-hand domain-containing family member B OS=Homo sapiens GN=EFHB PE=2 SV=4	186	76.3	1e-15
Plat_comp4888_c1_seq1	289	2	sp|Q8CDU5|EFHB_MOUSE EF-hand domain-containing family member B OS=Mus musculus GN=Efhb PE=2 SV=2	182	74.7	4e-15
Plat_comp4895_c0_seq1	311	2	sp|Q6PFX7|NYAP1_MOUSE Neuronal tyrosine-phosphorylated phosphoinositide-3-kinase adapter 1 OS=Mus musculus GN=Nyap1 PE=1 SV=1	299	119	9e-31
Plat_comp4912_c0_seq1	293	500	sp|Q3YWT2|EFG_SHISS Elongation factor G OS=Shigella sonnei (strain Ss046) GN=fusA PE=3 SV=1	517	203	2e-61
Plat_comp4919_c0_seq1	1049	3	sp|Q6DF55|VASN_XENTR Vasorin OS=Xenopus tropicalis GN=vasn PE=2 SV=1	239	96.7	1e-20
Plat_comp4925_c0_seq1	492	2	sp|Q9WVS4|MOK_MOUSE MAPK/MAK/MRK overlapping kinase OS=Mus musculus GN=Mok PE=1 SV=1	161	66.6	6e-12
Plat_comp4930_c1_seq1	483	201	sp|P97302|BACH1_MOUSE Transcription regulator protein BACH1 OS=Mus musculus GN=Bach1 PE=1 SV=1	326	130	1e-33
Plat_comp4932_c0_seq1	245	12	sp|Q8VE94|F110C_MOUSE Protein FAM110C OS=Mus musculus GN=Fam110c PE=2 SV=1	170	70.1	4e-14
Plat_comp4936_c0_seq1	299	10	sp|Q28295|VWF_CANFA von Willebrand factor OS=Canis familiaris GN=VWF PE=1 SV=2	344	137	2e-36
Plat_comp4939_c0_seq1	709	3	sp|P14381|YTX2_XENLA Transposon TX1 uncharacterized 149 kDa protein OS=Xenopus laevis PE=3 SV=1	371	147	3e-38
Plat_comp4941_c0_seq1	273	24	sp|Q08DF4|DYN1_BOVIN Dynamin-1 OS=Bos taurus GN=DNM1 PE=2 SV=1	326	130	1e-34
Plat_comp4941_c1_seq1	239	13	sp|Q08DF4|DYN1_BOVIN Dynamin-1 OS=Bos taurus GN=DNM1 PE=2 SV=1	260	104	7e-26
Plat_comp4946_c0_seq1	596	20	sp|Q6NV12|S20AA_DANRE Sodium-dependent phosphate transporter 1-A OS=Danio rerio GN=slc20a1a PE=2 SV=1	368	146	3e-39
Plat_comp4947_c0_seq1	290	13	sp|Q9BYW1|GTR11_HUMAN Solute carrier family 2, facilitated glucose transporter member 11 OS=Homo sapiens GN=SLC2A11 PE=2 SV=1	207	84.3	9e-19
Plat_comp4948_c0_seq1	208	13	sp|P23109|AMPD1_HUMAN AMP deaminase 1 OS=Homo sapiens GN=AMPD1 PE=1 SV=2	241	97.4	2e-23
Plat_comp4954_c0_seq1	456	26	sp|Q32NH8|PLCD4_XENLA 1-phosphatidylinositol 4,5-bisphosphate phosphodiesterase delta-4 OS=Xenopus laevis GN=plcd4 PE=2 SV=1	496	195	2e-57
Plat_comp4958_c0_seq1	726	9	sp|Q08AD1|CAMP2_HUMAN Calmodulin-regulated spectrin-associated protein 2 OS=Homo sapiens GN=CAMSAP2 PE=1 SV=3	195	79.7	2e-15
Plat_comp4959_c0_seq1	301	13	sp|Q6PFT9|AB1IP_DANRE Amyloid beta A4 precursor protein-binding family B member 1-interacting protein OS=Danio rerio GN=apbb1ip PE=2 SV=1	220	89.4	3e-20
Plat_comp4967_c0_seq1	419	14	sp|O94810|RGS11_HUMAN Regulator of G-protein signaling 11 OS=Homo sapiens GN=RGS11 PE=1 SV=2	474	187	7e-56
Plat_comp4967_c1_seq1	268	14	sp|Q9Z2H1|RGS11_MOUSE Regulator of G-protein signaling 11 OS=Mus musculus GN=Rgs11 PE=1 SV=2	313	125	7e-34
Plat_comp4969_c0_seq1	289	4	sp|A0ZSK4|STXB_SYNVE Neoverrucotoxin subunit beta OS=Synanceia verrucosa PE=1 SV=1	162	67.0	1e-12
Plat_comp4974_c0_seq1	364	17	sp|Q6P4K7|COE2_XENTR Transcription factor coe2 OS=Xenopus tropicalis GN=ebf2 PE=2 SV=1	641	251	9e-80
Plat_comp4981_c0_seq1	1376	6	sp|Q5JUK3|KCNT1_HUMAN Potassium channel subfamily T member 1 OS=Homo sapiens GN=KCNT1 PE=1 SV=2	576	226	5e-63
Plat_comp4981_c0_seq2	1313	6	sp|Q8QFV0|KCNT1_CHICK Potassium channel subfamily T member 1 OS=Gallus gallus GN=KCNT1 PE=2 SV=1	517	203	2e-55
Plat_comp4983_c0_seq1	470	31	sp|P19492|GRIA3_RAT Glutamate receptor 3 OS=Rattus norvegicus GN=Gria3 PE=1 SV=1	627	246	4e-75
Plat_comp4983_c1_seq1	281	25	sp|P19492|GRIA3_RAT Glutamate receptor 3 OS=Rattus norvegicus GN=Gria3 PE=1 SV=1	430	170	8e-49
Plat_comp4989_c0_seq1	1217	2	sp|P0C7T5|ATX1L_HUMAN Ataxin-1-like OS=Homo sapiens GN=ATXN1L PE=1 SV=1	145	60.5	1e-08
Plat_comp4998_c0_seq1	607	2	sp|Q5VTL7|FNDC7_HUMAN Fibronectin type III domain-containing protein 7 OS=Homo sapiens GN=FNDC7 PE=2 SV=3	162	67.0	1e-11
Plat_comp5009_c0_seq1	393	3	sp|O00370|LORF2_HUMAN LINE-1 retrotransposable element ORF2 protein OS=Homo sapiens PE=1 SV=1	148	61.6	3e-10
Plat_comp5010_c0_seq1	202	51	sp|Q90339|MYSS_CYPCA Myosin heavy chain, fast skeletal muscle OS=Cyprinus carpio PE=2 SV=2	307	122	4e-32
Plat_comp5010_c1_seq1	233	49	sp|Q5SX39|MYH4_MOUSE Myosin-4 OS=Mus musculus GN=Myh4 PE=1 SV=1	241	97.4	4e-23
Plat_comp5011_c1_seq1	600	500	sp|Q05589|UROK_BOVIN Urokinase-type plasminogen activator OS=Bos taurus GN=PLAU PE=2 SV=1	333	132	5e-35
Plat_comp5013_c0_seq1	251	379	sp|Q9WUI1|MK11_MOUSE Mitogen-activated protein kinase 11 OS=Mus musculus GN=Mapk11 PE=1 SV=2	305	122	4e-33
Plat_comp5013_c0_seq2	252	500	sp|Q9WUI1|MK11_MOUSE Mitogen-activated protein kinase 11 OS=Mus musculus GN=Mapk11 PE=1 SV=2	353	140	6e-40
Plat_comp5022_c0_seq1	522	33	sp|P13648|LMNA_CHICK Lamin-A OS=Gallus gallus GN=LMNA PE=2 SV=1	459	181	4e-52
Plat_comp5030_c0_seq1	382	45	sp|B0BM39|TSN9_XENTR Tetraspanin-9 OS=Xenopus tropicalis GN=tspan9 PE=2 SV=1	322	128	9e-36
Plat_comp5030_c1_seq1	919	84	sp|Q6GMK6|TSN9_DANRE Tetraspanin-9 OS=Danio rerio GN=tspan9 PE=2 SV=1	697	273	3e-89
Plat_comp5031_c0_seq1	293	8	sp|A2I8Z7|LHX9_ASTFA LIM/homeobox protein Lhx9 OS=Astyanax fasciatus GN=lhx9 PE=2 SV=1	238	96.3	1e-23
Plat_comp5034_c0_seq1	311	5	sp|Q16568|CART_HUMAN Cocaine- and amphetamine-regulated transcript protein OS=Homo sapiens GN=CARTPT PE=1 SV=1	144	60.1	3e-11
Plat_comp5037_c0_seq1	229	8	sp|F6V1J6|T178B_XENTR Transmembrane protein 178B OS=Xenopus tropicalis GN=tmem178b PE=2 SV=2	398	157	4e-47
Plat_comp5039_c0_seq1	630	5	sp|Q9HCD6|TANC2_HUMAN Protein TANC2 OS=Homo sapiens GN=TANC2 PE=1 SV=3	661	259	3e-77
Plat_comp5040_c0_seq1	432	5	sp|Q7Z6J6|FRMD5_HUMAN FERM domain-containing protein 5 OS=Homo sapiens GN=FRMD5 PE=1 SV=1	177	72.8	5e-14
Plat_comp5042_c0_seq1	561	50	sp|Q6QMG1|TSHR_ICTPU Thyrotropin receptor OS=Ictalurus punctatus GN=tshr PE=1 SV=1	560	220	1e-65
Plat_comp5046_c0_seq1	433	54	sp|Q96NN9|AIFM3_HUMAN Apoptosis-inducing factor 3 OS=Homo sapiens GN=AIFM3 PE=1 SV=1	476	187	4e-55
Plat_comp5046_c1_seq1	655	57	sp|Q96NN9|AIFM3_HUMAN Apoptosis-inducing factor 3 OS=Homo sapiens GN=AIFM3 PE=1 SV=1	808	315	1e-102
Plat_comp5051_c0_seq1	458	2	sp|Q5U462|CDCP1_MOUSE CUB domain-containing protein 1 OS=Mus musculus GN=Cdcp1 PE=2 SV=1	153	63.5	9e-11
Plat_comp5055_c0_seq1	325	63	sp|Q15842|KCNJ8_HUMAN ATP-sensitive inward rectifier potassium channel 8 OS=Homo sapiens GN=KCNJ8 PE=1 SV=1	412	163	1e-47
Plat_comp5057_c0_seq1	300	6	sp|Q8BI06|CEMIP_MOUSE Cell migration-inducing and hyaluronan-binding protein OS=Mus musculus GN=Cemip PE=1 SV=4	326	130	3e-34
Plat_comp5060_c0_seq1	1420	6	sp|F1R2X6|PSM4B_DANRE Proteasome activator complex subunit 4B OS=Danio rerio GN=psme4b PE=3 SV=2	1609	624	0.0
Plat_comp5061_c0_seq1	349	10	sp|Q7TPG8|F19A1_MOUSE Protein FAM19A1 OS=Mus musculus GN=Fam19a1 PE=2 SV=1	177	72.8	1e-15
Plat_comp5063_c0_seq1	616	6	sp|A6NF83|NUR1L_HUMAN Nuclear transcriptional regulator 1-like protein OS=Homo sapiens GN=NUPR1L PE=3 SV=1	167	68.9	7e-14
Plat_comp5072_c0_seq1	650	11	sp|Q812A2|SRGP3_MOUSE SLIT-ROBO Rho GTPase-activating protein 3 OS=Mus musculus GN=Srgap3 PE=1 SV=1	391	155	3e-41
Plat_comp5078_c0_seq1	642	28	sp|P78562|PHEX_HUMAN Phosphate-regulating neutral endopeptidase OS=Homo sapiens GN=PHEX PE=1 SV=1	611	239	2e-72
Plat_comp5083_c0_seq1	339	5	sp|Q95323|CAH4_BOVIN Carbonic anhydrase 4 OS=Bos taurus GN=CA4 PE=2 SV=1	133	55.8	7e-09
Plat_comp5083_c0_seq2	412	2	sp|Q95323|CAH4_BOVIN Carbonic anhydrase 4 OS=Bos taurus GN=CA4 PE=2 SV=1	121	51.2	4e-07
Plat_comp5086_c0_seq1	370	48	sp|Q9UII4|HERC5_HUMAN E3 ISG15--protein ligase HERC5 OS=Homo sapiens GN=HERC5 PE=1 SV=2	241	97.4	1e-22
Plat_comp5090_c0_seq1	467	11	sp|Q92089|TDT_ONCMY DNA nucleotidylexotransferase OS=Oncorhynchus mykiss GN=dntt PE=2 SV=1	356	141	1e-38
Plat_comp5091_c0_seq1	546	10	sp|Q9UBP4|DKK3_HUMAN Dickkopf-related protein 3 OS=Homo sapiens GN=DKK3 PE=1 SV=2	179	73.6	2e-14
Plat_comp5092_c0_seq1	385	46	sp|P61967|AP1S1_MOUSE AP-1 complex subunit sigma-1A OS=Mus musculus GN=Ap1s1 PE=1 SV=1	456	180	9e-57
Plat_comp5094_c1_seq1	269	12	sp|Q91XQ6|LAP4B_MOUSE Lysosomal-associated transmembrane protein 4B OS=Mus musculus GN=Laptm4b PE=2 SV=1	175	72.0	2e-15
Plat_comp5107_c0_seq1	794	9	sp|Q9GKT0|ATCAY_MACFA Caytaxin OS=Macaca fascicularis GN=ATCAY PE=2 SV=1	291	116	1e-28
Plat_comp5107_c0_seq2	963	9	sp|Q9GKT0|ATCAY_MACFA Caytaxin OS=Macaca fascicularis GN=ATCAY PE=2 SV=1	291	116	3e-28
Plat_comp5111_c0_seq1	266	7	sp|B1AL88|F155A_HUMAN Transmembrane protein FAM155A OS=Homo sapiens GN=FAM155A PE=2 SV=1	225	91.3	2e-21
Plat_comp5111_c1_seq1	293	7	sp|A4IFM1|F155A_BOVIN Transmembrane protein FAM155A OS=Bos taurus GN=FAM155A PE=2 SV=1	286	114	5e-30
Plat_comp5112_c0_seq1	339	22	sp|P56373|P2RX3_HUMAN P2X purinoceptor 3 OS=Homo sapiens GN=P2RX3 PE=2 SV=2	292	117	1e-30
Plat_comp5112_c1_seq1	765	22	sp|P49654|P2RX3_RAT P2X purinoceptor 3 OS=Rattus norvegicus GN=P2rx3 PE=2 SV=1	470	185	4e-54
Plat_comp5113_c0_seq1	339	46	sp|Q07652|CAC1E_RAT Voltage-dependent R-type calcium channel subunit alpha-1E OS=Rattus norvegicus GN=Cacna1e PE=1 SV=1	539	212	2e-62
Plat_comp5113_c1_seq1	212	35	sp|Q02343|CAC1E_RABIT Voltage-dependent R-type calcium channel subunit alpha-1E OS=Oryctolagus cuniculus GN=CACNA1E PE=2 SV=1	209	85.1	5e-19
Plat_comp5114_c0_seq1	308	83	sp|Q98T91|C340_ORYLA Cytochrome P450 3A40 OS=Oryzias latipes GN=cyp3a40 PE=2 SV=1	240	97.1	3e-23
Plat_comp5115_c0_seq1	3090	3	sp|Q9UPP5|K1107_HUMAN Uncharacterized protein KIAA1107 OS=Homo sapiens GN=KIAA1107 PE=1 SV=2	876	342	2e-97
Plat_comp5115_c0_seq2	2568	2	sp|Q9UPP5|K1107_HUMAN Uncharacterized protein KIAA1107 OS=Homo sapiens GN=KIAA1107 PE=1 SV=2	490	193	2e-49
Plat_comp5120_c0_seq1	462	14	sp|A2CES0|NEUFC_DANRE Neuferricin OS=Danio rerio GN=cyb5d2 PE=3 SV=1	218	88.6	3e-20
Plat_comp5125_c0_seq1	558	9	sp|Q08AD1|CAMP2_HUMAN Calmodulin-regulated spectrin-associated protein 2 OS=Homo sapiens GN=CAMSAP2 PE=1 SV=3	287	115	1e-27
Plat_comp5132_c1_seq1	1999	14	sp|O00167|EYA2_HUMAN Eyes absent homolog 2 OS=Homo sapiens GN=EYA2 PE=1 SV=2	1521	590	0.0
Plat_comp5135_c0_seq1	308	21	sp|Q9UPR0|PLCL2_HUMAN Inactive phospholipase C-like protein 2 OS=Homo sapiens GN=PLCL2 PE=1 SV=2	483	190	1e-55
Plat_comp5138_c0_seq1	437	8	sp|O73755|GREM1_CHICK Gremlin-1 OS=Gallus gallus GN=GREM1 PE=2 SV=1	316	126	3e-35
Plat_comp5150_c0_seq1	301	29	sp|Q9Y2W3|S45A1_HUMAN Proton-associated sugar transporter A OS=Homo sapiens GN=SLC45A1 PE=2 SV=4	367	145	3e-40
Plat_comp5159_c0_seq1	250	5	sp|O57460|TLL1_DANRE Dorsal-ventral patterning tolloid-like protein 1 OS=Danio rerio GN=tll1 PE=2 SV=1	206	84.0	2e-18
Plat_comp5168_c0_seq1	291	346	sp|Q96P44|COLA1_HUMAN Collagen alpha-1(XXI) chain OS=Homo sapiens GN=COL21A1 PE=2 SV=1	240	97.1	7e-23
Plat_comp5168_c1_seq1	240	344	sp|Q641F3|COLA1_XENLA Collagen alpha-1(XXI) chain OS=Xenopus laevis GN=col21a1 PE=2 SV=1	210	85.5	4e-19
Plat_comp5171_c0_seq1	215	500	sp|Q06732|ZN33B_HUMAN Zinc finger protein 33B OS=Homo sapiens GN=ZNF33B PE=2 SV=2	230	93.2	5e-22
Plat_comp5179_c0_seq1	692	17	sp|F1QWK4|MCA3B_DANRE Protein-methionine sulfoxide oxidase mical3b OS=Danio rerio GN=mical3b PE=3 SV=2	952	371	5e-117
Plat_comp5188_c0_seq1	207	1	sp|O75628|REM1_HUMAN GTP-binding protein REM 1 OS=Homo sapiens GN=REM1 PE=1 SV=2	109	46.6	3e-06
Plat_comp5188_c1_seq1	349	174	sp|Q5R541|GEM_PONAB GTP-binding protein GEM OS=Pongo abelii GN=GEM PE=2 SV=1	328	130	3e-36
Plat_comp5194_c1_seq1	828	500	sp|Q15759|MK11_HUMAN Mitogen-activated protein kinase 11 OS=Homo sapiens GN=MAPK11 PE=1 SV=2	697	273	6e-88
Plat_comp5196_c0_seq1	848	6	sp|Q4ACU6|SHAN3_MOUSE SH3 and multiple ankyrin repeat domains protein 3 OS=Mus musculus GN=Shank3 PE=1 SV=3	179	73.6	3e-13
Plat_comp5196_c0_seq2	709	6	sp|Q4ACU6|SHAN3_MOUSE SH3 and multiple ankyrin repeat domains protein 3 OS=Mus musculus GN=Shank3 PE=1 SV=3	253	102	1e-22
Plat_comp5205_c1_seq1	388	500	sp|Q96RU8|TRIB1_HUMAN Tribbles homolog 1 OS=Homo sapiens GN=TRIB1 PE=1 SV=2	475	187	4e-57
Plat_comp5215_c0_seq1	304	3	sp|D0Q0Y7|CNIH3_RAT Protein cornichon homolog 3 OS=Rattus norvegicus GN=Cnih3 PE=1 SV=1	106	45.4	6e-06
Plat_comp5222_c0_seq1	428	18	sp|Q5H8C1|FREM1_HUMAN FRAS1-related extracellular matrix protein 1 OS=Homo sapiens GN=FREM1 PE=1 SV=3	180	73.9	3e-14
Plat_comp5230_c1_seq1	371	13	sp|Q9C0E4|GRIP2_HUMAN Glutamate receptor-interacting protein 2 OS=Homo sapiens GN=GRIP2 PE=1 SV=3	396	157	2e-43
Plat_comp5236_c0_seq1	271	1	sp|Q9NR99|MXRA5_HUMAN Matrix-remodeling-associated protein 5 OS=Homo sapiens GN=MXRA5 PE=2 SV=3	126	53.1	9e-08
Plat_comp5236_c1_seq1	406	82	sp|Q9NR99|MXRA5_HUMAN Matrix-remodeling-associated protein 5 OS=Homo sapiens GN=MXRA5 PE=2 SV=3	285	114	4e-28
Plat_comp5237_c0_seq1	995	21	sp|Q5G872|SCUB2_DANRE Signal peptide, CUB and EGF-like domain-containing protein 2 OS=Danio rerio GN=scube2 PE=2 SV=1	1147	446	2e-147
Plat_comp5241_c0_seq1	1142	500	sp|Q6Y306|MRP9_RAT Multidrug resistance-associated protein 9 OS=Rattus norvegicus GN=Abcc12 PE=2 SV=1	1040	405	1e-127
Plat_comp5258_c0_seq1 OS=Gallus gallus GN=PCK1 PE=2 SV=1	172	70.9	1e-20
Plat_comp5264_c0_seq1	255	84	sp|Q5FWL4|EST2A_XENLA Extended synaptotagmin-2-A OS=Xenopus laevis GN=esyt2-a PE=2 SV=1	304	121	1e-31
Plat_comp5265_c0_seq1	748	11	sp|Q5XGR0|MADL2_XENLA Myeloid-associated differentiation marker-like protein 2 OS=Xenopus laevis GN=myadml2 PE=2 SV=1	483	190	4e-57
Plat_comp5272_c0_seq1	529	252	sp|O88281|MEGF6_RAT Multiple epidermal growth factor-like domains protein 6 OS=Rattus norvegicus GN=Megf6 PE=1 SV=1	481	189	9e-54
Plat_comp5272_c0_seq2	524	157	sp|O88281|MEGF6_RAT Multiple epidermal growth factor-like domains protein 6 OS=Rattus norvegicus GN=Megf6 PE=1 SV=1	340	135	6e-35
Plat_comp5279_c1_seq1	578	6	sp|Q15911|ZFHX3_HUMAN Zinc finger homeobox protein 3 OS=Homo sapiens GN=ZFHX3 PE=1 SV=2	770	301	6e-92
Plat_comp5285_c1_seq1	504	111	sp|Q91ZW7|C209E_MOUSE CD209 antigen-like protein E OS=Mus musculus GN=Cd209e PE=2 SV=1	187	76.6	4e-16
Plat_comp5290_c1_seq1	583	8	sp|Q8TF21|ANR24_HUMAN Ankyrin repeat domain-containing protein 24 OS=Homo sapiens GN=ANKRD24 PE=2 SV=2	242	97.8	8e-22
Plat_comp5296_c0_seq1	485	9	sp|P97479|MYO7A_MOUSE Unconventional myosin-VIIa OS=Mus musculus GN=Myo7a PE=1 SV=2	280	112	5e-27
Plat_comp5298_c0_seq1	263	12	sp|Q14BI2|GRM2_MOUSE Metabotropic glutamate receptor 2 OS=Mus musculus GN=Grm2 PE=1 SV=2	282	113	1e-28
Plat_comp5305_c0_seq1	3249	101	sp|Q4V8H8|EHD2_RAT EH domain-containing protein 2 OS=Rattus norvegicus GN=Ehd2 PE=1 SV=1	1679	651	0.0
Plat_comp5305_c0_seq2	866	42	sp|O75095|MEGF6_HUMAN Multiple epidermal growth factor-like domains protein 6 OS=Homo sapiens GN=MEGF6 PE=1 SV=4	368	146	3e-37
Plat_comp5307_c0_seq1	373	500	sp|O13076|AA2BR_CHICK Adenosine receptor A2b OS=Gallus gallus GN=ADORA2B PE=2 SV=1	270	108	1e-27
Plat_comp5307_c1_seq1	509	199	sp|P29274|AA2AR_HUMAN Adenosine receptor A2a OS=Homo sapiens GN=ADORA2A PE=1 SV=2	366	145	4e-40
Plat_comp5319_c0_seq1	201	3	sp|Q8VHR0|PCD18_MOUSE Protocadherin 18 OS=Mus musculus GN=Pcdh18 PE=1 SV=2	177	72.8	7e-15
Plat_comp5319_c1_seq1	661	5	sp|Q9HCL0|PCD18_HUMAN Protocadherin-18 OS=Homo sapiens GN=PCDH18 PE=2 SV=3	336	134	7e-34
Plat_comp5322_c0_seq1	353	229	sp|Q07427|K1C18_CARAU Keratin, type I cytoskeletal 18 OS=Carassius auratus GN=krt18 PE=2 SV=1	389	154	4e-44
Plat_comp5322_c1_seq1	361	210	sp|Q07427|K1C18_CARAU Keratin, type I cytoskeletal 18 OS=Carassius auratus GN=krt18 PE=2 SV=1	259	104	6e-26
Plat_comp5342_c0_seq1	521	2	sp|Q9ULI1|NWD2_HUMAN NACHT and WD repeat domain-containing protein 2 OS=Homo sapiens GN=NWD2 PE=2 SV=3	139	58.2	7e-09
Plat_comp5343_c0_seq1	219	20	sp|Q708S8|ASI1A_DANRE Acid-sensing ion channel 1 OS=Danio rerio GN=asic1 PE=2 SV=1	298	119	1e-31
Plat_comp5343_c1_seq1	232	1	sp|Q708S8|ASI1A_DANRE Acid-sensing ion channel 1 OS=Danio rerio GN=asic1 PE=2 SV=1	109	46.6	7e-06
Plat_comp5345_c0_seq1	281	16	sp|Q9BY67|CADM1_HUMAN Cell adhesion molecule 1 OS=Homo sapiens GN=CADM1 PE=1 SV=2	250	100	5e-25
Plat_comp5348_c0_seq1	1124	17	sp|P11277|SPTB1_HUMAN Spectrin beta chain, erythrocytic OS=Homo sapiens GN=SPTB PE=1 SV=5	996	388	7e-120
Plat_comp5366_c0_seq1	1022	2	sp|P03934|TC1A_CAEEL Transposable element Tc1 transposase OS=Caenorhabditis elegans GN=tc1a PE=3 SV=1	105	45.1	7e-06
Plat_comp5368_c1_seq1	548	16	sp|Q96F15|GIMA5_HUMAN GTPase IMAP family member 5 OS=Homo sapiens GN=GIMAP5 PE=1 SV=1	167	68.9	6e-13
Plat_comp5373_c0_seq1	216	9	sp|Q8N394|TMTC2_HUMAN Transmembrane and TPR repeat-containing protein 2 OS=Homo sapiens GN=TMTC2 PE=2 SV=1	240	97.1	3e-23
Plat_comp5376_c1_seq1	495	10	sp|Q5TJE2|ZBT22_CANFA Zinc finger and BTB domain-containing protein 22 OS=Canis familiaris GN=ZBTB22 PE=3 SV=1	236	95.5	1e-21
Plat_comp5382_c1_seq1	568	3	sp|Q5M889|APOF_RAT Apolipoprotein F OS=Rattus norvegicus GN=Apof PE=2 SV=1	183	75.1	4e-15
Plat_comp5383_c0_seq2	281	2	sp|A4D1B5|GSAP_HUMAN Gamma-secretase-activating protein OS=Homo sapiens GN=GSAP PE=1 SV=2	126	53.1	8e-08
Plat_comp5384_c0_seq1	346	41	sp|Q8TE58|ATS15_HUMAN A disintegrin and metalloproteinase with thrombospondin motifs 15 OS=Homo sapiens GN=ADAMTS15 PE=2 SV=1	484	191	8e-56
Plat_comp5394_c0_seq1	436	5	sp|E9Q5R7|NAL12_MOUSE NACHT, LRR and PYD domains-containing protein 12 OS=Mus musculus GN=Nlrp12 PE=2 SV=1	118	50.1	2e-06
Plat_comp5401_c0_seq1	327	500	sp|Q15349|KS6A2_HUMAN Ribosomal protein S6 kinase alpha-2 OS=Homo sapiens GN=RPS6KA2 PE=1 SV=2	436	172	7e-50
Plat_comp5406_c0_seq1	470	2	sp|Q56A10|ZN608_MOUSE Zinc finger protein 608 OS=Mus musculus GN=Znf608 PE=2 SV=1	126	53.1	2e-07
Plat_comp5406_c1_seq1	566	4	sp|Q56A10|ZN608_MOUSE Zinc finger protein 608 OS=Mus musculus GN=Znf608 PE=2 SV=1	275	110	4e-26
Plat_comp5408_c0_seq1	243	2	sp|Q8BIL2|MSD1_MOUSE Myb/SANT-like DNA-binding domain-containing protein 1 OS=Mus musculus GN=Msantd1 PE=2 SV=1	138	57.8	5e-10
Plat_comp5418_c0_seq1	260	17	sp|P80385|AAKG1_RAT 5'-AMP-activated protein kinase subunit gamma-1 OS=Rattus norvegicus GN=Prkag1 PE=1 SV=3	271	108	2e-28
Plat_comp5418_c1_seq1	345	13	sp|Q91WG5|AAKG2_MOUSE 5'-AMP-activated protein kinase subunit gamma-2 OS=Mus musculus GN=Prkag2 PE=1 SV=2	313	125	4e-33
Plat_comp5434_c0_seq1	420	7	sp|Q5H8C1|FREM1_HUMAN FRAS1-related extracellular matrix protein 1 OS=Homo sapiens GN=FREM1 PE=1 SV=3	439	173	1e-48
Plat_comp5434_c1_seq1	243	3	sp|Q684R7|FREM1_MOUSE FRAS1-related extracellular matrix protein 1 OS=Mus musculus GN=Frem1 PE=1 SV=1	285	114	6e-29
Plat_comp5434_c1_seq2	243	3	sp|Q684R7|FREM1_MOUSE FRAS1-related extracellular matrix protein 1 OS=Mus musculus GN=Frem1 PE=1 SV=1	233	94.4	5e-22
Plat_comp5435_c0_seq1	939	44	sp|Q5JCS9|B3GN3_MOUSE N-acetyllactosaminide beta-1,3-N-acetylglucosaminyltransferase 3 OS=Mus musculus GN=B3gnt3 PE=2 SV=1	379	150	2e-40
Plat_comp5440_c0_seq1	475	65	sp|Q9Y6T7|DGKB_HUMAN Diacylglycerol kinase beta OS=Homo sapiens GN=DGKB PE=2 SV=2	516	203	7e-60
Plat_comp5443_c0_seq1	934	3	sp|Q92954|PRG4_HUMAN Proteoglycan 4 OS=Homo sapiens GN=PRG4 PE=1 SV=2	149	62.0	3e-09
Plat_comp5448_c0_seq1	254	22	sp|Q95L55|EDNRA_SHEEP Endothelin-1 receptor OS=Ovis aries GN=EDNRA PE=2 SV=1	328	130	5e-36
Plat_comp5448_c1_seq1	218	18	sp|P25101|EDNRA_HUMAN Endothelin-1 receptor OS=Homo sapiens GN=EDNRA PE=1 SV=1	331	132	1e-36
Plat_comp5460_c0_seq1	205	16	sp|Q91735|EPHB3_XENLA Ephrin type-B receptor 3 OS=Xenopus laevis GN=ephb3 PE=2 SV=1	196	80.1	2e-17
Plat_comp5461_c0_seq1	501	249	sp|Q63251|FOXD1_RAT Forkhead box protein D1 (Fragment) OS=Rattus norvegicus GN=Foxd1 PE=2 SV=1	422	167	9e-52
Plat_comp5484_c0_seq1	262	16	sp|Q8IV61|GRP3_HUMAN Ras guanyl-releasing protein 3 OS=Homo sapiens GN=RASGRP3 PE=2 SV=1	417	165	9e-48
Plat_comp5498_c0_seq1	280	7	sp|Q7SZP9|APJA_DANRE Apelin receptor A OS=Danio rerio GN=aplnra PE=1 SV=2	163	67.4	4e-13
Plat_comp5498_c1_seq1	293	500	sp|Q7SZP9|APJA_DANRE Apelin receptor A OS=Danio rerio GN=aplnra PE=1 SV=2	479	189	3e-58
Plat_comp5505_c0_seq1	370	6	sp|Q11116|YX0A_CAEEL Uncharacterized protein C03B1.10 OS=Caenorhabditis elegans GN=C03B1.10 PE=4 SV=2	117	49.7	7e-08
Plat_comp5523_c0_seq1	625	11	sp|P12107|COBA1_HUMAN Collagen alpha-1(XI) chain OS=Homo sapiens GN=COL11A1 PE=1 SV=4	281	112	1e-26
Plat_comp5525_c0_seq1	499	2	sp|Q9UK00|CC018_HUMAN Uncharacterized protein C3orf18 OS=Homo sapiens GN=C3orf18 PE=2 SV=2	150	62.4	2e-11
Plat_comp5526_c0_seq1	1992	76	sp|Q8IW93|ARHGJ_HUMAN Rho guanine nucleotide exchange factor 19 OS=Homo sapiens GN=ARHGEF19 PE=1 SV=1	1708	662	0.0
Plat_comp5540_c0_seq1	685	11	sp|Q9EQH5|CTBP2_RAT C-terminal-binding protein 2 OS=Rattus norvegicus GN=Ctbp2 PE=1 SV=2	486	191	2e-56
Plat_comp5541_c0_seq1	570	41	sp|P17712|HXK4_RAT Glucokinase OS=Rattus norvegicus GN=Gck PE=1 SV=2	183	75.1	1e-14
Plat_comp5541_c1_seq1	263	17	sp|P27881|HXK2_RAT Hexokinase-2 OS=Rattus norvegicus GN=Hk2 PE=1 SV=1	161	66.6	2e-12
Plat_comp5541_c1_seq2	262	17	sp|Q91W97|HKDC1_MOUSE Putative hexokinase HKDC1 OS=Mus musculus GN=Hkdc1 PE=2 SV=1	171	70.5	8e-14
Plat_comp5543_c0_seq1	255	3	sp|Q9BYB0|SHAN3_HUMAN SH3 and multiple ankyrin repeat domains protein 3 OS=Homo sapiens GN=SHANK3 PE=1 SV=3	122	51.6	2e-07
Plat_comp5544_c1_seq1	333	7	sp|Q9HAT8|PELI2_HUMAN E3 ubiquitin-protein ligase pellino homolog 2 OS=Homo sapiens GN=PELI2 PE=1 SV=1	409	162	3e-47
Plat_comp5546_c0_seq1	847	5	sp|Q9UKQ2|ADA28_HUMAN Disintegrin and metalloproteinase domain-containing protein 28 OS=Homo sapiens GN=ADAM28 PE=2 SV=3	154	63.9	4e-10
Plat_comp5546_c0_seq2	772	5	sp|Q9UKQ2|ADA28_HUMAN Disintegrin and metalloproteinase domain-containing protein 28 OS=Homo sapiens GN=ADAM28 PE=2 SV=3	154	63.9	3e-10
Plat_comp5548_c1_seq1	1011	3	sp|Q9UN81|LORF1_HUMAN LINE-1 retrotransposable element ORF1 protein OS=Homo sapiens GN=L1RE1 PE=1 SV=1	165	68.2	2e-11
Plat_comp5553_c0_seq1	655	5	sp|Q8CD54|PIEZ2_MOUSE Piezo-type mechanosensitive ion channel component 2 OS=Mus musculus GN=Piezo2 PE=1 SV=2	446	176	3e-48
Plat_comp5553_c1_seq1	1741	5	sp|Q9H5I5|PIEZ2_HUMAN Piezo-type mechanosensitive ion channel component 2 OS=Homo sapiens GN=PIEZO2 PE=1 SV=2	661	259	3e-72
Plat_comp5556_c1_seq1	311	12	sp|Q5RCU4|SOX6_PONAB Transcription factor SOX-6 OS=Pongo abelii GN=SOX6 PE=2 SV=1	405	160	2e-45
Plat_comp5564_c0_seq1	353	5	sp|O55134|PCD12_MOUSE Protocadherin-12 OS=Mus musculus GN=Pcdh12 PE=2 SV=2	149	62.0	2e-10
Plat_comp5564_c1_seq1	755	183	sp|Q9NPG4|PCD12_HUMAN Protocadherin-12 OS=Homo sapiens GN=PCDH12 PE=1 SV=1	401	159	4e-42
Plat_comp5575_c0_seq1	633	54	sp|Q1LUA6|TRIO_DANRE Triple functional domain protein OS=Danio rerio GN=trio PE=3 SV=1	795	310	4e-95
Plat_comp5588_c0_seq1	437	49	sp|P48648|CRGM1_CHIID Gamma-crystallin M1 OS=Chiloscyllium indicum GN=GM1 PE=2 SV=2	170	70.1	2e-15
Plat_comp5598_c1_seq1	356	500	sp|Q8BLG2|LPAR4_MOUSE Lysophosphatidic acid receptor 4 OS=Mus musculus GN=Lpar4 PE=2 SV=2	459	181	7e-55
Plat_comp5613_c0_seq1	385	49	sp|Q8NDA2|HMCN2_HUMAN Hemicentin-2 OS=Homo sapiens GN=HMCN2 PE=2 SV=2	314	125	5e-32
Plat_comp5616_c0_seq1	304	8	sp|Q9NRC9|OTOR_HUMAN Otoraplin OS=Homo sapiens GN=OTOR PE=1 SV=1	138	57.8	5e-16
Plat_comp5626_c1_seq1	367	2	sp|A6NKB5|PCX2_HUMAN Pecanex-like protein 2 OS=Homo sapiens GN=PCNXL2 PE=2 SV=3	142	59.3	2e-09
Plat_comp5628_c0_seq1	513	29	sp|P50392|PA24A_DANRE Cytosolic phospholipase A2 OS=Danio rerio GN=pla2g4a PE=2 SV=1	651	255	5e-79
Plat_comp5628_c1_seq1	381	19	sp|P50392|PA24A_DANRE Cytosolic phospholipase A2 OS=Danio rerio GN=pla2g4a PE=2 SV=1	559	219	1e-66
Plat_comp5637_c0_seq1	486	11	sp|P47862|AQP3_RAT Aquaporin-3 OS=Rattus norvegicus GN=Aqp3 PE=2 SV=1	139	58.2	2e-09
Plat_comp5637_c0_seq2	904	74	sp|Q96PS8|AQP10_HUMAN Aquaporin-10 OS=Homo sapiens GN=AQP10 PE=2 SV=2	415	164	2e-47
Plat_comp5638_c0_seq1	483	5	sp|Q71LX4|TLN2_MOUSE Talin-2 OS=Mus musculus GN=Tln2 PE=1 SV=3	599	235	1e-69
Plat_comp5638_c1_seq1	1123	7	sp|Q9Y4G6|TLN2_HUMAN Talin-2 OS=Homo sapiens GN=TLN2 PE=1 SV=4	1410	547	6e-176
Plat_comp5649_c0_seq1	313	50	sp|O60784|TOM1_HUMAN Target of Myb protein 1 OS=Homo sapiens GN=TOM1 PE=1 SV=2	350	139	1e-38
Plat_comp5649_c1_seq1	237	6	sp|O88746|TOM1_MOUSE Target of Myb protein 1 OS=Mus musculus GN=Tom1 PE=1 SV=1	223	90.5	3e-21
Plat_comp5660_c0_seq1	1025	86	sp|Q14524|SCN5A_HUMAN Sodium channel protein type 5 subunit alpha OS=Homo sapiens GN=SCN5A PE=1 SV=2	1128	439	1e-138
Plat_comp5662_c0_seq1	440	8	sp|Q16787|LAMA3_HUMAN Laminin subunit alpha-3 OS=Homo sapiens GN=LAMA3 PE=1 SV=2	293	117	6e-29
Plat_comp5676_c1_seq1	503	3	sp|O95180|CAC1H_HUMAN Voltage-dependent T-type calcium channel subunit alpha-1H OS=Homo sapiens GN=CACNA1H PE=1 SV=4	154	63.9	1e-10
Plat_comp5681_c0_seq1	241	500	sp|Q9H165|BC11A_HUMAN B-cell lymphoma/leukemia 11A OS=Homo sapiens GN=BCL11A PE=1 SV=2	392	155	6e-44
Plat_comp5684_c0_seq1	601	136	sp|Q90XD2|SPEB_CHICK Agmatinase, mitochondrial OS=Gallus gallus GN=AGMAT PE=2 SV=1	823	321	2e-108
Plat_comp5684_c1_seq1	324	80	sp|Q90XD2|SPEB_CHICK Agmatinase, mitochondrial OS=Gallus gallus GN=AGMAT PE=2 SV=1	315	125	3e-34
Plat_comp5693_c0_seq1	863	7	sp|Q80T91|MEG11_MOUSE Multiple epidermal growth factor-like domains protein 11 OS=Mus musculus GN=Megf11 PE=1 SV=3	144	60.1	8e-09
Plat_comp5696_c0_seq1	328	7	sp|Q17QS6|ASB5_BOVIN Ankyrin repeat and SOCS box protein 5 OS=Bos taurus GN=ASB5 PE=2 SV=1	138	57.8	1e-09
Plat_comp5706_c0_seq1	913	74	sp|A1XQX0|NR1AA_DANRE Neurexin-1a OS=Danio rerio GN=nrxn1a PE=2 SV=1	1384	537	7e-178
Plat_comp5706_c1_seq1	287	15	sp|A1XQX0|NR1AA_DANRE Neurexin-1a OS=Danio rerio GN=nrxn1a PE=2 SV=1	463	182	1e-52
Plat_comp5709_c0_seq1	373	43	sp|Q6PFM1|S20AB_DANRE Sodium-dependent phosphate transporter 1-B OS=Danio rerio GN=slc20a1b PE=2 SV=1	593	233	6e-72
Plat_comp5709_c1_seq1	382	23	sp|Q6PFM1|S20AB_DANRE Sodium-dependent phosphate transporter 1-B OS=Danio rerio GN=slc20a1b PE=2 SV=1	260	104	3e-25
Plat_comp5710_c0_seq1	438	5	sp|Q9JKY5|HIP1R_MOUSE Huntingtin-interacting protein 1-related protein OS=Mus musculus GN=Hip1r PE=1 SV=2	425	168	5e-47
Plat_comp5712_c0_seq1	302	67	sp|Q8BWQ1|UD2A3_MOUSE UDP-glucuronosyltransferase 2A3 OS=Mus musculus GN=Ugt2a3 PE=1 SV=1	289	115	4e-30
Plat_comp5713_c0_seq1	1556	7	sp|Q8BGQ2|CSRN2_MOUSE Cysteine/serine-rich nuclear protein 2 OS=Mus musculus GN=Csrnp2 PE=2 SV=1	602	236	7e-69
Plat_comp5714_c1_seq1	293	4	sp|B1WC10|FRITZ_RAT WD repeat-containing and planar cell polarity effector protein fritz homolog OS=Rattus norvegicus GN=Wdpcp PE=2 SV=1	167	68.9	3e-13
Plat_comp5716_c0_seq1	264	6	sp|Q1LZ53|DNM3A_RAT DNA (cytosine-5)-methyltransferase 3A OS=Rattus norvegicus GN=Dnmt3a PE=2 SV=1	256	103	3e-25
Plat_comp5716_c1_seq1	231	6	sp|Q1LZ53|DNM3A_RAT DNA (cytosine-5)-methyltransferase 3A OS=Rattus norvegicus GN=Dnmt3a PE=2 SV=1	315	125	2e-33
Plat_comp5724_c0_seq1	686	10	sp|Q800I7|ANFC4_ORYLA C-type natriuretic peptide 4 OS=Oryzias latipes GN=cnp-4 PE=2 SV=1	443	175	9e-54
Plat_comp5731_c0_seq1	398	17	sp|O54950|AAKG1_MOUSE 5'-AMP-activated protein kinase subunit gamma-1 OS=Mus musculus GN=Prkag1 PE=1 SV=2	377	149	6e-43
Plat_comp5732_c0_seq1	290	17	sp|P35171|CX7A2_RAT Cytochrome c oxidase subunit 7A2, mitochondrial OS=Rattus norvegicus GN=Cox7a2 PE=1 SV=1	244	98.6	2e-26
Plat_comp5738_c0_seq1	261	131	sp|Q8HWB0|HMR1_MOUSE Major histocompatibility complex class I-related gene protein OS=Mus musculus GN=Mr1 PE=1 SV=2	185	75.9	2e-16
Plat_comp5745_c0_seq1	910	277	sp|Q91ZX1|C209A_MOUSE CD209 antigen-like protein A OS=Mus musculus GN=Cd209a PE=2 SV=1	275	110	6e-27
Plat_comp5749_c0_seq1	345	7	sp|A4UGR9|XIRP2_HUMAN Xin actin-binding repeat-containing protein 2 OS=Homo sapiens GN=XIRP2 PE=1 SV=2	341	135	8e-36
Plat_comp5750_c0_seq1	317	13	sp|P08938|PURP_CHICK Purpurin OS=Gallus gallus PE=1 SV=1	215	87.4	8e-21
Plat_comp5750_c1_seq1	393	13	sp|P08938|PURP_CHICK Purpurin OS=Gallus gallus PE=1 SV=1	347	138	8e-49
Plat_comp5760_c0_seq1	272	3	sp|Q8IVG5|SAM9L_HUMAN Sterile alpha motif domain-containing protein 9-like OS=Homo sapiens GN=SAMD9L PE=1 SV=2	160	66.2	3e-12
Plat_comp5760_c1_seq1	748	3	sp|Q8IVG5|SAM9L_HUMAN Sterile alpha motif domain-containing protein 9-like OS=Homo sapiens GN=SAMD9L PE=1 SV=2	343	136	2e-34
Plat_comp5761_c0_seq1	2084	300	sp|Q08DJ5|CAD18_BOVIN Cadherin-18 OS=Bos taurus GN=CDH18 PE=2 SV=1	1051	409	1e-129
Plat_comp5761_c1_seq1	597	60	sp|Q5DWV1|CAD20_RAT Cadherin-20 OS=Rattus norvegicus GN=Cdh20 PE=2 SV=1	376	149	7e-40
Plat_comp5777_c0_seq1	607	7	sp|Q9Y6V0|PCLO_HUMAN Protein piccolo OS=Homo sapiens GN=PCLO PE=1 SV=4	288	115	2e-27
Plat_comp5785_c0_seq1	250	14	sp|P46531|NOTC1_HUMAN Neurogenic locus notch homolog protein 1 OS=Homo sapiens GN=NOTCH1 PE=1 SV=4	278	111	6e-28
Plat_comp5799_c0_seq1	221	10	sp|Q9HC84|MUC5B_HUMAN Mucin-5B OS=Homo sapiens GN=MUC5B PE=1 SV=3	186	76.3	8e-16
Plat_comp5806_c0_seq1	934	20	sp|A8WGA3|LFN1L_DANRE Leucine-rich repeat and fibronectin type III domain-containing protein 1-like protein OS=Danio rerio GN=lrfn1l PE=2 SV=1	439	173	2e-47
Plat_comp5809_c1_seq1	382	15	sp|P70224|GIMA1_MOUSE GTPase IMAP family member 1 OS=Mus musculus GN=Gimap1 PE=1 SV=3	155	64.3	6e-12
Plat_comp5817_c0_seq1	354	12	sp|Q7ZZR3|BRNP1_CHICK BMP/retinoic acid-inducible neural-specific protein 1 OS=Gallus gallus GN=BRINP1 PE=2 SV=1	605	237	3e-73
Plat_comp5819_c0_seq1	754	3	sp|Q91754|GCKR_XENLA Glucokinase regulatory protein OS=Xenopus laevis GN=gckr PE=1 SV=1	168	69.3	3e-12
Plat_comp5819_c0_seq2	754	3	sp|Q91754|GCKR_XENLA Glucokinase regulatory protein OS=Xenopus laevis GN=gckr PE=1 SV=1	168	69.3	3e-12
Plat_comp5823_c0_seq1	385	27	sp|Q5RF16|BCDO2_PONAB Beta,beta-carotene 9',10'-oxygenase OS=Pongo abelii GN=BCO2 PE=2 SV=1	264	106	5e-26
Plat_comp5839_c0_seq1	634	21	sp|Q28269|OCLN_CANFA Occludin OS=Canis familiaris GN=OCLN PE=1 SV=1	293	117	4e-29
Plat_comp5839_c1_seq1	275	8	sp|Q9PUN1|OCLN_XENLA Occludin OS=Xenopus laevis GN=ocln PE=1 SV=1	158	65.5	3e-12
Plat_comp5847_c0_seq1	531	2	sp|A2ASS6|TITIN_MOUSE Titin OS=Mus musculus GN=Ttn PE=1 SV=1	459	181	2e-50
Plat_comp5849_c1_seq1	392	342	sp|Q8JFR5|KITA_DANRE Mast/stem cell growth factor receptor kita OS=Danio rerio GN=kita PE=2 SV=2	345	137	2e-36
Plat_comp5853_c0_seq1	500	3	sp|Q15303|ERBB4_HUMAN Receptor tyrosine-protein kinase erbB-4 OS=Homo sapiens GN=ERBB4 PE=1 SV=1	125	52.8	3e-07
Plat_comp5858_c0_seq1	221	310	sp|P41386|TBB_HALDI Tubulin beta chain (Fragment) OS=Haliotis discus PE=2 SV=1	261	105	4e-27
Plat_comp5865_c0_seq1	819	7	sp|Q80TE4|SI1L2_MOUSE Signal-induced proliferation-associated 1-like protein 2 OS=Mus musculus GN=Sipa1l2 PE=1 SV=3	238	96.3	2e-20
Plat_comp5871_c0_seq1	495	32	sp|P70549|NAC3_RAT Sodium/calcium exchanger 3 OS=Rattus norvegicus GN=Slc8a3 PE=2 SV=1	760	297	1e-93
Plat_comp5871_c1_seq1	521	11	sp|P70549|NAC3_RAT Sodium/calcium exchanger 3 OS=Rattus norvegicus GN=Slc8a3 PE=2 SV=1	741	290	9e-91
Plat_comp5875_c0_seq1	477	500	sp|Q02844|TRYB1_MOUSE Tryptase OS=Mus musculus GN=Tpsab1 PE=2 SV=1	354	140	1e-39
Plat_comp5875_c0_seq2	522	500	sp|Q02844|TRYB1_MOUSE Tryptase OS=Mus musculus GN=Tpsab1 PE=2 SV=1	354	140	2e-39
Plat_comp5876_c0_seq1	242	6	sp|Q6PHG2|HEMO_DANRE Hemopexin OS=Danio rerio GN=hpx PE=2 SV=2	205	83.6	7e-19
Plat_comp5878_c0_seq1	364	4	sp|Q6U8D7|FOXP3_MACFA Forkhead box protein P3 OS=Macaca fascicularis GN=FOXP3 PE=2 SV=1	182	74.7	4e-15
Plat_comp5883_c0_seq1	368	4	sp|Q7TN75|PEG10_MOUSE Retrotransposon-derived protein PEG10 OS=Mus musculus GN=Peg10 PE=1 SV=2	182	74.7	9e-15
Plat_comp5888_c0_seq1	854	82	sp|Q9EPX2|PPN_MOUSE Papilin OS=Mus musculus GN=Papln PE=2 SV=2	1032	402	1e-128
Plat_comp5900_c0_seq1	830	3	sp|P35054|TGBR3_PIG Transforming growth factor beta receptor type 3 OS=Sus scrofa GN=TGFBR3 PE=2 SV=1	185	75.9	4e-14
Plat_comp5906_c1_seq1	987	4	sp|Q9DDD1|GP149_CHICK Probable G-protein coupled receptor 149 OS=Gallus gallus GN=GPR149 PE=2 SV=1	287	115	1e-26
Plat_comp5909_c0_seq1	231	31	sp|P59222|SREC2_MOUSE Scavenger receptor class F member 2 OS=Mus musculus GN=Scarf2 PE=1 SV=1	345	137	2e-37
Plat_comp5909_c1_seq1	677	259	sp|P59222|SREC2_MOUSE Scavenger receptor class F member 2 OS=Mus musculus GN=Scarf2 PE=1 SV=1	807	315	4e-100
Plat_comp5913_c0_seq1	293	5	sp|Q6GPD0|RHG32_XENLA Rho GTPase-activating protein 32 OS=Xenopus laevis GN=arhgap32 PE=2 SV=1	246	99.4	2e-23
Plat_comp5919_c0_seq1	395	195	sp|Q9Z2E3|ERN2_MOUSE Serine/threonine-protein kinase/endoribonuclease IRE2 OS=Mus musculus GN=Ern2 PE=2 SV=2	155	64.3	3e-11
Plat_comp5923_c0_seq1	619	14	sp|Q6ZPD9|D19L3_HUMAN Probable C-mannosyltransferase DPY19L3 OS=Homo sapiens GN=DPY19L3 PE=2 SV=1	460	181	1e-51
Plat_comp5923_c1_seq1	202	6	sp|Q71B07|D19L3_MOUSE Probable C-mannosyltransferase DPY19L3 OS=Mus musculus GN=Dpy19l3 PE=2 SV=2	210	85.5	2e-19
Plat_comp5925_c0_seq1	215	108	sp|P33725|CXA5_CANFA Gap junction alpha-5 protein OS=Canis familiaris GN=GJA5 PE=2 SV=4	352	140	4e-40
Plat_comp5929_c0_seq1	442	3	sp|Q05BQ1|TUTLA_MOUSE Protein turtle homolog A OS=Mus musculus GN=Igsf9 PE=1 SV=2	142	59.3	2e-09
Plat_comp5929_c1_seq1	351	4	sp|P0C5H6|TUTLA_RAT Protein turtle homolog A OS=Rattus norvegicus GN=Igsf9 PE=1 SV=1	226	91.7	1e-20
Plat_comp5931_c0_seq1	274	235	sp|P55291|CAD15_HUMAN Cadherin-15 OS=Homo sapiens GN=CDH15 PE=1 SV=1	239	96.7	7e-23
Plat_comp5935_c1_seq1	739	4	sp|Q9UPZ6|THS7A_HUMAN Thrombospondin type-1 domain-containing protein 7A OS=Homo sapiens GN=THSD7A PE=1 SV=4	387	153	4e-40
Plat_comp5937_c0_seq1	674	1	sp|Q8IYW2|CFA46_HUMAN Cilia- and flagella-associated protein 46 OS=Homo sapiens GN=CFAP46 PE=2 SV=3	215	87.4	6e-18
Plat_comp5941_c0_seq1	692	133	sp|P35563|5HT3A_RAT 5-hydroxytryptamine receptor 3A OS=Rattus norvegicus GN=Htr3a PE=1 SV=2	258	103	3e-24
Plat_comp5941_c1_seq1	490	109	sp|P35563|5HT3A_RAT 5-hydroxytryptamine receptor 3A OS=Rattus norvegicus GN=Htr3a PE=1 SV=2	250	100	7e-24
Plat_comp5943_c0_seq1	573	6	sp|Q8K3M6|ERC2_RAT ERC protein 2 OS=Rattus norvegicus GN=Erc2 PE=1 SV=1	626	245	3e-74
Plat_comp5945_c0_seq1	362	5	sp|O95236|APOL3_HUMAN Apolipoprotein L3 OS=Homo sapiens GN=APOL3 PE=1 SV=3	157	65.1	7e-12
Plat_comp5962_c0_seq1	311	34	sp|P35248|SFTPD_RAT Pulmonary surfactant-associated protein D OS=Rattus norvegicus GN=Sftpd PE=1 SV=1	130	54.7	2e-08
Plat_comp5962_c1_seq1	222	2	sp|P49300|CLC10_MOUSE C-type lectin domain family 10 member A OS=Mus musculus GN=Clec10a PE=1 SV=1	116	49.3	5e-07
Plat_comp5963_c0_seq1	510	1	sp|Q9PTK2|FOXE4_XENLA Forkhead box protein E4 OS=Xenopus laevis GN=foxe4 PE=2 SV=1	187	76.6	2e-15
Plat_comp5965_c0_seq1	928	19	sp|P37153|APOD_RABIT Apolipoprotein D OS=Oryctolagus cuniculus GN=APOD PE=2 SV=1	468	184	2e-55
Plat_comp5969_c0_seq1	357	2	sp|O15016|TRI66_HUMAN Tripartite motif-containing protein 66 OS=Homo sapiens GN=TRIM66 PE=2 SV=4	120	50.8	8e-07
Plat_comp5977_c0_seq1	654	42	sp|P98093|CO3_ONCMY Complement C3 (Fragment) OS=Oncorhynchus mykiss GN=c3 PE=1 SV=1	546	214	8e-62
Plat_comp5977_c1_seq1	473	32	sp|P98093|CO3_ONCMY Complement C3 (Fragment) OS=Oncorhynchus mykiss GN=c3 PE=1 SV=1	482	190	3e-54
Plat_comp5983_c0_seq1	329	21	sp|O35600|ABCA4_MOUSE Retinal-specific ATP-binding cassette transporter OS=Mus musculus GN=Abca4 PE=2 SV=1	322	128	2e-33
Plat_comp5983_c0_seq2	693	500	sp|O35600|ABCA4_MOUSE Retinal-specific ATP-binding cassette transporter OS=Mus musculus GN=Abca4 PE=2 SV=1	576	226	2e-65
Plat_comp5983_c0_seq3	664	500	sp|O35600|ABCA4_MOUSE Retinal-specific ATP-binding cassette transporter OS=Mus musculus GN=Abca4 PE=2 SV=1	571	224	6e-65
Plat_comp5986_c1_seq1	877	235	sp|Q8IUG5|MY18B_HUMAN Unconventional myosin-XVIIIb OS=Homo sapiens GN=MYO18B PE=1 SV=1	668	261	8e-77
Plat_comp5989_c0_seq1	703	2	sp|Q5T1B0|AXDN1_HUMAN Axonemal dynein light chain domain-containing protein 1 OS=Homo sapiens GN=AXDND1 PE=2 SV=1	210	85.5	2e-17
Plat_comp5989_c1_seq1	368	3	sp|Q5T1B0|AXDN1_HUMAN Axonemal dynein light chain domain-containing protein 1 OS=Homo sapiens GN=AXDND1 PE=2 SV=1	307	122	2e-31
Plat_comp5990_c0_seq1	478	2	sp|Q6PDH0|PHLB1_MOUSE Pleckstrin homology-like domain family B member 1 OS=Mus musculus GN=Phldb1 PE=1 SV=1	121	51.2	1e-06
Plat_comp5990_c1_seq1	339	19	sp|Q86UU1|PHLB1_HUMAN Pleckstrin homology-like domain family B member 1 OS=Homo sapiens GN=PHLDB1 PE=1 SV=1	315	125	2e-32
Plat_comp5992_c0_seq1	542	34	sp|Q6DHI0|ACY3A_DANRE N-acyl-aromatic-L-amino acid amidohydrolase (carboxylate-forming) A OS=Danio rerio GN=acy3.1 PE=2 SV=2	449	177	8e-53
Plat_comp5992_c0_seq2	430	24	sp|Q6DHI0|ACY3A_DANRE N-acyl-aromatic-L-amino acid amidohydrolase (carboxylate-forming) A OS=Danio rerio GN=acy3.1 PE=2 SV=2	214	87.0	1e-19
Plat_comp5992_c0_seq3	541	34	sp|Q6DHI0|ACY3A_DANRE N-acyl-aromatic-L-amino acid amidohydrolase (carboxylate-forming) A OS=Danio rerio GN=acy3.1 PE=2 SV=2	404	160	3e-46
Plat_comp5997_c0_seq1	214	6	sp|Q9BZ29|DOCK9_HUMAN Dedicator of cytokinesis protein 9 OS=Homo sapiens GN=DOCK9 PE=1 SV=2	191	78.2	1e-16
Plat_comp5998_c0_seq1	444	23	sp|Q92111|CP19A_ICTPU Aromatase OS=Ictalurus punctatus GN=cyp19a1 PE=2 SV=1	227	92.0	9e-21
Plat_comp5998_c0_seq2	209	23	sp|Q6QHT9|CP19A_ANGJA Aromatase OS=Anguilla japonica GN=cyp19a1 PE=2 SV=1	205	83.6	6e-19
Plat_comp6008_c0_seq1	320	5	sp|Q8N448|LNX2_HUMAN Ligand of Numb protein X 2 OS=Homo sapiens GN=LNX2 PE=1 SV=1	279	112	3e-28
Plat_comp6017_c0_seq1	393	7	sp|Q9WVC8|S26A3_MOUSE Chloride anion exchanger OS=Mus musculus GN=Slc26a3 PE=1 SV=1	227	92.0	1e-20
Plat_comp6024_c0_seq1	706	9	sp|O35789|B3GA1_RAT Galactosylgalactosylxylosylprotein 3-beta-glucuronosyltransferase 1 OS=Rattus norvegicus GN=B3gat1 PE=1 SV=2	166	68.6	1e-22
Plat_comp6024_c1_seq1	364	16	sp|Q5CB04|B3GA1_PANTR Galactosylgalactosylxylosylprotein 3-beta-glucuronosyltransferase 1 OS=Pan troglodytes GN=B3GAT1 PE=2 SV=1	501	197	2e-61
Plat_comp6035_c0_seq1	225	5	sp|O73590|ZFHX4_CHICK Zinc finger homeobox protein 4 OS=Gallus gallus GN=ZFHX4 PE=2 SV=2	251	101	2e-24
Plat_comp6036_c0_seq1	302	18	sp|A9C3W3|KAZRA_DANRE Kazrin-A OS=Danio rerio GN=kazna PE=3 SV=1	333	132	2e-35
Plat_comp6041_c0_seq1	419	3	sp|Q5TZA2|CROCC_HUMAN Rootletin OS=Homo sapiens GN=CROCC PE=1 SV=1	237	95.9	1e-21
Plat_comp6045_c0_seq1	242	17	sp|Q9GL30|PLBL1_BOVIN Phospholipase B-like 1 OS=Bos taurus GN=PLBD1 PE=1 SV=2	201	82.0	4e-18
Plat_comp6051_c0_seq1	275	16	sp|Q8TE57|ATS16_HUMAN A disintegrin and metalloproteinase with thrombospondin motifs 16 OS=Homo sapiens GN=ADAMTS16 PE=2 SV=3	171	70.5	1e-13
Plat_comp6056_c0_seq1	407	7	sp|Q61602|GLI3_MOUSE Transcriptional activator GLI3 OS=Mus musculus GN=Gli3 PE=1 SV=2	323	129	3e-33
Plat_comp6056_c1_seq1	545	14	sp|Q91660|GLI3_XENLA Zinc finger protein GLI3 OS=Xenopus laevis GN=gli3 PE=2 SV=1	584	229	1e-67
Plat_comp6061_c1_seq1	631	12	sp|Q5R5R3|F110B_PONAB Protein FAM110B OS=Pongo abelii GN=FAM110B PE=2 SV=1	229	92.8	6e-21
Plat_comp6072_c0_seq1	253	3	sp|P97500|MYT1L_MOUSE Myelin transcription factor 1-like protein OS=Mus musculus GN=Myt1l PE=2 SV=2	198	80.9	2e-17
Plat_comp6072_c1_seq1	674	13	sp|P70475|MYT1L_RAT Myelin transcription factor 1-like protein OS=Rattus norvegicus GN=Myt1l PE=1 SV=2	360	143	3e-41
Plat_comp6076_c0_seq1	320	13	sp|Q92736|RYR2_HUMAN Ryanodine receptor 2 OS=Homo sapiens GN=RYR2 PE=1 SV=3	497	196	8e-57
Plat_comp6076_c1_seq1	441	13	sp|B0LPN4|RYR2_RAT Ryanodine receptor 2 OS=Rattus norvegicus GN=Ryr2 PE=1 SV=2	558	219	3e-64
Plat_comp6088_c0_seq1	239	26	sp|Q812E9|GPM6A_RAT Neuronal membrane glycoprotein M6-a OS=Rattus norvegicus GN=Gpm6a PE=1 SV=1	381	151	6e-45
Plat_comp6088_c1_seq1	355	7	sp|P35802|GPM6A_MOUSE Neuronal membrane glycoprotein M6-a OS=Mus musculus GN=Gpm6a PE=1 SV=1	367	145	3e-42
Plat_comp6092_c0_seq1	269	5	sp|P18890|RHG39_RAT Rho GTPase-activating protein 39 (Fragment) OS=Rattus norvegicus GN=Arhgap39 PE=2 SV=2	319	127	2e-37
Plat_comp6093_c0_seq1	377	50	sp|P10978|POLX_TOBAC Retrovirus-related Pol polyprotein from transposon TNT 1-94 OS=Nicotiana tabacum PE=2 SV=1	211	85.9	2e-18
Plat_comp6097_c0_seq1	517	30	sp|O75445|USH2A_HUMAN Usherin OS=Homo sapiens GN=USH2A PE=1 SV=3	413	163	2e-44
Plat_comp6097_c1_seq1	466	2	sp|O75445|USH2A_HUMAN Usherin OS=Homo sapiens GN=USH2A PE=1 SV=3	357	142	3e-37
Plat_comp6098_c0_seq1	274	6	sp|A5PN38|F151A_DANRE Protein FAM151A OS=Danio rerio GN=fam151a PE=3 SV=1	330	131	9e-36
Plat_comp6098_c1_seq1	229	6	sp|A5PN38|F151A_DANRE Protein FAM151A OS=Danio rerio GN=fam151a PE=3 SV=1	256	103	1e-25
Plat_comp6107_c0_seq1	823	46	sp|Q50DM6|GPR56_GORGO G-protein coupled receptor 56 OS=Gorilla gorilla gorilla GN=GPR56 PE=3 SV=1	267	107	1e-24
Plat_comp6107_c0_seq2	727	46	sp|Q50DM6|GPR56_GORGO G-protein coupled receptor 56 OS=Gorilla gorilla gorilla GN=GPR56 PE=3 SV=1	267	107	8e-25
Plat_comp6116_c0_seq1	313	1	sp|P04114|APOB_HUMAN Apolipoprotein B-100 OS=Homo sapiens GN=APOB PE=1 SV=2	136	57.0	7e-09
Plat_comp6125_c0_seq1	440	2	sp|O75602|SPAG6_HUMAN Sperm-associated antigen 6 OS=Homo sapiens GN=SPAG6 PE=2 SV=1	167	68.9	9e-13
Plat_comp6127_c0_seq1	278	27	sp|Q09LZ8|CBPC6_MOUSE Cytosolic carboxypeptidase 6 OS=Mus musculus GN=Agbl4 PE=1 SV=1	474	187	4e-56
Plat_comp6127_c1_seq1	273	3	sp|Q5VU57|CBPC6_HUMAN Cytosolic carboxypeptidase 6 OS=Homo sapiens GN=AGBL4 PE=2 SV=3	208	84.7	5e-19
Plat_comp6128_c0_seq1	443	6	sp|Q96A56|T53I1_HUMAN Tumor protein p53-inducible nuclear protein 1 OS=Homo sapiens GN=TP53INP1 PE=1 SV=1	209	85.1	3e-19
Plat_comp6131_c0_seq1	391	4	sp|Q9C0K0|BC11B_HUMAN B-cell lymphoma/leukemia 11B OS=Homo sapiens GN=BCL11B PE=1 SV=1	181	74.3	1e-14
Plat_comp6134_c0_seq1	266	5	sp|Q9JMD3|PCTL_MOUSE PCTP-like protein OS=Mus musculus GN=Stard10 PE=1 SV=1	370	147	5e-43
Plat_comp6134_c1_seq1	271	2	sp|Q9JMD3|PCTL_MOUSE PCTP-like protein OS=Mus musculus GN=Stard10 PE=1 SV=1	208	84.7	1e-19
Plat_comp6137_c0_seq1	288	17	sp|Q86XS5|ANGL5_HUMAN Angiopoietin-related protein 5 OS=Homo sapiens GN=ANGPTL5 PE=2 SV=3	190	77.8	9e-17
Plat_comp6153_c0_seq1	546	23	sp|Q5SSZ5|TENS3_MOUSE Tensin-3 OS=Mus musculus GN=Tns3 PE=1 SV=1	501	197	2e-56
Plat_comp6154_c1_seq1	602	39	sp|P55292|DSC2_MOUSE Desmocollin-2 OS=Mus musculus GN=Dsc2 PE=2 SV=1	176	72.4	2e-13
Plat_comp6155_c0_seq1	756	28	sp|Q9Y4D1|DAAM1_HUMAN Disheveled-associated activator of morphogenesis 1 OS=Homo sapiens GN=DAAM1 PE=1 SV=2	958	373	8e-120
Plat_comp6162_c0_seq1	309	10	sp|Q7YQM1|AFF2_PONPY AF4/FMR2 family member 2 OS=Pongo pygmaeus GN=AFF2 PE=2 SV=1	322	128	1e-33
Plat_comp6163_c1_seq1	626	38	sp|P10415|BCL2_HUMAN Apoptosis regulator Bcl-2 OS=Homo sapiens GN=BCL2 PE=1 SV=2	457	180	1e-54
Plat_comp6174_c0_seq1	412	17	sp|O97554|PGH1_RABIT Prostaglandin G/H synthase 1 OS=Oryctolagus cuniculus GN=PTGS1 PE=2 SV=1	455	179	3e-52
Plat_comp6174_c0_seq2	654	17	sp|O62664|PGH1_BOVIN Prostaglandin G/H synthase 1 OS=Bos taurus GN=PTGS1 PE=2 SV=2	657	257	3e-80
Plat_comp6176_c0_seq1	721	7	sp|Q8C6B2|RTKN_MOUSE Rhotekin OS=Mus musculus GN=Rtkn PE=1 SV=3	725	283	2e-90
Plat_comp6176_c1_seq1	331	7	sp|Q9BST9|RTKN_HUMAN Rhotekin OS=Homo sapiens GN=RTKN PE=1 SV=2	229	92.8	2e-21
Plat_comp6184_c0_seq1	794	82	sp|Q01668|CAC1D_HUMAN Voltage-dependent L-type calcium channel subunit alpha-1D OS=Homo sapiens GN=CACNA1D PE=1 SV=2	967	377	1e-117
Plat_comp6187_c0_seq1	204	5	sp|P0C6R4|IFFO2_RAT Intermediate filament family orphan 2 OS=Rattus norvegicus GN=Iffo2 PE=4 SV=1	277	111	9e-30
Plat_comp6189_c0_seq1	223	35	sp|Q9UPR0|PLCL2_HUMAN Inactive phospholipase C-like protein 2 OS=Homo sapiens GN=PLCL2 PE=1 SV=2	382	151	2e-42
Plat_comp6189_c1_seq1	461	9	sp|Q8K394|PLCL2_MOUSE Inactive phospholipase C-like protein 2 OS=Mus musculus GN=Plcl2 PE=1 SV=2	672	263	8e-81
Plat_comp6194_c1_seq1	310	4	sp|Q96MM6|HS12B_HUMAN Heat shock 70 kDa protein 12B OS=Homo sapiens GN=HSPA12B PE=1 SV=2	282	113	1e-28
Plat_comp6198_c1_seq1	235	8	sp|Q9Y2L9|LRCH1_HUMAN Leucine-rich repeat and calponin homology domain-containing protein 1 OS=Homo sapiens GN=LRCH1 PE=1 SV=3	242	97.8	1e-23
Plat_comp6199_c0_seq1	437	11	sp|Q7Z6B7|SRGP1_HUMAN SLIT-ROBO Rho GTPase-activating protein 1 OS=Homo sapiens GN=SRGAP1 PE=1 SV=1	374	148	9e-45
Plat_comp6203_c0_seq1	878	155	sp|Q9Z0R4|ITSN1_MOUSE Intersectin-1 OS=Mus musculus GN=Itsn1 PE=1 SV=2	1403	545	3e-179
Plat_comp6205_c0_seq1	288	1	sp|Q8VBV4|FBXW7_MOUSE F-box/WD repeat-containing protein 7 OS=Mus musculus GN=Fbxw7 PE=1 SV=1	150	62.4	5e-11
Plat_comp6205_c1_seq1	216	2	sp|Q8VBV4|FBXW7_MOUSE F-box/WD repeat-containing protein 7 OS=Mus musculus GN=Fbxw7 PE=1 SV=1	149	62.0	3e-11
Plat_comp6206_c0_seq1	502	10	sp|Q9R0C8|VAV3_MOUSE Guanine nucleotide exchange factor VAV3 OS=Mus musculus GN=Vav3 PE=1 SV=2	336	134	8e-35
Plat_comp6206_c0_seq2	416	40	sp|Q9R0C8|VAV3_MOUSE Guanine nucleotide exchange factor VAV3 OS=Mus musculus GN=Vav3 PE=1 SV=2	534	210	1e-62
Plat_comp6210_c0_seq1	226	2	sp|Q9Y2C2|UST_HUMAN Uronyl 2-sulfotransferase OS=Homo sapiens GN=UST PE=2 SV=1	269	108	4e-28
Plat_comp6220_c0_seq1	264	41	sp|Q2PZL6|FAT4_MOUSE Protocadherin Fat 4 OS=Mus musculus GN=Fat4 PE=1 SV=2	318	127	4e-33
Plat_comp6222_c0_seq1	494	13	sp|Q8BWD8|CDK19_MOUSE Cyclin-dependent kinase 19 OS=Mus musculus GN=Cdk19 PE=2 SV=1	451	178	7e-52
Plat_comp6222_c0_seq2	208	9	sp|Q8BWD8|CDK19_MOUSE Cyclin-dependent kinase 19 OS=Mus musculus GN=Cdk19 PE=2 SV=1	215	87.4	3e-20
Plat_comp6231_c0_seq1	531	7	sp|Q8K3M6|ERC2_RAT ERC protein 2 OS=Rattus norvegicus GN=Erc2 PE=1 SV=1	637	249	6e-76
Plat_comp6231_c1_seq1	315	6	sp|O15083|ERC2_HUMAN ERC protein 2 OS=Homo sapiens GN=ERC2 PE=1 SV=3	342	136	2e-36
Plat_comp6233_c1_seq1	712	80	sp|Q9XSC1|SFRP5_BOVIN Secreted frizzled-related protein 5 OS=Bos taurus GN=SFRP5 PE=2 SV=1	670	262	4e-85
Plat_comp6243_c0_seq1	473	37	sp|Q01815|CAC1C_MOUSE Voltage-dependent L-type calcium channel subunit alpha-1C OS=Mus musculus GN=Cacna1c PE=1 SV=1	397	157	1e-42
Plat_comp6244_c1_seq1	554	160	sp|Q7SZP9|APJA_DANRE Apelin receptor A OS=Danio rerio GN=aplnra PE=1 SV=2	664	260	2e-84
Plat_comp6247_c0_seq1	305	25	sp|Q6P9K9|NRX3A_MOUSE Neurexin-3 OS=Mus musculus GN=Nrxn3 PE=1 SV=2	510	201	6e-59
Plat_comp6253_c0_seq1	371	9	sp|Q503Q1|MIEAP_DANRE Mitochondria-eating protein OS=Danio rerio GN=spata18 PE=2 SV=2	285	114	2e-29
Plat_comp6253_c1_seq1	382	9	sp|Q503Q1|MIEAP_DANRE Mitochondria-eating protein OS=Danio rerio GN=spata18 PE=2 SV=2	422	167	2e-48
Plat_comp6275_c0_seq1	322	38	sp|P87387|WN2BA_XENLA Protein Wnt-2b-A OS=Xenopus laevis GN=wnt2b-a PE=2 SV=1	242	97.8	5e-24
Plat_comp6275_c0_seq2	456	38	sp|Q92048|WNT2_DANRE Protein Wnt-2 OS=Danio rerio GN=wnt2 PE=2 SV=1	172	70.9	1e-13
Plat_comp6282_c0_seq1	438	7	sp|Q9UPA5|BSN_HUMAN Protein bassoon OS=Homo sapiens GN=BSN PE=2 SV=4	360	143	7e-38
Plat_comp6287_c0_seq1	924	12	sp|Q8CFG6|CA2D2_RAT Voltage-dependent calcium channel subunit alpha-2/delta-2 OS=Rattus norvegicus GN=Cacna2d2 PE=2 SV=1	963	375	4e-119
Plat_comp6287_c1_seq1	427	7	sp|Q9NY47|CA2D2_HUMAN Voltage-dependent calcium channel subunit alpha-2/delta-2 OS=Homo sapiens GN=CACNA2D2 PE=1 SV=2	502	197	2e-57
Plat_comp6293_c0_seq1	485	44	sp|A3QVN2|HYAL_ECHOC Hyaluronidase OS=Echis ocellatus PE=2 SV=1	456	180	5e-53
Plat_comp6294_c1_seq1	839	500	sp|O02813|NPY1R_CANFA Neuropeptide Y receptor type 1 OS=Canis familiaris GN=NPY1R PE=2 SV=2	541	213	2e-64
Plat_comp6303_c1_seq1	212	32	sp|P56276|MYLK_MELGA Telokin OS=Meleagris gallopavo PE=1 SV=1	196	80.1	6e-19
Plat_comp6307_c0_seq1	481	4	sp|Q9ULI1|NWD2_HUMAN NACHT and WD repeat domain-containing protein 2 OS=Homo sapiens GN=NWD2 PE=2 SV=3	262	105	1e-24
Plat_comp6307_c1_seq1	621	2	sp|Q6P5U7|NWD2_MOUSE NACHT and WD repeat domain-containing protein 2 OS=Mus musculus GN=Nwd2 PE=1 SV=2	123	52.0	1e-06
Plat_comp6308_c0_seq1	470	64	sp|Q8NH56|O52N5_HUMAN Olfactory receptor 52N5 OS=Homo sapiens GN=OR52N5 PE=2 SV=2	143	59.7	8e-10
Plat_comp6310_c0_seq1	367	500	sp|Q6F2E2|VEX1_XENTR Homeobox protein vex1 OS=Xenopus tropicalis GN=vex1 PE=3 SV=1	165	68.2	2e-13
Plat_comp6314_c0_seq1	586	4	sp|P17041|ZNF32_HUMAN Zinc finger protein 32 OS=Homo sapiens GN=ZNF32 PE=1 SV=2	120	50.8	1e-06
Plat_comp6324_c0_seq1	464	17	sp|Q8VDD5|MYH9_MOUSE Myosin-9 OS=Mus musculus GN=Myh9 PE=1 SV=4	130	54.7	8e-08
Plat_comp6324_c1_seq1	658	92	sp|Q99105|MYSU_RABIT Myosin heavy chain, embryonic smooth muscle isoform (Fragment) OS=Oryctolagus cuniculus PE=2 SV=1	524	206	1e-61
Plat_comp6330_c0_seq1	294	500	sp|P18744|ZO20_XENLA Oocyte zinc finger protein XlCOF20 (Fragment) OS=Xenopus laevis PE=3 SV=1	289	115	3e-31
Plat_comp6332_c0_seq1	528	10	sp|Q4ACU6|SHAN3_MOUSE SH3 and multiple ankyrin repeat domains protein 3 OS=Mus musculus GN=Shank3 PE=1 SV=3	139	58.2	8e-09
Plat_comp6333_c1_seq1	223	21	sp|Q3ZBF8|CERS2_BOVIN Ceramide synthase 2 OS=Bos taurus GN=CERS2 PE=2 SV=1	263	105	2e-27
Plat_comp6340_c0_seq1	521	2	sp|Q711Q0|CJ071_HUMAN Uncharacterized protein C10orf71 OS=Homo sapiens GN=C10orf71 PE=2 SV=2	161	66.6	1e-11
Plat_comp6342_c1_seq1	466	1	sp|Q96DM1|PGBD4_HUMAN PiggyBac transposable element-derived protein 4 OS=Homo sapiens GN=PGBD4 PE=2 SV=3	145	60.5	8e-10
Plat_comp6344_c0_seq1	244	5	sp|Q63540|ATX1_RAT Ataxin-1 OS=Rattus norvegicus GN=Atxn1 PE=2 SV=1	277	111	3e-28
Plat_comp6344_c0_seq2	245	5	sp|Q63540|ATX1_RAT Ataxin-1 OS=Rattus norvegicus GN=Atxn1 PE=2 SV=1	278	111	2e-28
Plat_comp6344_c1_seq1	485	5	sp|P54254|ATX1_MOUSE Ataxin-1 OS=Mus musculus GN=Atxn1 PE=1 SV=2	379	150	7e-41
Plat_comp6346_c0_seq1	255	4	sp|Q86WN1|FCSD1_HUMAN F-BAR and double SH3 domains protein 1 OS=Homo sapiens GN=FCHSD1 PE=1 SV=1	159	65.9	3e-12
Plat_comp6346_c1_seq1	351	4	sp|Q6PFY1|FCSD1_MOUSE F-BAR and double SH3 domains protein 1 OS=Mus musculus GN=Fchsd1 PE=2 SV=1	139	58.2	3e-09
Plat_comp6351_c0_seq1	273	36	sp|P07911|UROM_HUMAN Uromodulin OS=Homo sapiens GN=UMOD PE=1 SV=1	166	68.6	3e-13
Plat_comp6354_c0_seq1	275	20	sp|Q6P698|PLSL_DANRE Plastin-2 OS=Danio rerio GN=lcp1 PE=2 SV=1	346	137	6e-38
Plat_comp6354_c1_seq1	736	52	sp|P13796|PLSL_HUMAN Plastin-2 OS=Homo sapiens GN=LCP1 PE=1 SV=6	915	357	7e-118
Plat_comp6361_c1_seq1	600	3	sp|O70352|CD82_RAT CD82 antigen OS=Rattus norvegicus GN=Cd82 PE=1 SV=1	124	52.4	5e-07
Plat_comp6370_c0_seq1	795	2	sp|Q13009|TIAM1_HUMAN T-lymphoma invasion and metastasis-inducing protein 1 OS=Homo sapiens GN=TIAM1 PE=1 SV=2	462	182	6e-50
Plat_comp6371_c1_seq1	205	6	sp|Q8AV58|SDK1_CHICK Protein sidekick-1 OS=Gallus gallus GN=SDK1 PE=2 SV=1	217	88.2	4e-20
Plat_comp6377_c0_seq1	362	10	sp|P33076|C2TA_HUMAN MHC class II transactivator OS=Homo sapiens GN=CIITA PE=1 SV=3	258	103	7e-25
Plat_comp6385_c0_seq1	470	3	sp|Q8CDN9|LRRC9_MOUSE Leucine-rich repeat-containing protein 9 OS=Mus musculus GN=Lrrc9 PE=1 SV=2	233	94.4	5e-21
Plat_comp6387_c0_seq1	391	10	sp|Q5RCB8|ODO1_PONAB 2-oxoglutarate dehydrogenase, mitochondrial OS=Pongo abelii GN=OGDH PE=2 SV=1	223	90.5	4e-20
Plat_comp6388_c0_seq1	253	10	sp|Q810W7|MAST1_RAT Microtubule-associated serine/threonine-protein kinase 1 OS=Rattus norvegicus GN=Mast1 PE=2 SV=1	309	123	4e-32
Plat_comp6395_c0_seq1	253	7	sp|Q7TQN3|WFKN2_MOUSE WAP, Kazal, immunoglobulin, Kunitz and NTR domain-containing protein 2 OS=Mus musculus GN=Wfikkn2 PE=1 SV=2	337	134	5e-37
Plat_comp6401_c0_seq1	247	4	sp|P35072|TCB1_CAEBR Transposable element Tcb1 transposase OS=Caenorhabditis briggsae PE=3 SV=1	152	63.2	4e-12
Plat_comp6404_c0_seq1	299	3	sp|O42342|SOX7_XENLA Transcription factor Sox-7 OS=Xenopus laevis GN=sox7 PE=2 SV=1	141	58.9	5e-10
Plat_comp6405_c0_seq1	538	60	sp|Q9ESW8|PGPI_MOUSE Pyroglutamyl-peptidase 1 OS=Mus musculus GN=Pgpep1 PE=2 SV=1	501	197	5e-62
Plat_comp6405_c1_seq1	299	5	sp|Q9ESW8|PGPI_MOUSE Pyroglutamyl-peptidase 1 OS=Mus musculus GN=Pgpep1 PE=2 SV=1	228	92.4	1e-22
Plat_comp6420_c0_seq1	315	9	sp|P35329|CD22_MOUSE B-cell receptor CD22 OS=Mus musculus GN=Cd22 PE=1 SV=1	151	62.8	6e-11
Plat_comp6420_c1_seq1	375	1	sp|Q63994|CD33_MOUSE Myeloid cell surface antigen CD33 OS=Mus musculus GN=Cd33 PE=2 SV=1	111	47.4	8e-06
Plat_comp6426_c1_seq1	269	9	sp|Q8NI08|NCOA7_HUMAN Nuclear receptor coactivator 7 OS=Homo sapiens GN=NCOA7 PE=1 SV=2	197	80.5	3e-17
Plat_comp6433_c0_seq1	248	28	sp|P46197|ANPRB_BOVIN Atrial natriuretic peptide receptor 2 OS=Bos taurus GN=NPR2 PE=2 SV=1	206	84.0	2e-18
Plat_comp6442_c0_seq1	2517	2	sp|Q9UKN8|TF3C4_HUMAN General transcription factor 3C polypeptide 4 OS=Homo sapiens GN=GTF3C4 PE=1 SV=2	1464	568	0.0
Plat_comp6442_c0_seq2	1653	2	sp|Q9UKN8|TF3C4_HUMAN General transcription factor 3C polypeptide 4 OS=Homo sapiens GN=GTF3C4 PE=1 SV=2	1280	497	3e-165
Plat_comp6444_c0_seq1	506	4	sp|Q9Y3S1|WNK2_HUMAN Serine/threonine-protein kinase WNK2 OS=Homo sapiens GN=WNK2 PE=1 SV=4	159	65.9	3e-11
Plat_comp6445_c0_seq1	3080	500	sp|Q8K1S5|KLF11_MOUSE Krueppel-like factor 11 OS=Mus musculus GN=Klf11 PE=2 SV=3	934	364	1e-112
Plat_comp6446_c0_seq1	364	352	sp|P57727|TMPS3_HUMAN Transmembrane protease serine 3 OS=Homo sapiens GN=TMPRSS3 PE=1 SV=2	250	100	1e-24
Plat_comp6448_c0_seq1	2122	500	sp|Q7T010|GATB_DANRE Glutamyl-tRNA(Gln) amidotransferase subunit B, mitochondrial OS=Danio rerio GN=gatb PE=3 SV=2	1854	718	0.0
Plat_comp6451_c0_seq1	1900	22	sp|Q9DBX3|SUSD2_MOUSE Sushi domain-containing protein 2 OS=Mus musculus GN=Susd2 PE=1 SV=1	1107	431	2e-138
Plat_comp6452_c0_seq2	632	94	sp|Q9JMA9|S6A14_MOUSE Sodium- and chloride-dependent neutral and basic amino acid transporter B(0+) OS=Mus musculus GN=Slc6a14 PE=2 SV=1	293	117	9e-29
Plat_comp6454_c0_seq1	253	53	sp|Q62845|CNTN4_RAT Contactin-4 OS=Rattus norvegicus GN=Cntn4 PE=1 SV=1	255	102	5e-25
Plat_comp6458_c0_seq1	1784	65	sp|Q99PG6|TS1R1_MOUSE Taste receptor type 1 member 1 OS=Mus musculus GN=Tas1r1 PE=2 SV=1	1045	407	2e-129
Plat_comp6460_c0_seq1	1148	21	sp|Q9NYK5|RM39_HUMAN 39S ribosomal protein L39, mitochondrial OS=Homo sapiens GN=MRPL39 PE=1 SV=3	765	299	6e-97
Plat_comp6460_c0_seq2	1215	21	sp|Q9NYK5|RM39_HUMAN 39S ribosomal protein L39, mitochondrial OS=Homo sapiens GN=MRPL39 PE=1 SV=3	765	299	1e-96
Plat_comp6469_c0_seq1	636	144	sp|O42596|ADA22_XENLA Disintegrin and metalloproteinase domain-containing protein 22 OS=Xenopus laevis GN=adam22 PE=2 SV=2	498	196	3e-56
Plat_comp6473_c0_seq1	731	500	sp|Q29RU1|RT12_BOVIN 28S ribosomal protein S12, mitochondrial OS=Bos taurus GN=MRPS12 PE=1 SV=1	453	179	8e-55
Plat_comp6476_c0_seq1	389	176	sp|Q96RW7|HMCN1_HUMAN Hemicentin-1 OS=Homo sapiens GN=HMCN1 PE=1 SV=2	409	162	1e-44
Plat_comp6480_c0_seq1	459	4	sp|Q96IX5|USMG5_HUMAN Up-regulated during skeletal muscle growth protein 5 OS=Homo sapiens GN=USMG5 PE=1 SV=1	142	59.3	5e-11
Plat_comp6485_c1_seq1	1195	313	sp|Q32LJ2|ARFRP_BOVIN ADP-ribosylation factor-related protein 1 OS=Bos taurus GN=ARFRP1 PE=2 SV=1	945	368	8e-126
Plat_comp6494_c0_seq1	3503	500	sp|Q767M3|SYVM_PIG Valine--tRNA ligase, mitochondrial OS=Sus scrofa GN=VARS2 PE=3 SV=1	2714	1050	0.0
Plat_comp6496_c0_seq1	284	42	sp|P09811|PYGL_RAT Glycogen phosphorylase, liver form OS=Rattus norvegicus GN=Pygl PE=1 SV=5	428	169	1e-48
Plat_comp6517_c0_seq1	1780	9	sp|A9ULY7|IFT57_XENLA Intraflagellar transport protein 57 homolog OS=Xenopus laevis GN=ift57 PE=2 SV=2	1303	506	9e-174
Plat_comp6526_c0_seq1	223	24	sp|P59845|VACHB_DANRE Probable vesicular acetylcholine transporter-B OS=Danio rerio GN=slc18a3b PE=2 SV=1	322	128	3e-35
Plat_comp6529_c0_seq1	873	193	sp|P51875|GNAO_CAEEL Guanine nucleotide-binding protein G(o) subunit alpha OS=Caenorhabditis elegans GN=goa-1 PE=1 SV=3	528	207	1e-62
Plat_comp6531_c0_seq1	802	410	sp|P09207|TBB6_CHICK Tubulin beta-6 chain OS=Gallus gallus PE=1 SV=1	647	253	1e-79
Plat_comp6533_c0_seq1	1255	30	sp|Q66JJ4|TM10A_XENTR tRNA methyltransferase 10 homolog A OS=Xenopus tropicalis GN=trmt10a PE=2 SV=1	817	319	3e-104
Plat_comp6535_c0_seq1	244	45	sp|Q08BJ2|KHDR2_DANRE KH domain-containing, RNA-binding, signal transduction-associated protein 2 OS=Danio rerio GN=khdrbs2 PE=2 SV=1	290	116	4e-31
Plat_comp6537_c0_seq1	1252	25	sp|Q17QH8|D39U1_BOVIN Epimerase family protein SDR39U1 OS=Bos taurus GN=SDR39U1 PE=2 SV=1	833	325	3e-107
Plat_comp6537_c0_seq2	1157	25	sp|Q17QH8|D39U1_BOVIN Epimerase family protein SDR39U1 OS=Bos taurus GN=SDR39U1 PE=2 SV=1	523	206	2e-61
Plat_comp6539_c0_seq1	749	14	sp|Q58CP2|SUMF2_BOVIN Sulfatase-modifying factor 2 OS=Bos taurus GN=SUMF2 PE=2 SV=1	707	276	1e-90
Plat_comp6539_c0_seq2	584	7	sp|Q8BPG6|SUMF2_MOUSE Sulfatase-modifying factor 2 OS=Mus musculus GN=Sumf2 PE=2 SV=2	460	181	2e-54
Plat_comp6542_c0_seq1	761	18	sp|P61009|SPCS3_HUMAN Signal peptidase complex subunit 3 OS=Homo sapiens GN=SPCS3 PE=1 SV=1	826	322	2e-110
Plat_comp6547_c0_seq1	267	16	sp|Q6ZR08|DYH12_HUMAN Dynein heavy chain 12, axonemal OS=Homo sapiens GN=DNAH12 PE=2 SV=2	248	100	7e-24
Plat_comp6557_c0_seq1	214	3	sp|P58365|CAD23_RAT Cadherin-23 OS=Rattus norvegicus GN=Cdh23 PE=2 SV=1	277	111	5e-28
Plat_comp6567_c0_seq1	1324	13	sp|Q6ZPD9|D19L3_HUMAN Probable C-mannosyltransferase DPY19L3 OS=Homo sapiens GN=DPY19L3 PE=2 SV=1	1186	461	3e-154
Plat_comp6572_c0_seq1	1791	5	sp|Q5ZI27|NAIF1_CHICK Nuclear apoptosis-inducing factor 1 OS=Gallus gallus GN=NAIF1 PE=2 SV=1	655	256	5e-78
Plat_comp6572_c0_seq2	1827	5	sp|Q5ZI27|NAIF1_CHICK Nuclear apoptosis-inducing factor 1 OS=Gallus gallus GN=NAIF1 PE=2 SV=1	653	256	1e-77
Plat_comp6575_c0_seq1	1186	52	sp|Q9JK66|PRKN2_RAT E3 ubiquitin-protein ligase parkin OS=Rattus norvegicus GN=Park2 PE=1 SV=1	1128	439	1e-149
Plat_comp6578_c0_seq1	331	2	sp|O35181|NRG3_MOUSE Pro-neuregulin-3, membrane-bound isoform OS=Mus musculus GN=Nrg3 PE=1 SV=1	140	58.5	2e-09
Plat_comp6580_c0_seq1	548	318	sp|Q0IIG5|PFKAM_BOVIN ATP-dependent 6-phosphofructokinase, muscle type OS=Bos taurus GN=PFKM PE=2 SV=1	794	310	2e-99
Plat_comp6594_c0_seq1	842	9	sp|A1L1P7|DNLZ_DANRE DNL-type zinc finger protein OS=Danio rerio GN=dnlz PE=2 SV=1	434	171	7e-51
Plat_comp6602_c0_seq1	242	28	sp|P45380|S26A1_RAT Sulfate anion transporter 1 OS=Rattus norvegicus GN=Slc26a1 PE=2 SV=1	278	111	2e-28
Plat_comp6603_c0_seq1	874	6	sp|Q501S4|MET12_DANRE Methyltransferase-like protein 12, mitochondrial OS=Danio rerio GN=mettl12 PE=2 SV=2	711	278	3e-91
Plat_comp6603_c0_seq2	836	6	sp|Q501S4|MET12_DANRE Methyltransferase-like protein 12, mitochondrial OS=Danio rerio GN=mettl12 PE=2 SV=2	714	279	6e-92
Plat_comp6607_c0_seq1 1 subunit C2 OS=Pongo pygmaeus GN=NDUFC2 PE=3 SV=1	262	105	6e-27
Plat_comp6619_c0_seq1	399	423	sp|P30436|TBA_ONCKE Tubulin alpha chain OS=Oncorhynchus keta PE=2 SV=2	607	238	9e-76
Plat_comp6646_c0_seq1	2721	23	sp|Q6NVM0|H10_XENTR Histone H1.0 OS=Xenopus tropicalis GN=h1f0 PE=2 SV=1	242	97.8	4e-21
Plat_comp6667_c0_seq2	763	20	sp|P61025|CKS1_MOUSE Cyclin-dependent kinases regulatory subunit 1 OS=Mus musculus GN=Cks1b PE=2 SV=1	356	141	6e-41
Plat_comp6690_c0_seq1	1738	184	sp|P26583|HMGB2_HUMAN High mobility group protein B2 OS=Homo sapiens GN=HMGB2 PE=1 SV=2	624	244	2e-75
Plat_comp6690_c0_seq2	568	76	sp|P26583|HMGB2_HUMAN High mobility group protein B2 OS=Homo sapiens GN=HMGB2 PE=1 SV=2	366	145	1e-41
Plat_comp6694_c0_seq1	642	55	sp|Q8TE56|ATS17_HUMAN A disintegrin and metalloproteinase with thrombospondin motifs 17 OS=Homo sapiens GN=ADAMTS17 PE=2 SV=2	708	277	9e-85
Plat_comp6704_c0_seq1	378	76	sp|P0AG70|RS1_SHIFL 30S ribosomal protein S1 OS=Shigella flexneri GN=rpsA PE=3 SV=1	172	70.9	1e-13
Plat_comp6722_c0_seq1 iron-sulfur protein 4, mitochondrial OS=Mus musculus GN=Ndufs4 PE=1 SV=3	585	229	1e-74
Plat_comp6722_c0_seq2 iron-sulfur protein 4, mitochondrial OS=Pongo pygmaeus GN=NDUFS4 PE=2 SV=1	308	123	2e-34
Plat_comp6724_c0_seq1	329	47	sp|Q7ZW34|CNTN5_DANRE Contactin-5 OS=Danio rerio GN=cntn5 PE=2 SV=1	401	159	2e-44
Plat_comp6739_c0_seq1	948	6	sp|Q8QFV0|KCNT1_CHICK Potassium channel subfamily T member 1 OS=Gallus gallus GN=KCNT1 PE=2 SV=1	1405	545	0.0
Plat_comp6748_c0_seq1	1034	7	sp|O54834|RHG06_MOUSE Rho GTPase-activating protein 6 OS=Mus musculus GN=Arhgap6 PE=1 SV=3	737	288	3e-87
Plat_comp6749_c0_seq1	1296	20	sp|Q9QYW5|EMP3_RAT Epithelial membrane protein 3 OS=Rattus norvegicus GN=Emp3 PE=2 SV=1	221	89.7	1e-19
Plat_comp6749_c0_seq2	1134	11	sp|Q5SWY7|FA83G_MOUSE Protein FAM83G OS=Mus musculus GN=Fam83g PE=2 SV=1	152	63.2	2e-09
Plat_comp6753_c0_seq1	1053	159	sp|Q6V595|KLHL6_MOUSE Kelch-like protein 6 OS=Mus musculus GN=Klhl6 PE=2 SV=2	1107	431	5e-145
Plat_comp6753_c0_seq2	1541	179	sp|Q6V595|KLHL6_MOUSE Kelch-like protein 6 OS=Mus musculus GN=Klhl6 PE=2 SV=2	1472	571	0.0
Plat_comp6755_c0_seq1	222	9	sp|P54612|2AAA_PIG Serine/threonine-protein phosphatase 2A 65 kDa regulatory subunit A alpha isoform OS=Sus scrofa GN=PPP2R1A PE=2 SV=2	115	48.9	1e-06
Plat_comp6755_c0_seq2	222	12	sp|P54612|2AAA_PIG Serine/threonine-protein phosphatase 2A 65 kDa regulatory subunit A alpha isoform OS=Sus scrofa GN=PPP2R1A PE=2 SV=2	150	62.4	3e-11
Plat_comp6756_c0_seq2	1229	6	sp|Q6AZB8|HARB1_DANRE Putative nuclease HARBI1 OS=Danio rerio GN=harbi1 PE=2 SV=1	273	109	2e-25
Plat_comp6767_c0_seq1	1055	94	sp|Q504A5|TPMT_DANRE Probable thiopurine S-methyltransferase OS=Danio rerio GN=tpmt PE=2 SV=1	828	323	2e-108
Plat_comp6804_c0_seq1	2234	7	sp|Q5R679|FA98A_PONAB Protein FAM98A OS=Pongo abelii GN=FAM98A PE=2 SV=1	1227	477	1e-158
Plat_comp6807_c0_seq1	1083	24	sp|Q5XJX1|SEGN_DANRE Secretagogin OS=Danio rerio GN=scgn PE=1 SV=1	937	365	4e-124
Plat_comp6807_c0_seq2	1203	24	sp|Q5XJX1|SEGN_DANRE Secretagogin OS=Danio rerio GN=scgn PE=1 SV=1	936	365	2e-123
Plat_comp6814_c0_seq1	305	42	sp|P27664|PDE6A_MOUSE Rod cGMP-specific 3',5'-cyclic phosphodiesterase subunit alpha OS=Mus musculus GN=Pde6a PE=2 SV=3	475	187	4e-55
Plat_comp6852_c0_seq1	1254	9	sp|Q15125|EBP_HUMAN 3-beta-hydroxysteroid-Delta(8),Delta(7)-isomerase OS=Homo sapiens GN=EBP PE=1 SV=3	639	250	4e-79
Plat_comp6852_c0_seq2	1427	9	sp|Q15125|EBP_HUMAN 3-beta-hydroxysteroid-Delta(8),Delta(7)-isomerase OS=Homo sapiens GN=EBP PE=1 SV=3	743	290	7e-94
Plat_comp6860_c0_seq1	1169	74	sp|Q7ZWC4|PELO_DANRE Protein pelota homolog OS=Danio rerio GN=pelo PE=2 SV=1	1452	563	0.0
Plat_comp6860_c1_seq1	550	14	sp|Q7ZWC4|PELO_DANRE Protein pelota homolog OS=Danio rerio GN=pelo PE=2 SV=1	241	97.4	8e-23
Plat_comp6867_c0_seq1	373	3	sp|Q9BV90|SNR25_HUMAN U11/U12 small nuclear ribonucleoprotein 25 kDa protein OS=Homo sapiens GN=SNRNP25 PE=1 SV=1	145	60.5	4e-11
Plat_comp6867_c1_seq1	509	4	sp|Q8VIK1|SNR25_MOUSE U11/U12 small nuclear ribonucleoprotein 25 kDa protein OS=Mus musculus GN=Snrnp25 PE=1 SV=1	440	174	4e-54
Plat_comp6869_c0_seq1	231	1	sp|Q9HD43|PTPRH_HUMAN Receptor-type tyrosine-protein phosphatase H OS=Homo sapiens GN=PTPRH PE=1 SV=3	114	48.5	2e-06
Plat_comp6874_c0_seq1	995	4	sp|Q6DC58|TM223_DANRE Transmembrane protein 223 OS=Danio rerio GN=tmem223 PE=2 SV=1	672	263	6e-85
Plat_comp6874_c0_seq2	1106	4	sp|Q6DC58|TM223_DANRE Transmembrane protein 223 OS=Danio rerio GN=tmem223 PE=2 SV=1	682	267	7e-86
Plat_comp6875_c0_seq1	503	5	sp|Q5TGZ0|MIC10_HUMAN MICOS complex subunit MIC10 OS=Homo sapiens GN=MINOS1 PE=1 SV=1	217	88.2	2e-21
Plat_comp6881_c0_seq1	229	36	sp|Q6P9K8|CSKI1_MOUSE Caskin-1 OS=Mus musculus GN=Caskin1 PE=1 SV=2	294	117	3e-30
Plat_comp6884_c0_seq1	300	3	sp|Q45R42|LRRC4_RAT Leucine-rich repeat-containing protein 4 OS=Rattus norvegicus GN=Lrrc4 PE=1 SV=1	129	54.3	3e-08
Plat_comp6891_c0_seq1	748	8	sp|Q6PBK1|CCD58_DANRE Coiled-coil domain-containing protein 58 OS=Danio rerio GN=ccdc58 PE=2 SV=2	627	246	8e-81
Plat_comp6892_c0_seq1	498	4	sp|Q9DD19|RASF7_MOUSE Ras association domain-containing protein 7 OS=Mus musculus GN=Rassf7 PE=2 SV=2	174	71.6	8e-14
Plat_comp6893_c0_seq1	356	2	sp|Q9QVY8|RAI2_MOUSE Retinoic acid-induced protein 2 OS=Mus musculus GN=Rai2 PE=2 SV=2	279	112	2e-28
Plat_comp6896_c0_seq1	2077	101	sp|P07307|ASGR2_HUMAN Asialoglycoprotein receptor 2 OS=Homo sapiens GN=ASGR2 PE=1 SV=2	155	64.3	9e-10
Plat_comp6901_c0_seq1	1539	9	sp|Q7ZWI4|GSKIP_DANRE GSK3-beta interaction protein OS=Danio rerio GN=gskip PE=2 SV=1	506	199	1e-59
Plat_comp6908_c0_seq1	1242	52	sp|Q9CPR8|MAGG1_MOUSE Melanoma-associated antigen G1 OS=Mus musculus GN=Ndnl2 PE=1 SV=1	563	221	4e-67
Plat_comp6908_c0_seq2	1171	52	sp|Q9CPR8|MAGG1_MOUSE Melanoma-associated antigen G1 OS=Mus musculus GN=Ndnl2 PE=1 SV=1	563	221	2e-67
Plat_comp6919_c0_seq2	1982	1	sp|Q9DCD5|TJAP1_MOUSE Tight junction-associated protein 1 OS=Mus musculus GN=Tjap1 PE=1 SV=1	138	57.8	2e-07
Plat_comp6924_c0_seq1	265	92	sp|Q8IUD6|RN135_HUMAN E3 ubiquitin-protein ligase RNF135 OS=Homo sapiens GN=RNF135 PE=1 SV=2	165	68.2	3e-13
Plat_comp6940_c0_seq1	384	18	sp|Q2M3M2|SC5A9_HUMAN Sodium/glucose cotransporter 4 OS=Homo sapiens GN=SLC5A9 PE=1 SV=2	246	99.4	2e-23
Plat_comp6942_c0_seq1 1 beta subcomplex subunit 4 OS=Mus musculus GN=Ndufb4 PE=1 SV=3	334	133	3e-38
Plat_comp6948_c0_seq1	3573	5	sp|Q6DBX0|MFS6L_DANRE Major facilitator superfamily domain-containing protein 6-like OS=Danio rerio GN=mfsd6l PE=2 SV=1	996	388	1e-119
Plat_comp6949_c0_seq1	451	9	sp|Q9I928|FUCL4_ANGJA Fucolectin-4 OS=Anguilla japonica PE=2 SV=1	378	150	2e-44
Plat_comp6967_c0_seq1	331	3	sp|Q9W735|PRM1A_DANRE Prominin-1-A OS=Danio rerio GN=prom1a PE=2 SV=2	165	68.2	1e-12
Plat_comp6970_c0_seq1	749	9	sp|Q921M7|FA49B_MOUSE Protein FAM49B OS=Mus musculus GN=Fam49b PE=2 SV=1	549	216	1e-66
Plat_comp6970_c1_seq1	1374	9	sp|Q9NUQ9|FA49B_HUMAN Protein FAM49B OS=Homo sapiens GN=FAM49B PE=1 SV=1	767	300	2e-96
Plat_comp6971_c0_seq1 polymerase 14 OS=Homo sapiens GN=PARP14 PE=1 SV=3	714	279	1e-79
Plat_comp6971_c1_seq1 polymerase 14 OS=Homo sapiens GN=PARP14 PE=1 SV=3	670	262	3e-75
Plat_comp6982_c0_seq1	1509	249	sp|P25364|HCM1_YEAST Forkhead transcription factor HCM1 OS=Saccharomyces cerevisiae (strain ATCC 204508 / S288c) GN=HCM1 PE=1 SV=3	262	105	8e-23
Plat_comp6982_c0_seq2	1574	209	sp|P25364|HCM1_YEAST Forkhead transcription factor HCM1 OS=Saccharomyces cerevisiae (strain ATCC 204508 / S288c) GN=HCM1 PE=1 SV=3	159	65.9	1e-17
Plat_comp6989_c1_seq1	2641	3	sp|Q92845|KIFA3_HUMAN Kinesin-associated protein 3 OS=Homo sapiens GN=KIFAP3 PE=1 SV=2	2638	1020	0.0
Plat_comp7013_c0_seq1	336	13	sp|Q5RBR8|IF4H_PONAB Eukaryotic translation initiation factor 4H OS=Pongo abelii GN=EIF4H PE=2 SV=1	307	122	7e-34
Plat_comp7013_c1_seq1	918	5	sp|Q15056|IF4H_HUMAN Eukaryotic translation initiation factor 4H OS=Homo sapiens GN=EIF4H PE=1 SV=5	319	127	5e-33
Plat_comp7015_c0_seq1	368	12	sp|Q5R432|CNDP2_PONAB Cytosolic non-specific dipeptidase OS=Pongo abelii GN=CNDP2 PE=2 SV=1	386	153	2e-43
Plat_comp7016_c0_seq1	1187	41	sp|P25207|NFYB_CHICK Nuclear transcription factor Y subunit beta OS=Gallus gallus GN=NFYB PE=2 SV=2	837	327	2e-109
Plat_comp7016_c0_seq2	1368	41	sp|P25207|NFYB_CHICK Nuclear transcription factor Y subunit beta OS=Gallus gallus GN=NFYB PE=2 SV=2	837	327	1e-108
Plat_comp7024_c0_seq1	765	8	sp|Q60636|PRDM1_MOUSE PR domain zinc finger protein 1 OS=Mus musculus GN=Prdm1 PE=1 SV=1	186	76.3	2e-14
Plat_comp7026_c0_seq1	474	34	sp|Q9UBH6|XPR1_HUMAN Xenotropic and polytropic retrovirus receptor 1 OS=Homo sapiens GN=XPR1 PE=1 SV=1	664	260	2e-81
Plat_comp7029_c0_seq1	407	16	sp|Q5SPC5|OTOF_DANRE Otoferlin OS=Danio rerio GN=otof PE=3 SV=1	693	271	7e-83
Plat_comp7038_c0_seq1	789	10	sp|Q8IWX5|SGPP2_HUMAN Sphingosine-1-phosphate phosphatase 2 OS=Homo sapiens GN=SGPP2 PE=2 SV=1	617	242	9e-76
Plat_comp7043_c0_seq1	755	2	sp|Q8IXS6|PALM2_HUMAN Paralemmin-2 OS=Homo sapiens GN=PALM2 PE=1 SV=3	141	58.9	8e-09
Plat_comp7044_c0_seq1	529	12	sp|Q5RAK8|CLOCK_PONAB Circadian locomoter output cycles protein kaput OS=Pongo abelii GN=CLOCK PE=2 SV=1	152	63.2	2e-10
Plat_comp7054_c0_seq1	434	5	sp|Q61329|ZFHX3_MOUSE Zinc finger homeobox protein 3 OS=Mus musculus GN=Zfhx3 PE=1 SV=1	218	88.6	4e-19
Plat_comp7055_c0_seq1	1359	114	sp|Q06ZW3|SETB2_DANRE Histone-lysine N-methyltransferase SETDB2 OS=Danio rerio GN=setdb2 PE=2 SV=2	746	291	2e-90
Plat_comp7055_c1_seq1	880	5	sp|Q06ZW3|SETB2_DANRE Histone-lysine N-methyltransferase SETDB2 OS=Danio rerio GN=setdb2 PE=2 SV=2	210	85.5	3e-17
Plat_comp7056_c0_seq2	961	156	sp|Q13363|CTBP1_HUMAN C-terminal-binding protein 1 OS=Homo sapiens GN=CTBP1 PE=1 SV=2	655	256	4e-80
Plat_comp7058_c0_seq1	1306	91	sp|P08132|ANXA4_PIG Annexin A4 OS=Sus scrofa GN=ANXA4 PE=1 SV=2	1066	415	1e-141
Plat_comp7072_c0_seq1	203	7	sp|Q9P2V4|LRIT1_HUMAN Leucine-rich repeat, immunoglobulin-like domain and transmembrane domain-containing protein 1 OS=Homo sapiens GN=LRIT1 PE=2 SV=1	177	72.8	5e-15
Plat_comp7076_c0_seq1	995	126	sp|Q17QJ5|TSN5_BOVIN Tetraspanin-5 OS=Bos taurus GN=TSPAN5 PE=2 SV=1	1292	502	2e-178
Plat_comp7077_c1_seq1	927	2	sp|Q9D937|CK098_MOUSE Uncharacterized protein C11orf98 homolog OS=Mus musculus PE=2 SV=1	272	109	1e-27
Plat_comp7082_c0_seq1	1253	234	sp|Q6JAN1|INVS_CANFA Inversin OS=Canis familiaris GN=INVS PE=1 SV=1	544	214	2e-59
Plat_comp7093_c0_seq2	2337	500	sp|P18734|ZG67_XENLA Gastrula zinc finger protein XlCGF67.1 (Fragment) OS=Xenopus laevis PE=3 SV=1	266	107	4e-25
Plat_comp7101_c0_seq1	1008	40	sp|Q15024|EXOS7_HUMAN Exosome complex component RRP42 OS=Homo sapiens GN=EXOSC7 PE=1 SV=3	1133	441	7e-154
Plat_comp7108_c0_seq1	290	172	sp|Q767I8|PCDA4_RAT Protocadherin alpha-4 OS=Rattus norvegicus GN=Pcdha4 PE=2 SV=1	248	100	6e-24
Plat_comp7111_c0_seq1	276	293	sp|O42115|ARX_DANRE Aristaless-related homeobox protein OS=Danio rerio GN=arx PE=2 SV=1	195	79.7	3e-17
Plat_comp7114_c0_seq1	2006	10	sp|B5X165|SMG9_SALSA Protein SMG9 OS=Salmo salar GN=smg9 PE=2 SV=1	2084	807	0.0
Plat_comp7115_c0_seq1	1934	26	sp|P53611|PGTB2_HUMAN Geranylgeranyl transferase type-2 subunit beta OS=Homo sapiens GN=RABGGTB PE=1 SV=2	1582	613	0.0
Plat_comp7134_c0_seq1	2064	6	sp|Q8CCP0|NEMF_MOUSE Nuclear export mediator factor Nemf OS=Mus musculus GN=Nemf PE=1 SV=2	1466	569	0.0
Plat_comp7134_c1_seq1	1435	6	sp|Q8CCP0|NEMF_MOUSE Nuclear export mediator factor Nemf OS=Mus musculus GN=Nemf PE=1 SV=2	1546	600	0.0
Plat_comp7140_c0_seq1	1179	500	sp|Q6DI51|NDK6_DANRE Nucleoside diphosphate kinase 6 OS=Danio rerio GN=nme6 PE=2 SV=1	661	259	2e-83
Plat_comp7145_c0_seq1	1038	15	sp|Q9YGL6|PALM_CHICK Paralemmin-1 OS=Gallus gallus GN=PALM PE=1 SV=1	266	107	1e-45
Plat_comp7145_c0_seq2	643	15	sp|Q9YGL6|PALM_CHICK Paralemmin-1 OS=Gallus gallus GN=PALM PE=1 SV=1	244	98.6	7e-23
Plat_comp7165_c0_seq1	1574	214	sp|Q6ZS10|CL17A_HUMAN C-type lectin domain family 17, member A OS=Homo sapiens GN=CLEC17A PE=1 SV=2	226	91.7	1e-18
Plat_comp7185_c0_seq1	209	6	sp|Q8K3M6|ERC2_RAT ERC protein 2 OS=Rattus norvegicus GN=Erc2 PE=1 SV=1	292	117	3e-30
Plat_comp7187_c0_seq1	479	3	sp|Q9CR50|ZN363_MOUSE RING finger and CHY zinc finger domain-containing protein 1 OS=Mus musculus GN=Rchy1 PE=1 SV=1	642	251	6e-83
Plat_comp7187_c1_seq1	942	3	sp|Q9CR50|ZN363_MOUSE RING finger and CHY zinc finger domain-containing protein 1 OS=Mus musculus GN=Rchy1 PE=1 SV=1	405	160	3e-45
Plat_comp7193_c0_seq1	1367	45	sp|O35943|FRDA_MOUSE Frataxin, mitochondrial OS=Mus musculus GN=Fxn PE=1 SV=1	430	170	4e-48
Plat_comp7194_c0_seq1	233	2	sp|B2RX88|CSPP1_MOUSE Centrosome and spindle pole associated protein 1 OS=Mus musculus GN=Cspp1 PE=1 SV=2	129	54.3	2e-08
Plat_comp7200_c0_seq1	1399	24	sp|Q5U3P0|PCID2_DANRE PCI domain-containing protein 2 OS=Danio rerio GN=pcid2 PE=2 SV=1	1791	694	0.0
Plat_comp7200_c0_seq2	634	23	sp|Q8BFV2|PCID2_MOUSE PCI domain-containing protein 2 OS=Mus musculus GN=Pcid2 PE=2 SV=1	792	309	8e-103
Plat_comp7201_c0_seq1	1290	500	sp|Q8K0Z7|TACO1_MOUSE Translational activator of cytochrome c oxidase 1 OS=Mus musculus GN=Taco1 PE=1 SV=1	565	222	4e-67
Plat_comp7206_c0_seq1	750	143	sp|Q08DT3|NTF3_BOVIN Neurotrophin-3 OS=Bos taurus GN=NTF3 PE=2 SV=1	548	215	2e-67
Plat_comp7223_c0_seq1	450	70	sp|A2AAJ9|OBSCN_MOUSE Obscurin OS=Mus musculus GN=Obscn PE=2 SV=2	475	187	4e-53
Plat_comp7223_c0_seq2	1973	62	sp|Q5VST9|OBSCN_HUMAN Obscurin OS=Homo sapiens GN=OBSCN PE=1 SV=3	1248	485	2e-148
Plat_comp7224_c0_seq1	3287	16	sp|O95810|SDPR_HUMAN Serum deprivation-response protein OS=Homo sapiens GN=SDPR PE=1 SV=3	431	170	2e-67
Plat_comp7224_c0_seq2	3204	16	sp|O95810|SDPR_HUMAN Serum deprivation-response protein OS=Homo sapiens GN=SDPR PE=1 SV=3	695	272	1e-79
Plat_comp7227_c0_seq1	2281	16	sp|Q07G10|ALKB8_XENTR Alkylated DNA repair protein alkB homolog 8 OS=Xenopus tropicalis GN=alkbh8 PE=2 SV=2	1741	675	0.0
Plat_comp7227_c0_seq2	2350	16	sp|Q07G10|ALKB8_XENTR Alkylated DNA repair protein alkB homolog 8 OS=Xenopus tropicalis GN=alkbh8 PE=2 SV=2	1704	660	0.0
Plat_comp7249_c0_seq1	239	3	sp|P31581|HCE2_ORYLA High choriolytic enzyme 2 OS=Oryzias latipes GN=hceb PE=2 SV=1	119	50.4	2e-07
Plat_comp7252_c0_seq1	523	3	sp|P58659|EVA1C_MOUSE Protein eva-1 homolog C OS=Mus musculus GN=Eva1c PE=2 SV=2	128	53.9	1e-07
Plat_comp7254_c0_seq1	265	7	sp|Q8BST6|PELI2_MOUSE E3 ubiquitin-protein ligase pellino homolog 2 OS=Mus musculus GN=Peli2 PE=1 SV=2	341	135	7e-38
Plat_comp7260_c0_seq1	1991	3	sp|Q1LX29|TERB1_DANRE Telomere repeats-binding bouquet formation protein 1 OS=Danio rerio GN=ccdc79 PE=3 SV=2	917	357	4e-110
Plat_comp7267_c0_seq1	397	10	sp|Q8IVV2|LOXH1_HUMAN Lipoxygenase homology domain-containing protein 1 OS=Homo sapiens GN=LOXHD1 PE=2 SV=3	400	158	2e-43
Plat_comp7270_c0_seq1	835	5	sp|Q9CZH3|PSMG3_MOUSE Proteasome assembly chaperone 3 OS=Mus musculus GN=Psmg3 PE=1 SV=1	356	141	4e-40
Plat_comp7272_c0_seq1	1671	9	sp|Q9JK41|COPT1_RAT High affinity copper uptake protein 1 OS=Rattus norvegicus GN=Slc31a1 PE=2 SV=1	626	245	4e-76
Plat_comp7274_c0_seq1	1103	14	sp|B5XG43|PHLA2_SALSA Pleckstrin homology-like domain family A member 2 OS=Salmo salar GN=phlda2 PE=2 SV=1	465	183	5e-55
Plat_comp7286_c0_seq1	2453	18	sp|O75398|DEAF1_HUMAN Deformed epidermal autoregulatory factor 1 homolog OS=Homo sapiens GN=DEAF1 PE=1 SV=1	1062	413	2e-132
Plat_comp7301_c0_seq1	311	16	sp|Q9BY07|S4A5_HUMAN Electrogenic sodium bicarbonate cotransporter 4 OS=Homo sapiens GN=SLC4A5 PE=2 SV=2	347	138	4e-37
Plat_comp7307_c0_seq1	2579	22	sp|Q15582|BGH3_HUMAN Transforming growth factor-beta-induced protein ig-h3 OS=Homo sapiens GN=TGFBI PE=1 SV=1	2090	809	0.0
Plat_comp7312_c0_seq1	303	13	sp|Q92736|RYR2_HUMAN Ryanodine receptor 2 OS=Homo sapiens GN=RYR2 PE=1 SV=3	470	185	3e-53
Plat_comp7322_c0_seq1	1345	7	sp|Q3B736|ATGA1_DANRE Autophagy-related protein 101 OS=Danio rerio GN=atg101 PE=2 SV=1	1058	412	7e-142
Plat_comp7328_c0_seq1	328	6	sp|Q5JVL4|EFHC1_HUMAN EF-hand domain-containing protein 1 OS=Homo sapiens GN=EFHC1 PE=1 SV=1	305	122	8e-32
Plat_comp7332_c0_seq1	261	1	sp|Q9Y239|NOD1_HUMAN Nucleotide-binding oligomerization domain-containing protein 1 OS=Homo sapiens GN=NOD1 PE=1 SV=1	122	51.6	2e-07
Plat_comp7333_c1_seq1	1024	6	sp|Q568N3|TIDC1_DANRE Complex I assembly factor TIMMDC1, mitochondrial OS=Danio rerio GN=timmdc1 PE=2 SV=1	649	254	1e-80
Plat_comp7340_c0_seq1	204	10	sp|Q4V922|GSG1L_DANRE Germ cell-specific gene 1-like protein OS=Danio rerio GN=gsg1l PE=2 SV=1	367	145	9e-43
Plat_comp7358_c0_seq1	996	6	sp|Q9NRM2|ZN277_HUMAN Zinc finger protein 277 OS=Homo sapiens GN=ZNF277 PE=1 SV=2	789	308	9e-100
Plat_comp7358_c0_seq2	1628	6	sp|Q9NRM2|ZN277_HUMAN Zinc finger protein 277 OS=Homo sapiens GN=ZNF277 PE=1 SV=2	1397	542	0.0
Plat_comp7359_c0_seq1	740	166	sp|B2RU80|PTPRB_MOUSE Receptor-type tyrosine-protein phosphatase beta OS=Mus musculus GN=Ptprb PE=1 SV=1	710	278	3e-83
Plat_comp7365_c0_seq1	883	122	sp|Q9IB11|SOMA_SCIOC Somatotropin OS=Sciaenops ocellatus GN=gh PE=2 SV=2	465	183	4e-55
Plat_comp7365_c0_seq2	627	96	sp|Q9IB11|SOMA_SCIOC Somatotropin OS=Sciaenops ocellatus GN=gh PE=2 SV=2	394	156	1e-45
Plat_comp7407_c0_seq1	215	17	sp|P62483|KCAB2_RAT Voltage-gated potassium channel subunit beta-2 OS=Rattus norvegicus GN=Kcnab2 PE=1 SV=1	284	114	2e-30
Plat_comp7413_c0_seq1	282	49	sp|O76083|PDE9A_HUMAN High affinity cGMP-specific 3',5'-cyclic phosphodiesterase 9A OS=Homo sapiens GN=PDE9A PE=1 SV=1	411	162	6e-47
Plat_comp7418_c0_seq1	667	39	sp|Q9Y2A9|B3GN3_HUMAN N-acetyllactosaminide beta-1,3-N-acetylglucosaminyltransferase 3 OS=Homo sapiens GN=B3GNT3 PE=1 SV=2	326	130	5e-34
Plat_comp7427_c0_seq1	4308	43	sp|P40189|IL6RB_HUMAN Interleukin-6 receptor subunit beta OS=Homo sapiens GN=IL6ST PE=1 SV=2	937	365	4e-106
Plat_comp7431_c0_seq1	239	126	sp|Q5R8J8|DNJB4_PONAB DnaJ homolog subfamily B member 4 OS=Pongo abelii GN=DNAJB4 PE=2 SV=1	342	136	1e-38
Plat_comp7437_c0_seq1	507	18	sp|Q8BGS2|BOLA2_MOUSE BolA-like protein 2 OS=Mus musculus GN=Bola2 PE=1 SV=1	318	127	3e-36
Plat_comp7462_c0_seq1	1090	9	sp|Q5HZT8|TM251_XENTR Transmembrane protein 251 OS=Xenopus tropicalis GN=tmem251 PE=2 SV=2	326	130	2e-34
Plat_comp7462_c0_seq2	1149	9	sp|Q8N6I4|TM251_HUMAN Transmembrane protein 251 OS=Homo sapiens GN=TMEM251 PE=2 SV=4	326	130	2e-34
Plat_comp7479_c0_seq1	2089	197	sp|Q5RCV8|RNF13_PONAB E3 ubiquitin-protein ligase RNF13 OS=Pongo abelii GN=RNF13 PE=2 SV=1	1176	457	1e-153
Plat_comp7495_c0_seq1	1198	36	sp|P04176|PH4H_RAT Phenylalanine-4-hydroxylase OS=Rattus norvegicus GN=Pah PE=1 SV=3	1520	590	0.0
Plat_comp7505_c0_seq1	263	4	sp|Q9EQT1|PDGFD_RAT Platelet-derived growth factor D OS=Rattus norvegicus GN=Pdgfd PE=2 SV=1	127	53.5	3e-08
Plat_comp7506_c0_seq1	619	4	sp|Q5BJS2|LHFP_RAT Lipoma HMGIC fusion partner OS=Rattus norvegicus GN=Lhfp PE=2 SV=1	119	50.4	1e-06
Plat_comp7515_c0_seq1	647	45	sp|Q90805|CNG1_CHICK Cyclic nucleotide-gated channel cone photoreceptor subunit alpha OS=Gallus gallus PE=2 SV=1	609	239	3e-72
Plat_comp7518_c0_seq1	903	17	sp|Q7PCJ8|SAT2_BOVIN Diamine acetyltransferase 2 OS=Bos taurus GN=SAT2 PE=2 SV=1	471	186	3e-56
Plat_comp7525_c0_seq1	588	19	sp|Q8WNY2|KCNH2_RABIT Potassium voltage-gated channel subfamily H member 2 OS=Oryctolagus cuniculus GN=KCNH2 PE=2 SV=3	297	119	1e-42
Plat_comp7531_c0_seq1	2555	203	sp|Q13018|PLA2R_HUMAN Secretory phospholipase A2 receptor OS=Homo sapiens GN=PLA2R1 PE=1 SV=2	1397	542	1e-171
Plat_comp7535_c0_seq1	277	100	sp|P0ABK5|CYSK_ECOLI Cysteine synthase A OS=Escherichia coli (strain K12) GN=cysK PE=1 SV=2	466	184	7e-57
Plat_comp7537_c0_seq1	236	2	sp|O70511|ANK3_RAT Ankyrin-3 OS=Rattus norvegicus GN=Ank3 PE=1 SV=3	230	93.2	1e-21
Plat_comp7548_c0_seq1	2036	470	sp|Q9H9E1|ANRA2_HUMAN Ankyrin repeat family A protein 2 OS=Homo sapiens GN=ANKRA2 PE=1 SV=1	1280	497	1e-170
Plat_comp7605_c0_seq1	279	5	sp|O70491|STRA6_MOUSE Stimulated by retinoic acid gene 6 protein OS=Mus musculus GN=Stra6 PE=1 SV=1	152	63.2	3e-11
Plat_comp7606_c0_seq1	609	9	sp|Q5XG64|EMRE_XENLA Essential MCU regulator, mitochondrial OS=Xenopus laevis GN=smdt1 PE=3 SV=1	209	85.1	1e-19
Plat_comp7606_c0_seq2	610	9	sp|Q5XG64|EMRE_XENLA Essential MCU regulator, mitochondrial OS=Xenopus laevis GN=smdt1 PE=3 SV=1	209	85.1	1e-19
Plat_comp7610_c0_seq1	230	5	sp|Q62915|CSKP_RAT Peripheral plasma membrane protein CASK OS=Rattus norvegicus GN=Cask PE=1 SV=1	177	72.8	9e-15
Plat_comp7643_c0_seq1	1183	10	sp|Q01668|CAC1D_HUMAN Voltage-dependent L-type calcium channel subunit alpha-1D OS=Homo sapiens GN=CACNA1D PE=1 SV=2	660	258	2e-74
Plat_comp7652_c0_seq1	454	41	sp|Q9HCN4|GPN1_HUMAN GPN-loop GTPase 1 OS=Homo sapiens GN=GPN1 PE=1 SV=1	515	202	1e-62
Plat_comp7652_c0_seq2	952	7	sp|Q9HCN4|GPN1_HUMAN GPN-loop GTPase 1 OS=Homo sapiens GN=GPN1 PE=1 SV=1	857	334	3e-111
Plat_comp7656_c0_seq1	488	4	sp|Q86VF7|NRAP_HUMAN Nebulin-related-anchoring protein OS=Homo sapiens GN=NRAP PE=2 SV=2	441	174	1e-48
Plat_comp7665_c0_seq1	542	13	sp|P11716|RYR1_RABIT Ryanodine receptor 1 OS=Oryctolagus cuniculus GN=RYR1 PE=1 SV=1	828	323	7e-100
Plat_comp7668_c0_seq1	1005	1	sp|P05552|ADF1_DROME Transcription factor Adf-1 OS=Drosophila melanogaster GN=Adf1 PE=2 SV=2	126	53.1	1e-06
Plat_comp7686_c0_seq1	1326	16	sp|Q8K274|KT3K_MOUSE Ketosamine-3-kinase OS=Mus musculus GN=Fn3krp PE=2 SV=2	797	311	3e-101
Plat_comp7686_c0_seq2	1394	16	sp|Q8K274|KT3K_MOUSE Ketosamine-3-kinase OS=Mus musculus GN=Fn3krp PE=2 SV=2	1125	437	2e-150
Plat_comp7717_c0_seq1	227	7	sp|O73700|CAC1D_CHICK Voltage-dependent L-type calcium channel subunit alpha-1D OS=Gallus gallus GN=CACNA1D PE=2 SV=1	123	52.0	1e-07
Plat_comp7762_c1_seq1	557	47	sp|P98199|AT8B2_MOUSE Phospholipid-transporting ATPase ID OS=Mus musculus GN=Atp8b2 PE=2 SV=2	762	298	2e-92
Plat_comp7781_c0_seq1	689	3	sp|Q8R2L5|RT18C_MOUSE 28S ribosomal protein S18c, mitochondrial OS=Mus musculus GN=Mrps18c PE=2 SV=1	263	105	9e-27
Plat_comp7781_c0_seq2	752	3	sp|Q8R2L5|RT18C_MOUSE 28S ribosomal protein S18c, mitochondrial OS=Mus musculus GN=Mrps18c PE=2 SV=1	263	105	1e-26
Plat_comp7789_c0_seq1	2184	2	sp|Q8WVR3|CG043_HUMAN Uncharacterized protein C7orf43 OS=Homo sapiens GN=C7orf43 PE=1 SV=2	1783	691	0.0
Plat_comp7789_c0_seq2	2183	2	sp|Q8WVR3|CG043_HUMAN Uncharacterized protein C7orf43 OS=Homo sapiens GN=C7orf43 PE=1 SV=2	1783	691	0.0
Plat_comp7790_c0_seq1	1993	166	sp|O15553|MEFV_HUMAN Pyrin OS=Homo sapiens GN=MEFV PE=1 SV=1	477	188	2e-49
Plat_comp7790_c0_seq2	678	67	sp|P14373|TRI27_HUMAN Zinc finger protein RFP OS=Homo sapiens GN=TRIM27 PE=1 SV=1	195	79.7	8e-16
Plat_comp7792_c0_seq1	1375	229	sp|Q6ZMV9|KIF6_HUMAN Kinesin-like protein KIF6 OS=Homo sapiens GN=KIF6 PE=1 SV=3	1579	612	0.0
Plat_comp7792_c0_seq2	2076	1	sp|Q6ZMV9|KIF6_HUMAN Kinesin-like protein KIF6 OS=Homo sapiens GN=KIF6 PE=1 SV=3	360	143	4e-34
Plat_comp7799_c1_seq1	892	3	sp|Q7T3I0|ZC4H2_DANRE Zinc finger C4H2 domain-containing protein OS=Danio rerio GN=zc4h2 PE=2 SV=1	919	358	4e-123
Plat_comp7800_c1_seq1	2864	500	sp|Q8NFD2|ANKK1_HUMAN Ankyrin repeat and protein kinase domain-containing protein 1 OS=Homo sapiens GN=ANKK1 PE=2 SV=1	1509	585	0.0
Plat_comp7812_c0_seq1	303	19	sp|P51400|RED1_RAT Double-stranded RNA-specific editase 1 OS=Rattus norvegicus GN=Adarb1 PE=1 SV=1	421	166	5e-48
Plat_comp7822_c0_seq1	334	7	sp|Q9Z1T4|CNKR2_RAT Connector enhancer of kinase suppressor of ras 2 OS=Rattus norvegicus GN=Cnksr2 PE=1 SV=1	231	93.6	2e-21
Plat_comp7829_c0_seq1	776	1	sp|O95567|CV031_HUMAN Uncharacterized protein C22orf31 OS=Homo sapiens GN=C22orf31 PE=2 SV=1	144	60.1	3e-09
Plat_comp7850_c0_seq1	312	4	sp|Q8JI10|DMX1A_DANRE Diencephalon/mesencephalon homeobox protein 1-A OS=Danio rerio GN=dmbx1a PE=2 SV=1	195	79.7	2e-17
Plat_comp7857_c0_seq1	680	3	sp|Q70Z53|F10C1_HUMAN Protein FRA10AC1 OS=Homo sapiens GN=FRA10AC1 PE=1 SV=3	415	164	3e-47
Plat_comp7857_c1_seq1	550	3	sp|Q8BP78|F10C1_MOUSE Protein FRA10AC1 homolog OS=Mus musculus GN=Fra10ac1 PE=1 SV=3	458	181	3e-54
Plat_comp7858_c0_seq1	298	2	sp|Q13009|TIAM1_HUMAN T-lymphoma invasion and metastasis-inducing protein 1 OS=Homo sapiens GN=TIAM1 PE=1 SV=2	260	104	2e-25
Plat_comp7870_c0_seq1	371	1	sp|E7FKV8|PK1L1_ORYLA Polycystic kidney disease 1 like 1 OS=Oryzias latipes GN=pkd1l1 PE=1 SV=2	172	70.9	2e-13
Plat_comp7885_c0_seq1	315	3	sp|Q02388|CO7A1_HUMAN Collagen alpha-1(VII) chain OS=Homo sapiens GN=COL7A1 PE=1 SV=2	148	61.6	2e-10
Plat_comp7887_c0_seq1	457	500	sp|Q1KKV4|HXCDA_TAKRU Homeobox protein Hox-C13a OS=Takifugu rubripes GN=hoxc13a PE=3 SV=1	602	236	2e-76
Plat_comp7887_c0_seq2	393	500	sp|Q1KKV4|HXCDA_TAKRU Homeobox protein Hox-C13a OS=Takifugu rubripes GN=hoxc13a PE=3 SV=1	416	164	6e-49
Plat_comp7898_c0_seq1	2925	116	sp|Q92051|CAHZ_DANRE Carbonic anhydrase OS=Danio rerio GN=cahz PE=1 SV=2	1191	463	2e-154
Plat_comp7918_c0_seq1	215	2	sp|B5X8I6|CD048_SALSA Neuropeptide-like protein C4orf48 homolog OS=Salmo salar PE=3 SV=1	120	50.8	2e-08
Plat_comp7921_c0_seq1	1805	7	sp|Q5HZI2|C2C4C_MOUSE C2 calcium-dependent domain-containing protein 4C OS=Mus musculus GN=C2cd4cC2CD4 family PE=2 SV=1	764	298	7e-93
Plat_comp7923_c0_seq1	308	2	sp|Q7TQP0|GP141_MOUSE Probable G-protein coupled receptor 141 OS=Mus musculus GN=Gpr141 PE=2 SV=1	184	75.5	3e-16
Plat_comp7927_c1_seq1	1024	4	sp|Q86TL2|TM110_HUMAN Transmembrane protein 110 OS=Homo sapiens GN=TMEM110 PE=2 SV=1	694	271	2e-87
Plat_comp7931_c0_seq1	276	183	sp|O42820|EF1A_SCHCO Elongation factor 1-alpha OS=Schizophyllum commune GN=TEF1 PE=3 SV=1	227	92.0	1e-21
Plat_comp7932_c0_seq1	272	4	sp|Q8CDM1|ATAD2_MOUSE ATPase family AAA domain-containing protein 2 OS=Mus musculus GN=Atad2 PE=1 SV=1	170	70.1	1e-13
Plat_comp7961_c0_seq1	2544	7	sp|Q5TGY1|TMCO4_HUMAN Transmembrane and coiled-coil domain-containing protein 4 OS=Homo sapiens GN=TMCO4 PE=2 SV=1	1069	416	2e-132
Plat_comp7969_c0_seq1	932	13	sp|O54960|CAPON_RAT Carboxyl-terminal PDZ ligand of neuronal nitric oxide synthase protein OS=Rattus norvegicus GN=Nos1ap PE=1 SV=1	712	278	5e-88
Plat_comp7999_c0_seq1	227	85	sp|A2ARV4|LRP2_MOUSE Low-density lipoprotein receptor-related protein 2 OS=Mus musculus GN=Lrp2 PE=1 SV=1	265	106	3e-26
Plat_comp8016_c0_seq1	269	8	sp|Q14C87|T132D_HUMAN Transmembrane protein 132D OS=Homo sapiens GN=TMEM132D PE=1 SV=1	265	106	3e-26
Plat_comp8024_c0_seq1	740	15	sp|Q8AYS8|KCMA1_CHICK Calcium-activated potassium channel subunit alpha-1 OS=Gallus gallus GN=KCNMA1 PE=1 SV=2	1042	405	1e-131
Plat_comp8025_c0_seq1	262	8	sp|Q61115|PTC1_MOUSE Protein patched homolog 1 OS=Mus musculus GN=Ptch1 PE=1 SV=1	397	157	5e-44
Plat_comp8070_c0_seq1	1074	8	sp|Q0V947|T161A_DANRE Transmembrane protein 161A OS=Danio rerio GN=tmem161a PE=2 SV=2	1269	493	5e-171
Plat_comp8074_c0_seq1	226	2	sp|Q8N0X2|SPG16_HUMAN Sperm-associated antigen 16 protein OS=Homo sapiens GN=SPAG16 PE=2 SV=2	154	63.9	8e-12
Plat_comp8075_c0_seq1	320	52	sp|P27658|CO8A1_HUMAN Collagen alpha-1(VIII) chain OS=Homo sapiens GN=COL8A1 PE=1 SV=2	350	139	7e-38
Plat_comp8078_c0_seq2	753	9	sp|A1L3H4|BL1S5_XENLA Biogenesis of lysosome-related organelles complex 1 subunit 5 OS=Xenopus laevis GN=bloc1s5 PE=2 SV=1	370	147	1e-41
Plat_comp8093_c0_seq1	273	16	sp|P10394|POL4_DROME Retrovirus-related Pol polyprotein from transposon 412 OS=Drosophila melanogaster GN=POL PE=3 SV=1	177	72.8	2e-14
Plat_comp8100_c0_seq1	1991	450	sp|Q8SQ01|NR1I2_MACMU Nuclear receptor subfamily 1 group I member 2 OS=Macaca mulatta GN=NR1I2 PE=2 SV=1	835	326	2e-102
Plat_comp8102_c0_seq1	516	303	sp|P61227|RAP2B_RAT Ras-related protein Rap-2b OS=Rattus norvegicus GN=Rap2b PE=2 SV=1	392	155	4e-46
Plat_comp8103_c1_seq1	2293	14	sp|Q9H3Q1|BORG4_HUMAN Cdc42 effector protein 4 OS=Homo sapiens GN=CDC42EP4 PE=1 SV=1	540	212	4e-60
Plat_comp8110_c0_seq1	245	500	sp|Q3YX77|PNP_SHISS Polyribonucleotide nucleotidyltransferase OS=Shigella sonnei (strain Ss046) GN=pnp PE=3 SV=2	402	159	1e-45
Plat_comp8111_c0_seq1	1550	33	sp|Q8UUZ1|MB212_DANRE Protein mab-21-like 2 OS=Danio rerio GN=mab21l2 PE=2 SV=1	1866	723	0.0
Plat_comp8113_c0_seq1	262	94	sp|Q6V1P9|PCD23_HUMAN Protocadherin-23 OS=Homo sapiens GN=DCHS2 PE=2 SV=1	195	79.7	7e-17
Plat_comp8120_c0_seq1	1552	8	sp|Q4R7V3|FR1OP_MACFA FGFR1 oncogene partner OS=Macaca fascicularis GN=FGFR1OP PE=2 SV=1	450	177	1e-48
Plat_comp8120_c0_seq2	1510	8	sp|Q4R7V3|FR1OP_MACFA FGFR1 oncogene partner OS=Macaca fascicularis GN=FGFR1OP PE=2 SV=1	604	237	6e-71
Plat_comp8133_c1_seq1	4429	500	sp|Q5ZIJ9|MIB2_CHICK E3 ubiquitin-protein ligase MIB2 OS=Gallus gallus GN=MIB2 PE=2 SV=1	3663	1415	0.0
Plat_comp8138_c0_seq1	220	8	sp|Q8WXG8|S100Z_HUMAN Protein S100-Z OS=Homo sapiens GN=S100Z PE=1 SV=4	112	47.8	3e-07
Plat_comp8138_c0_seq2	319	11	sp|P28318|M126_CHICK Protein MRP-126 OS=Gallus gallus PE=2 SV=1	119	50.4	8e-08
Plat_comp8152_c0_seq1 1 alpha subcomplex subunit 12 OS=Mus musculus GN=Ndufa12 PE=2 SV=2	467	184	1e-57
Plat_comp8156_c0_seq1	797	96	sp|P15153|RAC2_HUMAN Ras-related C3 botulinum toxin substrate 2 OS=Homo sapiens GN=RAC2 PE=1 SV=1	290	116	8e-30
Plat_comp8156_c1_seq1	513	500	sp|Q05144|RAC2_MOUSE Ras-related C3 botulinum toxin substrate 2 OS=Mus musculus GN=Rac2 PE=2 SV=1	622	244	1e-80
Plat_comp8166_c0_seq1	392	1	sp|Q8IYW2|CFA46_HUMAN Cilia- and flagella-associated protein 46 OS=Homo sapiens GN=CFAP46 PE=2 SV=3	122	51.6	2e-11
Plat_comp8192_c0_seq1	1606	414	sp|Q58D31|DHSO_BOVIN Sorbitol dehydrogenase OS=Bos taurus GN=SORD PE=2 SV=3	1364	530	0.0
Plat_comp8192_c0_seq2	1516	489	sp|Q58D31|DHSO_BOVIN Sorbitol dehydrogenase OS=Bos taurus GN=SORD PE=2 SV=3	1405	545	0.0
Plat_comp8197_c0_seq1	582	22	sp|Q6ZQY3|GADL1_HUMAN Acidic amino acid decarboxylase GADL1 OS=Homo sapiens GN=GADL1 PE=1 SV=4	607	238	5e-74
Plat_comp8220_c0_seq1	305	84	sp|Q5RF05|HGD_PONAB Homogentisate 1,2-dioxygenase OS=Pongo abelii GN=HGD PE=2 SV=1	511	201	4e-62
Plat_comp8234_c0_seq1	2824	109	sp|Q8NI36|WDR36_HUMAN WD repeat-containing protein 36 OS=Homo sapiens GN=WDR36 PE=1 SV=1	2489	963	0.0
Plat_comp8234_c0_seq2	2510	113	sp|Q8NI36|WDR36_HUMAN WD repeat-containing protein 36 OS=Homo sapiens GN=WDR36 PE=1 SV=1	2197	850	0.0
Plat_comp8245_c0_seq1	1309	12	sp|Q5SZD4|GLYL3_HUMAN Glycine N-acyltransferase-like protein 3 OS=Homo sapiens GN=GLYATL3 PE=2 SV=3	396	157	2e-42
Plat_comp8245_c0_seq2	602	8	sp|Q5SZD4|GLYL3_HUMAN Glycine N-acyltransferase-like protein 3 OS=Homo sapiens GN=GLYATL3 PE=2 SV=3	174	71.6	7e-14
Plat_comp8250_c0_seq1	791	4	sp|Q66S13|NATT4_THANI Natterin-4 OS=Thalassophryne nattereri PE=2 SV=1	356	141	1e-37
Plat_comp8268_c0_seq1	280	67	sp|P36513|UDB14_RABIT UDP-glucuronosyltransferase 2B14 OS=Oryctolagus cuniculus GN=UGT2B14 PE=2 SV=1	255	102	2e-25
Plat_comp8328_c1_seq1	1574	19	sp|Q13325|IFIT5_HUMAN Interferon-induced protein with tetratricopeptide repeats 5 OS=Homo sapiens GN=IFIT5 PE=1 SV=1	636	249	3e-74
Plat_comp8335_c1_seq1	3170	70	sp|Q9BYT1|S17A9_HUMAN Solute carrier family 17 member 9 OS=Homo sapiens GN=SLC17A9 PE=1 SV=2	1308	508	4e-168
Plat_comp8357_c0_seq1	567	238	sp|Q6P0E1|SOX2_DANRE Transcription factor Sox-2 OS=Danio rerio GN=sox2 PE=2 SV=1	745	291	3e-97
Plat_comp8357_c0_seq2	475	175	sp|Q6P0E1|SOX2_DANRE Transcription factor Sox-2 OS=Danio rerio GN=sox2 PE=2 SV=1	536	211	3e-66
Plat_comp8361_c0_seq1	1274	51	sp|P30919|ASPG_RAT N(4)-(Beta-N-acetylglucosaminyl)-L-asparaginase OS=Rattus norvegicus GN=Aga PE=1 SV=2	1013	394	2e-133
Plat_comp8383_c0_seq1	338	35	sp|Q6NV12|S20AA_DANRE Sodium-dependent phosphate transporter 1-A OS=Danio rerio GN=slc20a1a PE=2 SV=1	394	156	3e-44
Plat_comp8390_c0_seq1	1292	4	sp|Q6NV18|NHEJ1_DANRE Non-homologous end-joining factor 1 OS=Danio rerio GN=nhej1 PE=2 SV=1	619	243	7e-75
Plat_comp8412_c0_seq1	1203	115	sp|O73797|NTF7_DANRE Neurotrophin-7 OS=Danio rerio GN=ntf7 PE=2 SV=1	446	176	1e-50
Plat_comp8421_c0_seq1	849	7	sp|Q5BKR2|SL9B2_MOUSE Mitochondrial sodium/hydrogen exchanger 9B2 OS=Mus musculus GN=Slc9b2 PE=2 SV=2	189	77.4	2e-39
Plat_comp8426_c0_seq1	235	23	sp|Q63170|DYH7_RAT Dynein heavy chain 7, axonemal OS=Rattus norvegicus GN=Dnah7 PE=2 SV=2	319	127	2e-33
Plat_comp8452_c0_seq1	1244	500	sp|Q5U316|RAB35_RAT Ras-related protein Rab-35 OS=Rattus norvegicus GN=Rab35 PE=1 SV=1	479	189	9e-56
Plat_comp8454_c0_seq1	1724	3	sp|Q2KIS9|TSN8_BOVIN Tetraspanin-8 OS=Bos taurus GN=TSPAN8 PE=2 SV=1	142	59.3	1e-08
Plat_comp8460_c0_seq1	3211	4	sp|Q6NRW0|MTBP_XENLA Mdm2-binding protein OS=Xenopus laevis GN=mtbp PE=2 SV=1	1581	613	0.0
Plat_comp8461_c0_seq1	297	10	sp|Q2KHS5|MOG2A_XENLA 2-acylglycerol O-acyltransferase 2-A OS=Xenopus laevis GN=mogat2-a PE=2 SV=1	165	68.2	2e-13
Plat_comp8461_c0_seq2	297	14	sp|Q2KHS5|MOG2A_XENLA 2-acylglycerol O-acyltransferase 2-A OS=Xenopus laevis GN=mogat2-a PE=2 SV=1	241	97.4	5e-24
Plat_comp8469_c0_seq1	3374	104	sp|Q8TE96|DQX1_HUMAN ATP-dependent RNA helicase DQX1 OS=Homo sapiens GN=DQX1 PE=2 SV=2	1469	570	0.0
Plat_comp8469_c0_seq2	3358	104	sp|Q8TE96|DQX1_HUMAN ATP-dependent RNA helicase DQX1 OS=Homo sapiens GN=DQX1 PE=2 SV=2	1469	570	0.0
Plat_comp8483_c0_seq1	2524	440	sp|O15182|CETN3_HUMAN Centrin-3 OS=Homo sapiens GN=CETN3 PE=1 SV=2	622	244	1e-73
Plat_comp8487_c0_seq1	2859	48	sp|Q6DI35|TFP11_DANRE Tuftelin-interacting protein 11 OS=Danio rerio GN=tfip11 PE=1 SV=1	3097	1197	0.0
Plat_comp8488_c0_seq1	292	6	sp|Q64230|MEP1A_RAT Meprin A subunit alpha OS=Rattus norvegicus GN=Mep1a PE=1 SV=2	329	131	4e-35
Plat_comp8492_c0_seq1	1826	11	sp|Q9Y2B9|IPKG_HUMAN cAMP-dependent protein kinase inhibitor gamma OS=Homo sapiens GN=PKIG PE=2 SV=1	179	73.6	3e-14
Plat_comp8500_c0_seq1	470	59	sp|P45883|ACBP_PELRI Acyl-CoA-binding protein homolog OS=Pelophylax ridibundus PE=1 SV=2	288	115	6e-32
Plat_comp8500_c0_seq3	470	59	sp|P45883|ACBP_PELRI Acyl-CoA-binding protein homolog OS=Pelophylax ridibundus PE=1 SV=2	288	115	6e-32
Plat_comp8502_c0_seq1	2901	500	sp|Q9TTY2|FER_CANFA Tyrosine-protein kinase Fer OS=Canis familiaris GN=FER PE=2 SV=1	2864	1107	0.0
Plat_comp8505_c0_seq1	535	12	sp|Q9UHR4|BI2L1_HUMAN Brain-specific angiogenesis inhibitor 1-associated protein 2-like protein 1 OS=Homo sapiens GN=BAIAP2L1 PE=1 SV=2	248	100	3e-23
Plat_comp8505_c1_seq1	2113	12	sp|Q3KR97|BI2L1_RAT Brain-specific angiogenesis inhibitor 1-associated protein 2-like protein 1 OS=Rattus norvegicus GN=Baiap2l1 PE=2 SV=1	1084	422	8e-138
Plat_comp8508_c0_seq1	989	91	sp|P18910|ANPRA_RAT Atrial natriuretic peptide receptor 1 OS=Rattus norvegicus GN=Npr1 PE=1 SV=1	319	127	5e-43
Plat_comp8515_c0_seq1	393	3	sp|Q3UMB5|SMCR8_MOUSE Smith-Magenis syndrome chromosomal region candidate gene 8 protein homolog OS=Mus musculus GN=Smcr8 PE=1 SV=2	271	108	2e-26
Plat_comp8521_c0_seq1	1554	3	sp|Q9BWC9|CC106_HUMAN Coiled-coil domain-containing protein 106 OS=Homo sapiens GN=CCDC106 PE=1 SV=1	213	86.7	2e-17
Plat_comp8522_c0_seq1	281	3	sp|Q8N2E2|VWDE_HUMAN von Willebrand factor D and EGF domain-containing protein OS=Homo sapiens GN=VWDE PE=2 SV=4	274	110	2e-27
Plat_comp8541_c0_seq2	1744	88	sp|Q28F72|CCNC_XENTR Cyclin-C OS=Xenopus tropicalis GN=ccnc PE=2 SV=1	1320	513	2e-178
Plat_comp8543_c0_seq1	1442	87	sp|Q91VM9|IPYR2_MOUSE Inorganic pyrophosphatase 2, mitochondrial OS=Mus musculus GN=Ppa2 PE=1 SV=1	1064	414	1e-140
Plat_comp8545_c0_seq2	3430	249	sp|P36776|LONM_HUMAN Lon protease homolog, mitochondrial OS=Homo sapiens GN=LONP1 PE=1 SV=2	3290	1271	0.0
Plat_comp8546_c0_seq1	889	39	sp|P30151|EF1B_XENLA Elongation factor 1-beta OS=Xenopus laevis GN=eef1b PE=1 SV=3	761	297	4e-99
Plat_comp8546_c0_seq2	993	39	sp|P29692|EF1D_HUMAN Elongation factor 1-delta OS=Homo sapiens GN=EEF1D PE=1 SV=5	658	258	2e-82
Plat_comp8546_c0_seq3	1287	39	sp|P24534|EF1B_HUMAN Elongation factor 1-beta OS=Homo sapiens GN=EEF1B2 PE=1 SV=3	755	295	2e-96
Plat_comp8546_c0_seq4	1391	39	sp|P29692|EF1D_HUMAN Elongation factor 1-delta OS=Homo sapiens GN=EEF1D PE=1 SV=5	675	264	4e-83
Plat_comp8547_c0_seq1	1501	23	sp|Q9UFF9|CNOT8_HUMAN CCR4-NOT transcription complex subunit 8 OS=Homo sapiens GN=CNOT8 PE=1 SV=1	1280	497	2e-173
Plat_comp8553_c0_seq1	1499	4	sp|P38718|MPC2_RAT Mitochondrial pyruvate carrier 2 OS=Rattus norvegicus GN=Mpc2 PE=2 SV=1	150	62.4	4e-10
Plat_comp8553_c0_seq2	575	17	sp|O95563|MPC2_HUMAN Mitochondrial pyruvate carrier 2 OS=Homo sapiens GN=MPC2 PE=1 SV=1	424	167	2e-51
Plat_comp8555_c0_seq1 cytochrome b small subunit B, mitochondrial OS=Danio rerio GN=sdhdb PE=2 SV=1	598	234	6e-76
Plat_comp8557_c0_seq1	2332	500	sp|Q96S55|WRIP1_HUMAN ATPase WRNIP1 OS=Homo sapiens GN=WRNIP1 PE=1 SV=2	1749	678	0.0
Plat_comp8558_c0_seq1	658	24	sp|Q64318|ZEB1_MOUSE Zinc finger E-box-binding homeobox 1 OS=Mus musculus GN=Zeb1 PE=1 SV=1	577	226	1e-66
Plat_comp8558_c0_seq2	1385	500	sp|P36197|ZEB1_CHICK Zinc finger E-box-binding homeobox 1 OS=Gallus gallus GN=ZEB1 PE=2 SV=1	1054	410	3e-130
Plat_comp8560_c0_seq1	787	2	sp|Q7Z3F1|GP155_HUMAN Integral membrane protein GPR155 OS=Homo sapiens GN=GPR155 PE=2 SV=2	643	252	1e-75
Plat_comp8560_c0_seq2	354	2	sp|Q7Z3F1|GP155_HUMAN Integral membrane protein GPR155 OS=Homo sapiens GN=GPR155 PE=2 SV=2	361	143	6e-39
Plat_comp8562_c0_seq1	1025	6	sp|Q92982|NINJ1_HUMAN Ninjurin-1 OS=Homo sapiens GN=NINJ1 PE=1 SV=2	311	124	1e-32
[truncated: 51,529 more rows]
