# Supplementary material for: The gonadal transcriptome of the unisexual Amazon molly Poecilia formosa in comparison to its sexual ancestors, Poecilia mexicana and Poecilia latipinna
Source: BMC Genomics. 2018 Jan 3;19:12. doi: 10.1186/s12864-017-4382-2 (PMC5753479; doi:10.1186/s12864-017-4382-2)
Supplement: Supplementary file 9 — Blast results for the sequence comparisons between the Poecilia mexicana transcriptome and the Uniprot/Swiss-Prot database. (TXT 8636 kb) [file 12864_2017_4382_MOESM9_ESM.txt]

QueryName	QueryLength	NumberHits	HitName	HitDescription	Score	Bits	Evalue
Pmex_comp3_c0_seq1	302	19	sp|Q9R0C8|VAV3_MOUSE Guanine nucleotide exchange factor VAV3 OS=Mus musculus GN=Vav3 PE=1 SV=2	414	164	1e-46
Pmex_comp3_c1_seq1	468	9	sp|Q9R0C8|VAV3_MOUSE Guanine nucleotide exchange factor VAV3 OS=Mus musculus GN=Vav3 PE=1 SV=2	502	197	6e-58
Pmex_comp5_c0_seq1	654	4	sp|Q6ZN30|BNC2_HUMAN Zinc finger protein basonuclin-2 OS=Homo sapiens GN=BNC2 PE=1 SV=1	628	246	8e-74
Pmex_comp5_c0_seq2	246	4	sp|Q01954|BNC1_HUMAN Zinc finger protein basonuclin-1 OS=Homo sapiens GN=BNC1 PE=1 SV=2	306	122	5e-32
Pmex_comp16_c1_seq1	246	4	sp|O76090|BEST1_HUMAN Bestrophin-1 OS=Homo sapiens GN=BEST1 PE=1 SV=1	147	61.2	8e-11
Pmex_comp22_c0_seq1	304	114	sp|P56476|GBRR2_MOUSE Gamma-aminobutyric acid receptor subunit rho-2 OS=Mus musculus GN=Gabrr2 PE=2 SV=4	515	202	1e-62
Pmex_comp32_c0_seq1	680	42	sp|Q9DDD0|NRX1A_CHICK Neurexin-1 (Fragment) OS=Gallus gallus GN=NRXN1 PE=2 SV=1	765	299	6e-92
Pmex_comp32_c1_seq1	219	17	sp|Q9DDD0|NRX1A_CHICK Neurexin-1 (Fragment) OS=Gallus gallus GN=NRXN1 PE=2 SV=1	247	99.8	4e-24
Pmex_comp35_c0_seq1	450	4	sp|Q8BV66|IFI44_MOUSE Interferon-induced protein 44 OS=Mus musculus GN=Ifi44 PE=2 SV=1	181	74.3	1e-14
Pmex_comp35_c0_seq2	635	5	sp|Q8BV66|IFI44_MOUSE Interferon-induced protein 44 OS=Mus musculus GN=Ifi44 PE=2 SV=1	270	108	3e-26
Pmex_comp36_c0_seq1	811	1	sp|Q12830|BPTF_HUMAN Nucleosome-remodeling factor subunit BPTF OS=Homo sapiens GN=BPTF PE=1 SV=3	157	65.1	2e-10
Pmex_comp38_c0_seq1	1064	64	sp|Q9QUN7|TLR2_MOUSE Toll-like receptor 2 OS=Mus musculus GN=Tlr2 PE=1 SV=1	372	147	1e-37
Pmex_comp41_c0_seq1	257	34	sp|Q02294|CAC1B_RAT Voltage-dependent N-type calcium channel subunit alpha-1B OS=Rattus norvegicus GN=Cacna1b PE=1 SV=1	301	120	5e-31
Pmex_comp66_c0_seq1	282	7	sp|Q61510|TRI25_MOUSE E3 ubiquitin/ISG15 ligase TRIM25 OS=Mus musculus GN=Trim25 PE=1 SV=2	178	73.2	1e-14
Pmex_comp68_c0_seq1	388	5	sp|Q91ZU6|DYST_MOUSE Dystonin OS=Mus musculus GN=Dst PE=1 SV=2	345	137	4e-36
Pmex_comp70_c0_seq1	446	16	sp|Q8CIZ8|VWF_MOUSE von Willebrand factor OS=Mus musculus GN=Vwf PE=1 SV=2	184	75.5	1e-14
Pmex_comp70_c1_seq1	349	4	sp|Q28833|VWF_PIG von Willebrand factor (Fragment) OS=Sus scrofa GN=VWF PE=2 SV=2	241	97.4	2e-22
Pmex_comp75_c0_seq1	571	8	sp|Q8WTR4|GDPD5_HUMAN Glycerophosphodiester phosphodiesterase domain-containing protein 5 OS=Homo sapiens GN=GDPD5 PE=2 SV=2	267	107	2e-25
Pmex_comp75_c1_seq1	1032	18	sp|Q3KTM2|GDPD5_CHICK Glycerophosphodiester phosphodiesterase domain-containing protein 5 OS=Gallus gallus GN=GDPD5 PE=1 SV=1	841	328	1e-105
Pmex_comp76_c0_seq1	1165	7	sp|Q9QXY2|SRCN1_RAT SRC kinase signaling inhibitor 1 OS=Rattus norvegicus GN=Srcin1 PE=1 SV=1	982	382	3e-120
Pmex_comp76_c1_seq1	284	3	sp|Q9QXY2|SRCN1_RAT SRC kinase signaling inhibitor 1 OS=Rattus norvegicus GN=Srcin1 PE=1 SV=1	307	122	8e-32
Pmex_comp88_c0_seq1	1195	151	sp|Q9BE71|LRFN2_MACFA Leucine-rich repeat and fibronectin type-III domain-containing protein 2 OS=Macaca fascicularis GN=LRFN2 PE=2 SV=1	1018	396	6e-129
Pmex_comp88_c1_seq1	348	166	sp|Q460M5|LRFN2_RAT Leucine-rich repeat and fibronectin type-III domain-containing protein 2 OS=Rattus norvegicus GN=Lrfn2 PE=1 SV=1	439	173	5e-50
Pmex_comp91_c0_seq1	473	137	sp|Q6ETK3|P2C11_ORYSJ Probable protein phosphatase 2C 11 OS=Oryza sativa subsp. japonica GN=Os02g0180000 PE=2 SV=1	296	118	1e-30
Pmex_comp94_c0_seq1	616	28	sp|P0CT40|TF29_SCHPO Transposon Tf2-9 polyprotein OS=Schizosaccharomyces pombe (strain 972 / ATCC 24843) GN=Tf2-9 PE=3 SV=1	299	119	4e-29
Pmex_comp96_c0_seq1	405	5	sp|Q03001|DYST_HUMAN Dystonin OS=Homo sapiens GN=DST PE=1 SV=4	374	148	7e-40
Pmex_comp96_c1_seq1	479	19	sp|Q03001|DYST_HUMAN Dystonin OS=Homo sapiens GN=DST PE=1 SV=4	612	240	3e-71
Pmex_comp97_c0_seq1	722	306	sp|Q5DRD3|PCDBF_PANTR Protocadherin beta-15 OS=Pan troglodytes GN=PCDHB15 PE=3 SV=1	607	238	2e-71
Pmex_comp99_c1_seq1	245	2	sp|P49259|PLA2R_BOVIN Secretory phospholipase A2 receptor OS=Bos taurus GN=PLA2R1 PE=1 SV=1	125	52.8	9e-08
Pmex_comp102_c0_seq1	288	7	sp|P60756|MDGA2_RAT MAM domain-containing glycosylphosphatidylinositol anchor protein 2 OS=Rattus norvegicus GN=Mdga2 PE=2 SV=1	370	147	2e-40
Pmex_comp102_c0_seq2	365	79	sp|P60755|MDGA2_MOUSE MAM domain-containing glycosylphosphatidylinositol anchor protein 2 OS=Mus musculus GN=Mdga2 PE=1 SV=1	490	193	1e-56
Pmex_comp104_c1_seq1	547	492	sp|P32312|OPSG2_CARAU Green-sensitive opsin-2 OS=Carassius auratus PE=1 SV=1	807	315	3e-106
Pmex_comp108_c0_seq1	881	6	sp|Q9NZH0|GPC5B_HUMAN G-protein coupled receptor family C group 5 member B OS=Homo sapiens GN=GPRC5B PE=2 SV=2	429	169	1e-47
Pmex_comp108_c0_seq2	881	6	sp|Q9NZH0|GPC5B_HUMAN G-protein coupled receptor family C group 5 member B OS=Homo sapiens GN=GPRC5B PE=2 SV=2	429	169	1e-47
Pmex_comp108_c1_seq1	608	7	sp|Q9NZH0|GPC5B_HUMAN G-protein coupled receptor family C group 5 member B OS=Homo sapiens GN=GPRC5B PE=2 SV=2	275	110	4e-27
Pmex_comp119_c0_seq1	307	3	sp|O75352|MPU1_HUMAN Mannose-P-dolichol utilization defect 1 protein OS=Homo sapiens GN=MPDU1 PE=1 SV=2	112	47.8	2e-06
Pmex_comp121_c0_seq1	279	10	sp|Q9BVH7|SIA7E_HUMAN Alpha-N-acetylgalactosaminide alpha-2,6-sialyltransferase 5 OS=Homo sapiens GN=ST6GALNAC5 PE=2 SV=1	411	162	1e-48
Pmex_comp121_c1_seq1	611	19	sp|Q9BVH7|SIA7E_HUMAN Alpha-N-acetylgalactosaminide alpha-2,6-sialyltransferase 5 OS=Homo sapiens GN=ST6GALNAC5 PE=2 SV=1	303	121	3e-31
Pmex_comp124_c0_seq1	625	198	sp|Q14258|TRI25_HUMAN E3 ubiquitin/ISG15 ligase TRIM25 OS=Homo sapiens GN=TRIM25 PE=1 SV=2	280	112	5e-27
Pmex_comp124_c0_seq2	1109	66	sp|Q5R760|TRI16_PONAB Tripartite motif-containing protein 16 OS=Pongo abelii GN=TRIM16 PE=2 SV=1	320	127	3e-31
Pmex_comp130_c0_seq1	214	49	sp|O13146|EPHA3_DANRE Ephrin type-A receptor 3 OS=Danio rerio GN=epha3 PE=2 SV=1	286	114	2e-29
Pmex_comp130_c1_seq1	305	42	sp|O13146|EPHA3_DANRE Ephrin type-A receptor 3 OS=Danio rerio GN=epha3 PE=2 SV=1	218	88.6	8e-20
Pmex_comp136_c0_seq1	361	7	sp|Q9QYC6|GPR37_RAT Prosaposin receptor GPR37 OS=Rattus norvegicus GN=Gpr37 PE=2 SV=1	262	105	8e-26
Pmex_comp139_c1_seq1	338	14	sp|Q0II80|GDIR3_BOVIN Rho GDP-dissociation inhibitor 3 OS=Bos taurus GN=ARHGDIG PE=2 SV=1	295	118	4e-32
Pmex_comp142_c0_seq1	205	30	sp|Q6UWM9|UD2A3_HUMAN UDP-glucuronosyltransferase 2A3 OS=Homo sapiens GN=UGT2A3 PE=2 SV=2	170	70.1	4e-14
Pmex_comp157_c1_seq1	577	23	sp|Q5VZV1|MT21C_HUMAN Protein-lysine methyltransferase METTL21C OS=Homo sapiens GN=METTL21C PE=1 SV=1	422	167	2e-49
Pmex_comp159_c0_seq1	306	50	sp|P54758|EPHA6_RAT Ephrin type-A receptor 6 OS=Rattus norvegicus GN=Epha6 PE=2 SV=2	278	111	7e-28
Pmex_comp175_c0_seq1	326	40	sp|P28840|NEC1_RAT Neuroendocrine convertase 1 OS=Rattus norvegicus GN=Pcsk1 PE=2 SV=1	313	125	1e-32
Pmex_comp176_c0_seq1	686	32	sp|Q8JZR4|EAA5_MOUSE Excitatory amino acid transporter 5 OS=Mus musculus GN=Slc1a7 PE=2 SV=1	663	259	2e-81
Pmex_comp182_c0_seq1	436	61	sp|Q5U308|LRC8D_RAT Volume-regulated anion channel subunit LRRC8D OS=Rattus norvegicus GN=Lrrc8d PE=2 SV=1	168	69.3	9e-13
Pmex_comp182_c1_seq1	225	3	sp|Q8BGR2|LRC8D_MOUSE Volume-regulated anion channel subunit LRRC8D OS=Mus musculus GN=Lrrc8d PE=2 SV=1	116	49.3	9e-07
Pmex_comp184_c1_seq1	259	32	sp|Q8IV35|WDR49_HUMAN WD repeat-containing protein 49 OS=Homo sapiens GN=WDR49 PE=2 SV=1	146	60.8	1e-10
Pmex_comp189_c0_seq1	527	5	sp|Q9ESW8|PGPI_MOUSE Pyroglutamyl-peptidase 1 OS=Mus musculus GN=Pgpep1 PE=2 SV=1	242	97.8	1e-23
Pmex_comp189_c1_seq1	470	55	sp|Q76IC5|PGPI_RAT Pyroglutamyl-peptidase 1 OS=Rattus norvegicus GN=Pgpep1 PE=1 SV=1	486	191	4e-60
Pmex_comp190_c0_seq1	224	2	sp|A0ZSK4|STXB_SYNVE Neoverrucotoxin subunit beta OS=Synanceia verrucosa PE=1 SV=1	109	46.6	7e-06
Pmex_comp202_c0_seq1	519	3	sp|Q95LR0|MAAT1_MACFA Protein MAATS1 OS=Macaca fascicularis GN=MAATS1 PE=2 SV=2	317	126	1e-32
Pmex_comp202_c1_seq1	232	3	sp|Q95LR0|MAAT1_MACFA Protein MAATS1 OS=Macaca fascicularis GN=MAATS1 PE=2 SV=2	218	88.6	2e-20
Pmex_comp205_c0_seq1	575	11	sp|P23770|GATA2_XENLA GATA-binding factor 2 OS=Xenopus laevis GN=gata2 PE=2 SV=1	489	192	2e-57
Pmex_comp209_c0_seq1	781	20	sp|Q501W4|VTCN1_RAT V-set domain-containing T-cell activation inhibitor 1 OS=Rattus norvegicus GN=Vtcn1 PE=2 SV=1	163	67.4	7e-12
Pmex_comp213_c0_seq1	342	57	sp|Q63150|DPYS_RAT Dihydropyrimidinase OS=Rattus norvegicus GN=Dpys PE=1 SV=2	503	198	4e-60
Pmex_comp213_c1_seq1	316	180	sp|Q14117|DPYS_HUMAN Dihydropyrimidinase OS=Homo sapiens GN=DPYS PE=1 SV=1	305	122	2e-32
Pmex_comp229_c0_seq1	327	53	sp|P23977|SC6A3_RAT Sodium-dependent dopamine transporter OS=Rattus norvegicus GN=Slc6a3 PE=2 SV=1	170	70.1	2e-13
Pmex_comp230_c0_seq1	301	9	sp|Q13402|MYO7A_HUMAN Unconventional myosin-VIIa OS=Homo sapiens GN=MYO7A PE=1 SV=2	353	140	1e-37
Pmex_comp230_c0_seq2	368	9	sp|P97479|MYO7A_MOUSE Unconventional myosin-VIIa OS=Mus musculus GN=Myo7a PE=1 SV=2	425	168	5e-47
Pmex_comp235_c0_seq1	304	1	sp|Q86IV4|Y4775_DICDI PH domain-containing protein DDB_G0274775 OS=Dictyostelium discoideum GN=DDB_G0274775 PE=3 SV=1	163	67.4	8e-13
Pmex_comp235_c1_seq1	340	1	sp|Q86IV4|Y4775_DICDI PH domain-containing protein DDB_G0274775 OS=Dictyostelium discoideum GN=DDB_G0274775 PE=3 SV=1	503	198	1e-60
Pmex_comp250_c0_seq1	552	4	sp|Q9ULH1|ASAP1_HUMAN Arf-GAP with SH3 domain, ANK repeat and PH domain-containing protein 1 OS=Homo sapiens GN=ASAP1 PE=1 SV=4	126	53.1	3e-07
Pmex_comp256_c0_seq1	281	1	sp|A8MY62|BLML_HUMAN Putative beta-lactamase-like 1 OS=Homo sapiens GN=LACTBL1 PE=2 SV=2	334	133	1e-36
Pmex_comp256_c1_seq1	308	1	sp|A8MY62|BLML_HUMAN Putative beta-lactamase-like 1 OS=Homo sapiens GN=LACTBL1 PE=2 SV=2	297	119	3e-31
Pmex_comp258_c0_seq1	812	76	sp|Q9UPU3|SORC3_HUMAN VPS10 domain-containing receptor SorCS3 OS=Homo sapiens GN=SORCS3 PE=2 SV=2	1008	392	9e-126
Pmex_comp258_c1_seq1	269	18	sp|Q9UPU3|SORC3_HUMAN VPS10 domain-containing receptor SorCS3 OS=Homo sapiens GN=SORCS3 PE=2 SV=2	321	128	9e-34
Pmex_comp259_c0_seq1	557	6	sp|O54967|ACK1_MOUSE Activated CDC42 kinase 1 OS=Mus musculus GN=Tnk2 PE=1 SV=2	247	99.8	1e-22
Pmex_comp263_c0_seq1	339	3	sp|Q96LC9|BMF_HUMAN Bcl-2-modifying factor OS=Homo sapiens GN=BMF PE=2 SV=1	140	58.5	2e-10
Pmex_comp265_c0_seq1	271	4	sp|Q8K0C5|ZG16_MOUSE Zymogen granule membrane protein 16 OS=Mus musculus GN=Zg16 PE=2 SV=1	190	77.8	1e-17
Pmex_comp273_c0_seq1	220	6	sp|Q7RTR2|NLRC3_HUMAN Protein NLRC3 OS=Homo sapiens GN=NLRC3 PE=2 SV=2	186	76.3	6e-16
Pmex_comp274_c0_seq1	372	1	sp|P29315|RINI_RAT Ribonuclease inhibitor OS=Rattus norvegicus GN=Rnh1 PE=1 SV=2	113	48.1	5e-06
Pmex_comp277_c0_seq1	376	2	sp|C9JLR9|CK095_HUMAN Uncharacterized protein C11orf95 OS=Homo sapiens GN=C11orf95 PE=2 SV=1	124	52.4	2e-07
Pmex_comp277_c1_seq1	252	2	sp|C9JLR9|CK095_HUMAN Uncharacterized protein C11orf95 OS=Homo sapiens GN=C11orf95 PE=2 SV=1	120	50.8	3e-07
Pmex_comp287_c0_seq1	372	129	sp|Q923L3|CSMD1_MOUSE CUB and sushi domain-containing protein 1 OS=Mus musculus GN=Csmd1 PE=2 SV=2	571	224	2e-66
Pmex_comp287_c0_seq2	423	23	sp|Q923L3|CSMD1_MOUSE CUB and sushi domain-containing protein 1 OS=Mus musculus GN=Csmd1 PE=2 SV=2	616	241	3e-72
Pmex_comp288_c0_seq1	205	14	sp|Q9TV66|HCN4_RABIT Potassium/sodium hyperpolarization-activated cyclic nucleotide-gated channel 4 OS=Oryctolagus cuniculus GN=HCN4 PE=2 SV=1	292	117	3e-30
Pmex_comp294_c0_seq1	490	83	sp|Q90WY5|ADA2B_DANRE Alpha-2B adrenergic receptor OS=Danio rerio GN=adra2b PE=3 SV=1	426	168	3e-48
Pmex_comp300_c0_seq1	553	2	sp|Q9HBE5|IL21R_HUMAN Interleukin-21 receptor OS=Homo sapiens GN=IL21R PE=1 SV=1	138	57.8	8e-09
Pmex_comp303_c0_seq1	432	4	sp|Q8IUG5|MY18B_HUMAN Unconventional myosin-XVIIIb OS=Homo sapiens GN=MYO18B PE=1 SV=1	357	142	1e-37
Pmex_comp303_c0_seq2	431	3	sp|Q8IUG5|MY18B_HUMAN Unconventional myosin-XVIIIb OS=Homo sapiens GN=MYO18B PE=1 SV=1	249	100	3e-23
Pmex_comp303_c1_seq1	231	3	sp|Q8IUG5|MY18B_HUMAN Unconventional myosin-XVIIIb OS=Homo sapiens GN=MYO18B PE=1 SV=1	259	104	2e-25
Pmex_comp305_c0_seq1	271	51	sp|Q62413|EPHA6_MOUSE Ephrin type-A receptor 6 OS=Mus musculus GN=Epha6 PE=2 SV=2	359	142	5e-39
Pmex_comp305_c1_seq1	265	52	sp|Q62413|EPHA6_MOUSE Ephrin type-A receptor 6 OS=Mus musculus GN=Epha6 PE=2 SV=2	403	159	5e-45
Pmex_comp309_c0_seq1	389	53	sp|O95897|NOE2_HUMAN Noelin-2 OS=Homo sapiens GN=OLFM2 PE=2 SV=2	543	213	3e-66
Pmex_comp312_c0_seq1	317	14	sp|Q13936|CAC1C_HUMAN Voltage-dependent L-type calcium channel subunit alpha-1C OS=Homo sapiens GN=CACNA1C PE=1 SV=4	217	88.2	2e-19
Pmex_comp312_c1_seq1	300	47	sp|Q01815|CAC1C_MOUSE Voltage-dependent L-type calcium channel subunit alpha-1C OS=Mus musculus GN=Cacna1c PE=1 SV=1	438	173	4e-49
Pmex_comp321_c0_seq1	297	15	sp|Q86UK0|ABCAC_HUMAN ATP-binding cassette sub-family A member 12 OS=Homo sapiens GN=ABCA12 PE=1 SV=3	345	137	1e-36
Pmex_comp321_c1_seq1	527	4	sp|Q86UK0|ABCAC_HUMAN ATP-binding cassette sub-family A member 12 OS=Homo sapiens GN=ABCA12 PE=1 SV=3	262	105	2e-24
Pmex_comp322_c0_seq1	379	1	sp|B5MCY1|TDR15_HUMAN Tudor domain-containing protein 15 OS=Homo sapiens GN=TDRD15 PE=2 SV=1	141	58.9	2e-09
Pmex_comp333_c0_seq1	371	125	sp|Q801F7|WN10B_DANRE Protein Wnt-10b OS=Danio rerio GN=wnt10b PE=2 SV=1	534	210	2e-65
Pmex_comp333_c1_seq1	511	44	sp|Q801F7|WN10B_DANRE Protein Wnt-10b OS=Danio rerio GN=wnt10b PE=2 SV=1	413	163	8e-47
Pmex_comp361_c0_seq1	457	85	sp|P35563|5HT3A_RAT 5-hydroxytryptamine receptor 3A OS=Rattus norvegicus GN=Htr3a PE=1 SV=2	181	74.3	1e-14
Pmex_comp361_c1_seq1	359	16	sp|A5X5Y0|5HT3E_HUMAN 5-hydroxytryptamine receptor 3E OS=Homo sapiens GN=HTR3E PE=1 SV=1	164	67.8	1e-12
Pmex_comp372_c0_seq1	250	8	sp|Q594P2|MYOC_FELCA Myocilin OS=Felis catus GN=MYOC PE=2 SV=1	216	87.8	3e-20
Pmex_comp381_c0_seq1	804	24	sp|Q3KQG9|PPAT_XENLA Testicular acid phosphatase homolog OS=Xenopus laevis GN=acpt PE=2 SV=1	526	207	3e-63
Pmex_comp381_c1_seq1	225	14	sp|Q3KQG9|PPAT_XENLA Testicular acid phosphatase homolog OS=Xenopus laevis GN=acpt PE=2 SV=1	199	81.3	3e-18
Pmex_comp383_c0_seq1	318	7	sp|Q1L867|FNDC5_DANRE Fibronectin type III domain-containing protein 5 OS=Danio rerio GN=fndc5 PE=3 SV=1	399	158	6e-48
Pmex_comp400_c0_seq1	580	190	sp|P26630|PAX6_DANRE Paired box protein Pax-6 OS=Danio rerio GN=pax6a PE=2 SV=1	441	174	2e-50
Pmex_comp400_c1_seq1	355	8	sp|O73917|PAX6_ORYLA Paired box protein Pax-6 OS=Oryzias latipes GN=pax6 PE=2 SV=1	246	99.4	4e-24
Pmex_comp409_c0_seq1	255	4	sp|O13089|IKZF1_ONCMY DNA-binding protein Ikaros OS=Oncorhynchus mykiss GN=ikzf1 PE=2 SV=1	193	79.0	5e-17
Pmex_comp413_c0_seq1	571	26	sp|Q6NV12|S20AA_DANRE Sodium-dependent phosphate transporter 1-A OS=Danio rerio GN=slc20a1a PE=2 SV=1	505	199	3e-58
Pmex_comp413_c1_seq1	216	9	sp|Q6NV12|S20AA_DANRE Sodium-dependent phosphate transporter 1-A OS=Danio rerio GN=slc20a1a PE=2 SV=1	145	60.5	1e-10
Pmex_comp433_c0_seq1	231	11	sp|Q63HK5|TSH3_HUMAN Teashirt homolog 3 OS=Homo sapiens GN=TSHZ3 PE=1 SV=2	236	95.5	1e-22
Pmex_comp433_c1_seq1	255	11	sp|D3ZKB9|TSH3_RAT Teashirt homolog 3 OS=Rattus norvegicus GN=Tshz3 PE=1 SV=2	215	87.4	1e-19
Pmex_comp434_c0_seq1	320	5	sp|Q96AD5|PLPL2_HUMAN Patatin-like phospholipase domain-containing protein 2 OS=Homo sapiens GN=PNPLA2 PE=1 SV=1	127	53.5	6e-08
Pmex_comp439_c0_seq1	990	279	sp|D4A1J9|LRFN5_RAT Leucine-rich repeat and fibronectin type-III domain-containing protein 5 OS=Rattus norvegicus GN=Lrfn5 PE=1 SV=1	224	90.9	9e-19
Pmex_comp440_c0_seq1	565	9	sp|Q95SX7|RTBS_DROME Probable RNA-directed DNA polymerase from transposon BS OS=Drosophila melanogaster GN=RTase PE=2 SV=1	270	108	1e-25
Pmex_comp441_c0_seq1	208	2	sp|Q5TIE3|VW5B1_HUMAN von Willebrand factor A domain-containing protein 5B1 OS=Homo sapiens GN=VWA5B1 PE=1 SV=2	120	50.8	3e-07
Pmex_comp443_c0_seq1	256	174	sp|Q804S2|BMP2_TETNG Bone morphogenetic protein 2 OS=Tetraodon nigroviridis GN=bmp2 PE=3 SV=2	425	168	5e-50
Pmex_comp447_c0_seq1	225	3	sp|P14222|PERF_HUMAN Perforin-1 OS=Homo sapiens GN=PRF1 PE=1 SV=1	139	58.2	7e-10
Pmex_comp449_c0_seq1	425	6	sp|Q5RIV7|PTHD1_DANRE Patched domain-containing protein 1 OS=Danio rerio GN=ptchd1 PE=3 SV=1	463	182	1e-52
Pmex_comp449_c1_seq1	247	5	sp|Q5RIV7|PTHD1_DANRE Patched domain-containing protein 1 OS=Danio rerio GN=ptchd1 PE=3 SV=1	348	138	9e-38
Pmex_comp449_c1_seq2	248	5	sp|Q5RIV7|PTHD1_DANRE Patched domain-containing protein 1 OS=Danio rerio GN=ptchd1 PE=3 SV=1	424	167	4e-48
Pmex_comp450_c0_seq1	301	7	sp|Q8CID3|FA20A_MOUSE Protein FAM20A OS=Mus musculus GN=Fam20a PE=1 SV=1	256	103	2e-25
Pmex_comp451_c0_seq1	221	2	sp|Q8C8T7|ELFN1_MOUSE Protein ELFN1 OS=Mus musculus GN=Elfn1 PE=2 SV=1	122	51.6	2e-07
Pmex_comp459_c0_seq1	296	26	sp|O15344|TRI18_HUMAN E3 ubiquitin-protein ligase Midline-1 OS=Homo sapiens GN=MID1 PE=1 SV=1	440	174	1e-50
Pmex_comp459_c0_seq2	296	20	sp|O15344|TRI18_HUMAN E3 ubiquitin-protein ligase Midline-1 OS=Homo sapiens GN=MID1 PE=1 SV=1	404	160	8e-46
Pmex_comp459_c1_seq1	359	6	sp|P82458|TRI18_RAT E3 ubiquitin-protein ligase Midline-1 OS=Rattus norvegicus GN=Mid1 PE=2 SV=1	440	174	2e-50
Pmex_comp470_c0_seq1	394	5	sp|Q9R0G6|COMP_MOUSE Cartilage oligomeric matrix protein OS=Mus musculus GN=Comp PE=1 SV=2	126	53.1	1e-07
Pmex_comp472_c0_seq1	368	4	sp|Q7YR76|MYCD_PIG Myocardin OS=Sus scrofa GN=MYOCD PE=2 SV=1	148	61.6	2e-10
Pmex_comp474_c0_seq1	246	6	sp|Q502K2|SAMH1_DANRE Deoxynucleoside triphosphate triphosphohydrolase SAMHD1 OS=Danio rerio GN=samhd1 PE=2 SV=2	156	64.7	6e-12
Pmex_comp486_c0_seq1	241	14	sp|Q80WD1|R4RL2_RAT Reticulon-4 receptor-like 2 OS=Rattus norvegicus GN=Rtn4rl2 PE=1 SV=1	240	97.1	6e-24
Pmex_comp508_c0_seq1	304	500	sp|Q02357|ANK1_MOUSE Ankyrin-1 OS=Mus musculus GN=Ank1 PE=1 SV=2	463	182	2e-52
Pmex_comp511_c0_seq1	430	8	sp|Q5XJX0|JGN1A_DANRE Protein jagunal homolog 1-A OS=Danio rerio GN=jagn1a PE=2 SV=1	498	196	2e-62
Pmex_comp519_c0_seq1	385	196	sp|Q9NR99|MXRA5_HUMAN Matrix-remodeling-associated protein 5 OS=Homo sapiens GN=MXRA5 PE=2 SV=3	290	116	8e-29
Pmex_comp519_c1_seq1	378	48	sp|Q9NR99|MXRA5_HUMAN Matrix-remodeling-associated protein 5 OS=Homo sapiens GN=MXRA5 PE=2 SV=3	378	150	1e-40
Pmex_comp534_c1_seq1	502	56	sp|Q04912|RON_HUMAN Macrophage-stimulating protein receptor OS=Homo sapiens GN=MST1R PE=1 SV=2	206	84.0	2e-17
Pmex_comp553_c0_seq1	266	6	sp|Q9Y597|KCTD3_HUMAN BTB/POZ domain-containing protein KCTD3 OS=Homo sapiens GN=KCTD3 PE=1 SV=2	306	122	5e-32
Pmex_comp553_c1_seq1	277	6	sp|Q8BFX3|KCTD3_MOUSE BTB/POZ domain-containing protein KCTD3 OS=Mus musculus GN=Kctd3 PE=2 SV=1	445	176	3e-51
Pmex_comp561_c0_seq1-vasotocin receptor OS=Catostomus commersonii PE=2 SV=1	414	164	6e-47
Pmex_comp571_c0_seq1	208	115	sp|P09471|GNAO_HUMAN Guanine nucleotide-binding protein G(o) subunit alpha OS=Homo sapiens GN=GNAO1 PE=1 SV=4	260	104	4e-27
Pmex_comp573_c0_seq1	562	32	sp|P18738|ZG9_XENLA Gastrula zinc finger protein XlCGF9.1 (Fragment) OS=Xenopus laevis PE=3 SV=1	119	50.4	3e-07
Pmex_comp590_c0_seq1	310	2	sp|Q57YG0|PIF7_TRYB2 ATP-dependent DNA helicase PIF7 OS=Trypanosoma brucei brucei (strain 927/4 GUTat10.1) GN=PIF7 PE=3 SV=1	117	49.7	1e-06
Pmex_comp605_c1_seq1	512	9	sp|O15075|DCLK1_HUMAN Serine/threonine-protein kinase DCLK1 OS=Homo sapiens GN=DCLK1 PE=1 SV=2	287	115	3e-28
Pmex_comp607_c0_seq1	241	24	sp|Q95LD9|AHR_DELLE Aryl hydrocarbon receptor OS=Delphinapterus leucas GN=AHR PE=2 SV=1	382	151	2e-42
Pmex_comp611_c0_seq1	327	4	sp|Q64121|PRLHR_RAT Prolactin-releasing peptide receptor OS=Rattus norvegicus GN=Prlhr PE=2 SV=1	123	52.0	2e-07
Pmex_comp612_c0_seq1	321	6	sp|Q804Q5|FEZF2_DANRE Fez family zinc finger protein 2 OS=Danio rerio GN=fezf2 PE=1 SV=2	277	111	1e-28
Pmex_comp612_c1_seq1	547	500	sp|Q804Q5|FEZF2_DANRE Fez family zinc finger protein 2 OS=Danio rerio GN=fezf2 PE=1 SV=2	941	367	2e-125
Pmex_comp617_c0_seq1	297	6	sp|F1R2X6|PSM4B_DANRE Proteasome activator complex subunit 4B OS=Danio rerio GN=psme4b PE=3 SV=2	369	146	6e-40
Pmex_comp617_c1_seq1	484	6	sp|F1R2X6|PSM4B_DANRE Proteasome activator complex subunit 4B OS=Danio rerio GN=psme4b PE=3 SV=2	570	224	6e-66
Pmex_comp619_c0_seq1	272	35	sp|Q6NV12|S20AA_DANRE Sodium-dependent phosphate transporter 1-A OS=Danio rerio GN=slc20a1a PE=2 SV=1	413	163	3e-47
Pmex_comp635_c0_seq1	451	9	sp|Q09575|YRD6_CAEEL Uncharacterized protein K02A2.6 OS=Caenorhabditis elegans GN=K02A2.6 PE=3 SV=1	168	69.3	1e-12
Pmex_comp635_c1_seq1	214	1	sp|Q09575|YRD6_CAEEL Uncharacterized protein K02A2.6 OS=Caenorhabditis elegans GN=K02A2.6 PE=3 SV=1	152	63.2	2e-11
Pmex_comp639_c0_seq1	419	6	sp|P78333|GPC5_HUMAN Glypican-5 OS=Homo sapiens GN=GPC5 PE=1 SV=1	285	114	9e-29
Pmex_comp641_c0_seq1	264	483	sp|Q02357|ANK1_MOUSE Ankyrin-1 OS=Mus musculus GN=Ank1 PE=1 SV=2	395	156	1e-43
Pmex_comp641_c1_seq1	244	18	sp|Q02357|ANK1_MOUSE Ankyrin-1 OS=Mus musculus GN=Ank1 PE=1 SV=2	398	157	4e-44
Pmex_comp643_c1_seq1	585	2	sp|Q6ZPI3|LCOR_MOUSE Ligand-dependent corepressor OS=Mus musculus GN=Lcor PE=2 SV=2	210	85.5	3e-18
Pmex_comp649_c0_seq1	289	11	sp|Q4R806|GATM_MACFA Glycine amidinotransferase, mitochondrial OS=Macaca fascicularis GN=GATM PE=2 SV=1	352	140	3e-39
Pmex_comp650_c0_seq1	372	40	sp|O93319|CAD11_CHICK Cadherin-11 OS=Gallus gallus GN=CDH11 PE=2 SV=1	230	93.2	2e-32
Pmex_comp650_c1_seq1	240	34	sp|P97291|CADH8_MOUSE Cadherin-8 OS=Mus musculus GN=Cdh8 PE=1 SV=2	282	113	7e-29
Pmex_comp652_c0_seq1	780	75	sp|P14210|HGF_HUMAN Hepatocyte growth factor OS=Homo sapiens GN=HGF PE=1 SV=2	803	313	6e-100
Pmex_comp662_c0_seq1	337	500	sp|P18737|ZG8_XENLA Gastrula zinc finger protein XlCGF8.2DB (Fragment) OS=Xenopus laevis PE=3 SV=1	322	128	2e-36
Pmex_comp663_c1_seq1	405	2	sp|Q6BDI9|REP15_HUMAN Rab15 effector protein OS=Homo sapiens GN=REP15 PE=1 SV=4	154	63.9	6e-12
Pmex_comp682_c0_seq1	202	433	sp|Q3YV46|HSLV_SHISS ATP-dependent protease subunit HslV OS=Shigella sonnei (strain Ss046) GN=hslV PE=3 SV=1	265	106	6e-29
Pmex_comp687_c0_seq1	459	1	sp|Q9P225|DYH2_HUMAN Dynein heavy chain 2, axonemal OS=Homo sapiens GN=DNAH2 PE=2 SV=3	115	48.9	5e-06
Pmex_comp699_c0_seq1	241	19	sp|Q3UIR3|DTX3L_MOUSE E3 ubiquitin-protein ligase DTX3L OS=Mus musculus GN=Dtx3l PE=2 SV=1	154	63.9	1e-11
Pmex_comp699_c1_seq1	463	13	sp|Q8TDB6|DTX3L_HUMAN E3 ubiquitin-protein ligase DTX3L OS=Homo sapiens GN=DTX3L PE=1 SV=1	416	164	2e-46
Pmex_comp700_c1_seq1	842	17	sp|Q9NZ01|TECR_HUMAN Very-long-chain enoyl-CoA reductase OS=Homo sapiens GN=TECR PE=1 SV=1	745	291	8e-96
Pmex_comp702_c0_seq1	326	78	sp|Q6IQ55|TTBK2_HUMAN Tau-tubulin kinase 2 OS=Homo sapiens GN=TTBK2 PE=1 SV=2	502	197	6e-58
Pmex_comp706_c0_seq1	202	32	sp|Q6R5N8|TLR13_MOUSE Toll-like receptor 13 OS=Mus musculus GN=Tlr13 PE=1 SV=1	225	91.3	3e-21
Pmex_comp709_c1_seq1	327	15	sp|P19527|NFL_RAT Neurofilament light polypeptide OS=Rattus norvegicus GN=Nefl PE=1 SV=3	170	70.1	2e-13
Pmex_comp726_c0_seq1	397	3	sp|Q9P2V4|LRIT1_HUMAN Leucine-rich repeat, immunoglobulin-like domain and transmembrane domain-containing protein 1 OS=Homo sapiens GN=LRIT1 PE=2 SV=1	140	58.5	2e-09
Pmex_comp727_c0_seq1	678	2	sp|E9Q5F9|SETD2_MOUSE Histone-lysine N-methyltransferase SETD2 OS=Mus musculus GN=Setd2 PE=1 SV=1	126	53.1	7e-07
Pmex_comp733_c1_seq1	369	1	sp|P23074|POL_SFV1 Pro-Pol polyprotein OS=Simian foamy virus type 1 GN=pol PE=1 SV=3	121	51.2	6e-07
Pmex_comp741_c0_seq1	433	15	sp|Q24803|ADH2_ENTHI Aldehyde-alcohol dehydrogenase 2 OS=Entamoeba histolytica GN=ADH2 PE=1 SV=1	376	149	1e-40
Pmex_comp743_c0_seq1	201	66	sp|D4AAZ6|RL37A_RAT 60S ribosomal protein L37a OS=Rattus norvegicus GN=Rpl37a PE=1 SV=1	265	106	4e-30
Pmex_comp748_c0_seq1	226	7	sp|Q0VGW6|S12A9_XENLA Solute carrier family 12 member 9 OS=Xenopus laevis GN=slc12a9 PE=2 SV=1	249	100	2e-24
Pmex_comp748_c1_seq1	295	21	sp|Q0VGW6|S12A9_XENLA Solute carrier family 12 member 9 OS=Xenopus laevis GN=slc12a9 PE=2 SV=1	321	128	8e-34
Pmex_comp751_c0_seq1	305	60	sp|O35547|ACSL4_RAT Long-chain-fatty-acid--CoA ligase 4 OS=Rattus norvegicus GN=Acsl4 PE=1 SV=1	410	162	1e-46
Pmex_comp766_c0_seq1	671	59	sp|P49658|KCNJ6_MESAU G protein-activated inward rectifier potassium channel 2 OS=Mesocricetus auratus GN=KCNJ6 PE=2 SV=1	398	157	7e-44
Pmex_comp771_c0_seq1	334	7	sp|Q98UF7|PCX1_TAKRU Pecanex-like protein 1 OS=Takifugu rubripes GN=pcnx PE=3 SV=1	136	57.0	7e-09
Pmex_comp771_c1_seq1	202	7	sp|A6NKB5|PCX2_HUMAN Pecanex-like protein 2 OS=Homo sapiens GN=PCNXL2 PE=2 SV=3	174	71.6	2e-14
Pmex_comp772_c0_seq1	265	3	sp|P42337|PK3CA_MOUSE Phosphatidylinositol 4,5-bisphosphate 3-kinase catalytic subunit alpha isoform OS=Mus musculus GN=Pik3ca PE=1 SV=2	311	124	2e-32
Pmex_comp778_c0_seq1	213	3	sp|Q52QI2|RTL1_BOVIN Retrotransposon-like protein 1 OS=Bos taurus GN=RTL1 PE=2 SV=2	120	50.8	3e-07
Pmex_comp779_c0_seq1	270	481	sp|P16157|ANK1_HUMAN Ankyrin-1 OS=Homo sapiens GN=ANK1 PE=1 SV=3	376	149	5e-41
Pmex_comp779_c1_seq1	507	500	sp|Q02357|ANK1_MOUSE Ankyrin-1 OS=Mus musculus GN=Ank1 PE=1 SV=2	725	283	1e-86
Pmex_comp784_c1_seq1	597	66	sp|P01753|HVM09_MOUSE Ig heavy chain V region 186-1 OS=Mus musculus PE=4 SV=2	147	61.2	5e-11
Pmex_comp786_c0_seq1	247	2	sp|Q8NEZ4|KMT2C_HUMAN Histone-lysine N-methyltransferase 2C OS=Homo sapiens GN=KMT2C PE=1 SV=3	162	67.0	2e-12
Pmex_comp786_c1_seq1	359	4	sp|Q8NEZ4|KMT2C_HUMAN Histone-lysine N-methyltransferase 2C OS=Homo sapiens GN=KMT2C PE=1 SV=3	358	142	5e-38
Pmex_comp788_c0_seq1	288	4	sp|Q9NYQ8|FAT2_HUMAN Protocadherin Fat 2 OS=Homo sapiens GN=FAT2 PE=1 SV=2	146	60.8	3e-10
Pmex_comp788_c1_seq1	339	10	sp|Q9NYQ8|FAT2_HUMAN Protocadherin Fat 2 OS=Homo sapiens GN=FAT2 PE=1 SV=2	282	113	5e-28
Pmex_comp790_c0_seq1	246	2	sp|Q0KK59|UNC79_MOUSE Protein unc-79 homolog OS=Mus musculus GN=Unc79 PE=1 SV=1	116	49.3	1e-06
Pmex_comp790_c1_seq1	435	2	sp|Q0KK59|UNC79_MOUSE Protein unc-79 homolog OS=Mus musculus GN=Unc79 PE=1 SV=1	641	251	1e-75
Pmex_comp792_c0_seq1	818	3	sp|P86410|RLGPB_RAT Ral GTPase-activating protein subunit beta OS=Rattus norvegicus GN=Ralgapb PE=1 SV=1	364	144	7e-37
Pmex_comp804_c0_seq1	297	39	sp|P27799|S6A12_CANFA Sodium- and chloride-dependent betaine transporter OS=Canis familiaris GN=SLC6A12 PE=1 SV=2	192	78.6	1e-16
Pmex_comp808_c0_seq1	867	13	sp|O43918|AIRE_HUMAN Autoimmune regulator OS=Homo sapiens GN=AIRE PE=1 SV=1	163	67.4	3e-11
Pmex_comp809_c0_seq1	252	2	sp|Q8BSL4|HS3S5_MOUSE Heparan sulfate glucosamine 3-O-sulfotransferase 5 OS=Mus musculus GN=Hs3st5 PE=2 SV=1	324	129	7e-36
Pmex_comp809_c1_seq1	220	1	sp|Q8IZT8|HS3S5_HUMAN Heparan sulfate glucosamine 3-O-sulfotransferase 5 OS=Homo sapiens GN=HS3ST5 PE=1 SV=1	110	47.0	3e-06
Pmex_comp811_c1_seq1	323	3	sp|Q9JJP2|P73_MOUSE Tumor protein p73 OS=Mus musculus GN=Tp73 PE=1 SV=1	237	95.9	2e-22
Pmex_comp814_c1_seq1	205	79	sp|Q8K402|TBX22_MOUSE T-box transcription factor TBX22 OS=Mus musculus GN=Tbx22 PE=2 SV=1	298	119	6e-32
Pmex_comp814_c1_seq2	205	56	sp|Q8K402|TBX22_MOUSE T-box transcription factor TBX22 OS=Mus musculus GN=Tbx22 PE=2 SV=1	243	98.2	4e-24
Pmex_comp819_c0_seq1	429	6	sp|P52179|MYOM1_HUMAN Myomesin-1 OS=Homo sapiens GN=MYOM1 PE=1 SV=2	308	123	4e-31
Pmex_comp819_c1_seq1	412	6	sp|Q62234|MYOM1_MOUSE Myomesin-1 OS=Mus musculus GN=Myom1 PE=1 SV=2	424	167	1e-46
Pmex_comp825_c0_seq1	321	500	sp|Q9BZE0|GLIS2_HUMAN Zinc finger protein GLIS2 OS=Homo sapiens GN=GLIS2 PE=1 SV=2	579	227	2e-71
Pmex_comp825_c1_seq1	626	3	sp|Q9BZE0|GLIS2_HUMAN Zinc finger protein GLIS2 OS=Homo sapiens GN=GLIS2 PE=1 SV=2	193	79.0	1e-15
Pmex_comp826_c0_seq1	487	7	sp|Q8TDD5|MCLN3_HUMAN Mucolipin-3 OS=Homo sapiens GN=MCOLN3 PE=2 SV=1	309	123	6e-32
Pmex_comp830_c0_seq1	246	28	sp|P04323|POL3_DROME Retrovirus-related Pol polyprotein from transposon 17.6 OS=Drosophila melanogaster GN=pol PE=3 SV=1	176	72.4	2e-14
Pmex_comp838_c0_seq1	262	1	sp|Q61362|CH3L1_MOUSE Chitinase-3-like protein 1 OS=Mus musculus GN=Chi3l1 PE=1 SV=3	115	48.9	1e-06
Pmex_comp838_c1_seq1	265	50	sp|P36362|CHIT_MANSE Endochitinase OS=Manduca sexta PE=2 SV=1	170	70.1	8e-14
Pmex_comp839_c0_seq1	325	401	sp|Q5RAM2|ERR3_PONAB Estrogen-related receptor gamma OS=Pongo abelii GN=ESRRG PE=2 SV=1	452	178	2e-53
Pmex_comp839_c1_seq1	376	11	sp|P11475|ERR2_RAT Steroid hormone receptor ERR2 OS=Rattus norvegicus GN=Esrrb PE=2 SV=1	427	169	2e-49
Pmex_comp840_c0_seq1	721	97	sp|Q9I9K7|TBX20_DANRE T-box transcription factor TBX20 OS=Danio rerio GN=tbx20 PE=2 SV=1	1098	427	7e-148
Pmex_comp840_c1_seq1	433	6	sp|Q9I9K7|TBX20_DANRE T-box transcription factor TBX20 OS=Danio rerio GN=tbx20 PE=2 SV=1	546	214	1e-66
Pmex_comp876_c1_seq1	577	500	sp|Q9N0V3|ABCBB_RABIT Bile salt export pump OS=Oryctolagus cuniculus GN=ABCB11 PE=2 SV=1	518	204	1e-58
Pmex_comp877_c0_seq1	334	28	sp|Q8NCM2|KCNH5_HUMAN Potassium voltage-gated channel subfamily H member 5 OS=Homo sapiens GN=KCNH5 PE=1 SV=3	486	191	5e-56
Pmex_comp877_c1_seq1	362	8	sp|Q8NCM2|KCNH5_HUMAN Potassium voltage-gated channel subfamily H member 5 OS=Homo sapiens GN=KCNH5 PE=1 SV=3	161	66.6	5e-12
Pmex_comp878_c0_seq1	707	4	sp|P35072|TCB1_CAEBR Transposable element Tcb1 transposase OS=Caenorhabditis briggsae PE=3 SV=1	145	60.5	1e-09
Pmex_comp881_c1_seq1	733	6	sp|O95996|APC2_HUMAN Adenomatous polyposis coli protein 2 OS=Homo sapiens GN=APC2 PE=1 SV=1	258	103	3e-23
Pmex_comp897_c1_seq1	2567	5	sp|Q01954|BNC1_HUMAN Zinc finger protein basonuclin-1 OS=Homo sapiens GN=BNC1 PE=1 SV=2	1279	497	6e-159
Pmex_comp899_c1_seq1	497	6	sp|O60641|AP180_HUMAN Clathrin coat assembly protein AP180 OS=Homo sapiens GN=SNAP91 PE=1 SV=2	186	76.3	7e-15
Pmex_comp900_c0_seq1	713	4	sp|P39021|MEOX2_XENLA Homeobox protein MOX-2 OS=Xenopus laevis GN=meox2 PE=2 SV=2	239	96.7	3e-22
Pmex_comp900_c1_seq1	624	500	sp|P39021|MEOX2_XENLA Homeobox protein MOX-2 OS=Xenopus laevis GN=meox2 PE=2 SV=2	484	191	6e-58
Pmex_comp905_c0_seq1	604	1	sp|Q03270|PO12_NASVI Retrovirus-related Pol polyprotein from type-1 retrotransposable element R1 2 (Fragment) OS=Nasonia vitripennis PE=3 SV=1	115	48.9	9e-06
Pmex_comp909_c0_seq1	872	185	sp|Q9Z1W4|GDF11_MOUSE Growth/differentiation factor 11 OS=Mus musculus GN=Gdf11 PE=2 SV=1	551	216	2e-65
Pmex_comp912_c0_seq1	248	47	sp|Q924Y4|GATA2_RAT Endothelial transcription factor GATA-2 OS=Rattus norvegicus GN=Gata2 PE=1 SV=1	287	115	3e-30
Pmex_comp914_c1_seq1	958	7	sp|A2CEA7|RGRF2_DANRE Ras-specific guanine nucleotide-releasing factor 2 OS=Danio rerio GN=rasgrf2 PE=3 SV=1	816	318	1e-97
Pmex_comp920_c0_seq1	582	66	sp|P0AG33|RHO_SHIFL Transcription termination factor Rho OS=Shigella flexneri GN=rho PE=3 SV=1	968	377	2e-129
Pmex_comp936_c0_seq1	216	6	sp|Q5SQE2|STB5L_DANRE Syntaxin-binding protein 5-like OS=Danio rerio GN=stxbp5l PE=3 SV=1	332	132	1e-35
Pmex_comp936_c1_seq1	994	6	sp|Q5SQE2|STB5L_DANRE Syntaxin-binding protein 5-like OS=Danio rerio GN=stxbp5l PE=3 SV=1	598	234	9e-68
Pmex_comp941_c0_seq1	514	168	sp|A4QNI8|ELAV4_XENTR ELAV-like protein 4 OS=Xenopus tropicalis GN=elavl4 PE=2 SV=1	849	331	4e-112
Pmex_comp941_c1_seq1	384	22	sp|A4QNI8|ELAV4_XENTR ELAV-like protein 4 OS=Xenopus tropicalis GN=elavl4 PE=2 SV=1	166	68.6	5e-13
Pmex_comp954_c1_seq1	681	5	sp|Q96GL9|F163A_HUMAN Protein FAM163A OS=Homo sapiens GN=FAM163A PE=2 SV=1	349	139	4e-39
Pmex_comp957_c0_seq1	627	500	sp|Q3YWT8|RS10_SHISS 30S ribosomal protein S10 OS=Shigella sonnei (strain Ss046) GN=rpsJ PE=3 SV=1	513	202	8e-65
Pmex_comp957_c1_seq1	739	500	sp|P60447|RL3_SHIFL 50S ribosomal protein L3 OS=Shigella flexneri GN=rplC PE=3 SV=1	757	296	1e-99
Pmex_comp960_c1_seq1	796	5	sp|P79944|EOMES_XENLA Eomesodermin OS=Xenopus laevis GN=eomes PE=2 SV=1	148	61.6	2e-09
Pmex_comp963_c0_seq1	314	35	sp|Q9Z262|CLD6_MOUSE Claudin-6 OS=Mus musculus GN=Cldn6 PE=1 SV=1	221	89.7	1e-21
Pmex_comp969_c1_seq1	622	2	sp|Q8CEF8|RN222_MOUSE RING finger protein 222 OS=Mus musculus GN=Rnf222 PE=2 SV=2	254	102	5e-25
Pmex_comp974_c0_seq1	364	500	sp|Q8BQN6|OZF_MOUSE Zinc finger protein OZF OS=Mus musculus GN=Znf146 PE=2 SV=2	142	59.3	4e-10
Pmex_comp974_c1_seq1	528	500	sp|Q147U1|ZN846_HUMAN Zinc finger protein 846 OS=Homo sapiens GN=ZNF846 PE=1 SV=2	412	163	6e-46
Pmex_comp976_c0_seq1	617	5	sp|Q8BWJ4|LRAD4_MOUSE Low-density lipoprotein receptor class A domain-containing protein 4 OS=Mus musculus GN=Ldlrad4 PE=2 SV=1	255	102	1e-24
Pmex_comp986_c0_seq1	335	60	sp|Q90607|SEM3A_CHICK Semaphorin-3A OS=Gallus gallus GN=SEMA3A PE=1 SV=1	560	220	7e-67
Pmex_comp986_c1_seq1	559	67	sp|Q90607|SEM3A_CHICK Semaphorin-3A OS=Gallus gallus GN=SEMA3A PE=1 SV=1	868	338	2e-110
Pmex_comp991_c0_seq1	1025	170	sp|P06731|CEAM5_HUMAN Carcinoembryonic antigen-related cell adhesion molecule 5 OS=Homo sapiens GN=CEACAM5 PE=1 SV=3	305	122	6e-29
Pmex_comp993_c0_seq1	716	34	sp|O75462|CRLF1_HUMAN Cytokine receptor-like factor 1 OS=Homo sapiens GN=CRLF1 PE=1 SV=1	732	286	5e-93
Pmex_comp993_c0_seq2	442	2	sp|O75462|CRLF1_HUMAN Cytokine receptor-like factor 1 OS=Homo sapiens GN=CRLF1 PE=1 SV=1	229	92.8	2e-21
Pmex_comp995_c0_seq1	575	120	sp|Q99J59|TSN1_MOUSE Tetraspanin-1 OS=Mus musculus GN=Tspan1 PE=2 SV=1	405	160	4e-47
Pmex_comp995_c1_seq1	247	6	sp|Q6AYR9|TSN1_RAT Tetraspanin-1 OS=Rattus norvegicus GN=Tspan1 PE=2 SV=1	142	59.3	8e-11
Pmex_comp999_c0_seq1	633	6	sp|Q3UY90|F198A_MOUSE Protein FAM198A OS=Mus musculus GN=Fam198a PE=2 SV=1	710	278	1e-88
Pmex_comp999_c1_seq1	516	2	sp|Q9UFP1|F198A_HUMAN Protein FAM198A OS=Homo sapiens GN=FAM198A PE=1 SV=3	169	69.7	9e-13
Pmex_comp1004_c0_seq1	201	18	sp|Q9DEX7|FADS2_DANRE Fatty acid desaturase 2 OS=Danio rerio GN=fads2 PE=2 SV=1	323	129	1e-35
Pmex_comp1004_c1_seq1	620	34	sp|Q9Z0R9|FADS2_MOUSE Fatty acid desaturase 2 OS=Mus musculus GN=Fads2 PE=2 SV=1	655	256	9e-82
Pmex_comp1005_c0_seq1 cytoplasmic OS=Ovis aries GN=IDH1 PE=2 SV=1	794	310	8e-103
Pmex_comp1005_c1_seq1 OS=Arabidopsis thaliana GN=ICDH PE=1 SV=1	318	127	8e-35
Pmex_comp1006_c1_seq1	519	500	sp|Q60542|ZEB1_MESAU Zinc finger E-box-binding homeobox 1 OS=Mesocricetus auratus GN=ZEB1 PE=2 SV=1	565	222	6e-66
Pmex_comp1030_c0_seq1	533	2	sp|Q9NR48|ASH1L_HUMAN Histone-lysine N-methyltransferase ASH1L OS=Homo sapiens GN=ASH1L PE=1 SV=2	125	52.8	4e-07
Pmex_comp1035_c0_seq1	422	66	sp|A1XQX0|NR1AA_DANRE Neurexin-1a OS=Danio rerio GN=nrxn1a PE=2 SV=1	701	274	3e-84
Pmex_comp1035_c1_seq1	491	45	sp|A1XQX0|NR1AA_DANRE Neurexin-1a OS=Danio rerio GN=nrxn1a PE=2 SV=1	799	312	2e-97
Pmex_comp1038_c0_seq1	329	1	sp|Q96T23|RSF1_HUMAN Remodeling and spacing factor 1 OS=Homo sapiens GN=RSF1 PE=1 SV=2	477	188	2e-54
Pmex_comp1038_c1_seq1	216	1	sp|Q96T23|RSF1_HUMAN Remodeling and spacing factor 1 OS=Homo sapiens GN=RSF1 PE=1 SV=2	174	71.6	2e-14
Pmex_comp1042_c0_seq1	416	10	sp|Q28689|MRP2_RABIT Canalicular multispecific organic anion transporter 1 OS=Oryctolagus cuniculus GN=ABCC2 PE=2 SV=1	172	70.9	3e-13
Pmex_comp1042_c1_seq1	275	15	sp|B2RX12|MRP3_MOUSE Canalicular multispecific organic anion transporter 2 OS=Mus musculus GN=Abcc3 PE=1 SV=1	165	68.2	7e-13
Pmex_comp1052_c0_seq1	863	2	sp|P56975|NRG3_HUMAN Pro-neuregulin-3, membrane-bound isoform OS=Homo sapiens GN=NRG3 PE=1 SV=1	225	91.3	4e-19
Pmex_comp1053_c0_seq1	525	28	sp|Q5R639|GBG4_PONAB Guanine nucleotide-binding protein G(I)/G(S)/G(O) subunit gamma-4 OS=Pongo abelii GN=GNG4 PE=3 SV=1	238	96.3	2e-24
Pmex_comp1053_c1_seq1	371	3	sp|Q5R639|GBG4_PONAB Guanine nucleotide-binding protein G(I)/G(S)/G(O) subunit gamma-4 OS=Pongo abelii GN=GNG4 PE=3 SV=1	111	47.4	8e-07
Pmex_comp1056_c1_seq1	745	2	sp|P13816|GARP_PLAFF Glutamic acid-rich protein OS=Plasmodium falciparum (isolate FC27 / Papua New Guinea) GN=GARP PE=4 SV=1	128	53.9	5e-07
Pmex_comp1067_c1_seq1	759	38	sp|Q9JMC1|PI5PA_RAT Phosphatidylinositol 4,5-bisphosphate 5-phosphatase A OS=Rattus norvegicus GN=Inpp5j PE=1 SV=1	632	248	6e-74
Pmex_comp1078_c1_seq1	418	76	sp|P31580|HCE1_ORYLA High choriolytic enzyme 1 OS=Oryzias latipes GN=hcea PE=1 SV=1	360	143	7e-41
Pmex_comp1079_c0_seq1	1472	5	sp|Q5RDL3|SGIP1_PONAB SH3-containing GRB2-like protein 3-interacting protein 1 OS=Pongo abelii GN=SGIP1 PE=2 SV=1	373	148	1e-36
Pmex_comp1080_c0_seq1	465	35	sp|Q6DC02|KCD15_DANRE BTB/POZ domain-containing protein kctd15 OS=Danio rerio GN=kctd15 PE=1 SV=1	781	305	4e-104
Pmex_comp1081_c1_seq1	722	9	sp|P41047|TNFL6_MOUSE Tumor necrosis factor ligand superfamily member 6 OS=Mus musculus GN=Faslg PE=1 SV=1	157	65.1	3e-11
Pmex_comp1086_c0_seq1	1157	314	sp|Q92730|RND1_HUMAN Rho-related GTP-binding protein Rho6 OS=Homo sapiens GN=RND1 PE=1 SV=1	829	323	5e-108
Pmex_comp1086_c0_seq2	231	10	sp|Q92730|RND1_HUMAN Rho-related GTP-binding protein Rho6 OS=Homo sapiens GN=RND1 PE=1 SV=1	192	78.6	7e-18
Pmex_comp1092_c0_seq1	535	24	sp|Q99PP0|WISP1_RAT WNT1-inducible-signaling pathway protein 1 OS=Rattus norvegicus GN=Wisp1 PE=2 SV=1	591	232	1e-73
Pmex_comp1096_c1_seq1	1485	500	sp|Q9NQX1|PRDM5_HUMAN PR domain zinc finger protein 5 OS=Homo sapiens GN=PRDM5 PE=1 SV=2	1105	430	2e-142
Pmex_comp1098_c0_seq1	1697	390	sp|Q4ACU6|SHAN3_MOUSE SH3 and multiple ankyrin repeat domains protein 3 OS=Mus musculus GN=Shank3 PE=1 SV=3	1890	732	0.0
Pmex_comp1098_c1_seq1	561	6	sp|Q9BYB0|SHAN3_HUMAN SH3 and multiple ankyrin repeat domains protein 3 OS=Homo sapiens GN=SHANK3 PE=1 SV=3	410	162	5e-44
Pmex_comp1100_c1_seq1	354	1	sp|B3KS81|SRRM5_HUMAN Serine/arginine repetitive matrix protein 5 OS=Homo sapiens GN=SRRM5 PE=1 SV=3	119	50.4	9e-07
Pmex_comp1120_c1_seq1	1006	15	sp|Q5RAD6|GFRA2_PONAB GDNF family receptor alpha-2 OS=Pongo abelii GN=GFRA2 PE=2 SV=2	313	125	9e-31
Pmex_comp1122_c0_seq1	680	2	sp|Q924C5|ALPK3_MOUSE Alpha-protein kinase 3 OS=Mus musculus GN=Alpk3 PE=1 SV=1	184	75.5	4e-14
Pmex_comp1122_c0_seq2	772	4	sp|Q96L96|ALPK3_HUMAN Alpha-protein kinase 3 OS=Homo sapiens GN=ALPK3 PE=2 SV=2	335	133	4e-33
Pmex_comp1124_c0_seq1	234	4	sp|Q9JHA8|VWA7_MOUSE von Willebrand factor A domain-containing protein 7 OS=Mus musculus GN=Vwa7 PE=2 SV=1	142	59.3	4e-10
Pmex_comp1137_c0_seq1	1349	8	sp|P56819|BACE1_RAT Beta-secretase 1 OS=Rattus norvegicus GN=Bace1 PE=2 SV=1	894	348	4e-113
Pmex_comp1137_c1_seq1	911	95	sp|P56818|BACE1_MOUSE Beta-secretase 1 OS=Mus musculus GN=Bace1 PE=1 SV=2	1049	408	1e-138
Pmex_comp1143_c0_seq1	1084	24	sp|Q6IWH7|ANO7_HUMAN Anoctamin-7 OS=Homo sapiens GN=ANO7 PE=1 SV=2	1082	421	2e-137
Pmex_comp1149_c0_seq1	249	9	sp|P28738|KIF5C_MOUSE Kinesin heavy chain isoform 5C OS=Mus musculus GN=Kif5c PE=1 SV=3	198	80.9	2e-17
Pmex_comp1151_c1_seq1	2146	58	sp|Q9ULE4|F184B_HUMAN Protein FAM184B OS=Homo sapiens GN=FAM184B PE=2 SV=3	274	110	2e-23
Pmex_comp1152_c0_seq1	581	4	sp|Q8C119|NDNF_MOUSE Protein NDNF OS=Mus musculus GN=Ndnf PE=1 SV=2	208	84.7	1e-17
Pmex_comp1152_c1_seq1	1182	4	sp|A4IIK7|NDNF_XENTR Protein NDNF OS=Xenopus tropicalis GN=ndnf PE=2 SV=2	500	197	3e-55
Pmex_comp1159_c0_seq1	377	7	sp|Q8BXR6|PELI3_MOUSE E3 ubiquitin-protein ligase pellino homolog 3 OS=Mus musculus GN=Peli3 PE=2 SV=2	559	219	8e-69
Pmex_comp1163_c0_seq1	906	80	sp|Q5T4F7|SFRP5_HUMAN Secreted frizzled-related protein 5 OS=Homo sapiens GN=SFRP5 PE=2 SV=3	400	158	4e-44
Pmex_comp1164_c0_seq2	974	167	sp|P28738|KIF5C_MOUSE Kinesin heavy chain isoform 5C OS=Mus musculus GN=Kif5c PE=1 SV=3	1082	421	7e-138
Pmex_comp1165_c1_seq1	1179	17	sp|P30354|AL5AP_MACMU Arachidonate 5-lipoxygenase-activating protein (Fragment) OS=Macaca mulatta GN=ALOX5AP PE=2 SV=1	473	186	9e-56
Pmex_comp1169_c0_seq1	391	19	sp|P98157|LRP1_CHICK Low-density lipoprotein receptor-related protein 1 OS=Gallus gallus GN=LRP1 PE=2 SV=1	606	238	5e-71
Pmex_comp1169_c1_seq1	793	57	sp|P98157|LRP1_CHICK Low-density lipoprotein receptor-related protein 1 OS=Gallus gallus GN=LRP1 PE=2 SV=1	1268	493	2e-157
Pmex_comp1173_c1_seq1	1426	415	sp|Q04913|NR4A1_XENLA Nuclear receptor subfamily 4 group A member 1 OS=Xenopus laevis GN=nr4a1 PE=2 SV=1	1280	497	1e-169
Pmex_comp1178_c1_seq1	311	13	sp|Q91499|DSA2B_TORMA Dispanin subfamily A member 2b OS=Torpedo marmorata PE=2 SV=1	193	79.0	2e-18
Pmex_comp1180_c0_seq1	1642	93	sp|P16067|ANPRB_RAT Atrial natriuretic peptide receptor 2 OS=Rattus norvegicus GN=Npr2 PE=1 SV=1	379	150	7e-37
Pmex_comp1181_c0_seq1	1063	9	sp|Q12852|M3K12_HUMAN Mitogen-activated protein kinase kinase kinase 12 OS=Homo sapiens GN=MAP3K12 PE=1 SV=2	324	129	4e-31
Pmex_comp1182_c0_seq1	651	65	sp|Q7M732|RTL1_MOUSE Retrotransposon-like protein 1 OS=Mus musculus GN=Rtl1 PE=2 SV=1	159	65.9	4e-11
Pmex_comp1183_c1_seq1	1052	500	sp|A8WIP6|CDK20_DANRE Cyclin-dependent kinase 20 OS=Danio rerio GN=cdk20 PE=2 SV=1	1408	546	0.0
Pmex_comp1184_c0_seq1	569	2	sp|Q8BHS8|SYBU_MOUSE Syntabulin OS=Mus musculus GN=Sybu PE=1 SV=1	208	84.7	1e-17
Pmex_comp1184_c0_seq2	695	2	sp|Q8BHS8|SYBU_MOUSE Syntabulin OS=Mus musculus GN=Sybu PE=1 SV=1	218	88.6	1e-18
Pmex_comp1193_c0_seq1	1576	94	sp|Q99N48|SYTL3_MOUSE Synaptotagmin-like protein 3 OS=Mus musculus GN=Sytl3 PE=1 SV=2	410	162	8e-42
Pmex_comp1193_c1_seq1	254	2	sp|Q4VX76|SYTL3_HUMAN Synaptotagmin-like protein 3 OS=Homo sapiens GN=SYTL3 PE=2 SV=3	184	75.5	1e-15
Pmex_comp1194_c0_seq1	1347	9	sp|O60245|PCDH7_HUMAN Protocadherin-7 OS=Homo sapiens GN=PCDH7 PE=1 SV=2	358	142	1e-34
Pmex_comp1196_c0_seq1	673	1	sp|Q5VVB8|TM244_HUMAN Transmembrane protein 244 OS=Homo sapiens GN=TMEM244 PE=2 SV=1	270	108	5e-28
Pmex_comp1197_c0_seq1	521	1	sp|Q8IYW2|CFA46_HUMAN Cilia- and flagella-associated protein 46 OS=Homo sapiens GN=CFAP46 PE=2 SV=3	279	112	9e-27
Pmex_comp1199_c0_seq1	867	267	sp|Q9N126|RDH8_BOVIN Retinol dehydrogenase 8 OS=Bos taurus GN=RDH8 PE=1 SV=1	616	241	3e-76
Pmex_comp1199_c0_seq2	959	493	sp|Q9NYR8|RDH8_HUMAN Retinol dehydrogenase 8 OS=Homo sapiens GN=RDH8 PE=1 SV=1	707	276	2e-89
Pmex_comp1206_c0_seq1	984	89	sp|P61150|FGF12_RAT Fibroblast growth factor 12 OS=Rattus norvegicus GN=Fgf12 PE=1 SV=1	826	322	3e-108
Pmex_comp1206_c1_seq1	324	13	sp|P61150|FGF12_RAT Fibroblast growth factor 12 OS=Rattus norvegicus GN=Fgf12 PE=1 SV=1	298	119	2e-32
Pmex_comp1207_c0_seq1	292	3	sp|Q3UR85|MRF_MOUSE Myelin regulatory factor OS=Mus musculus GN=Myrf PE=1 SV=2	204	83.2	5e-18
Pmex_comp1219_c0_seq1	1250	33	sp|Q55EX9|Y8948_DICDI Putative methyltransferase DDB_G0268948 OS=Dictyostelium discoideum GN=DDB_G0268948 PE=1 SV=2	235	95.1	7e-21
Pmex_comp1219_c0_seq2	1049	34	sp|Q55EX9|Y8948_DICDI Putative methyltransferase DDB_G0268948 OS=Dictyostelium discoideum GN=DDB_G0268948 PE=1 SV=2	235	95.1	3e-21
Pmex_comp1225_c0_seq1	408	500	sp|O89114|DNJB5_MOUSE DnaJ homolog subfamily B member 5 OS=Mus musculus GN=Dnajb5 PE=2 SV=1	172	70.9	7e-14
Pmex_comp1225_c1_seq1	274	64	sp|Q5R8J8|DNJB4_PONAB DnaJ homolog subfamily B member 4 OS=Pongo abelii GN=DNAJB4 PE=2 SV=1	178	73.2	2e-15
Pmex_comp1229_c0_seq1	968	102	sp|O88962|CP8B1_MOUSE 7-alpha-hydroxycholest-4-en-3-one 12-alpha-hydroxylase OS=Mus musculus GN=Cyp8b1 PE=2 SV=1	804	314	1e-101
Pmex_comp1229_c1_seq1	404	3	sp|Q9UNU6|CP8B1_HUMAN 7-alpha-hydroxycholest-4-en-3-one 12-alpha-hydroxylase OS=Homo sapiens GN=CYP8B1 PE=1 SV=2	117	49.7	2e-06
Pmex_comp1235_c0_seq1	1277	90	sp|P59510|ATS20_HUMAN A disintegrin and metalloproteinase with thrombospondin motifs 20 OS=Homo sapiens GN=ADAMTS20 PE=2 SV=2	1328	516	3e-165
Pmex_comp1236_c1_seq1	630	79	sp|Q5R1P0|NMDZ1_CANFA Glutamate receptor ionotropic, NMDA 1 OS=Canis familiaris GN=GRIN1 PE=2 SV=2	824	322	5e-102
Pmex_comp1239_c1_seq1	378	1	sp|Q9HCM3|K1549_HUMAN UPF0606 protein KIAA1549 OS=Homo sapiens GN=KIAA1549 PE=1 SV=4	114	48.5	5e-06
Pmex_comp1244_c0_seq1	1145	2	sp|Q9NRM6|I17RB_HUMAN Interleukin-17 receptor B OS=Homo sapiens GN=IL17RB PE=1 SV=2	180	73.9	5e-13
Pmex_comp1251_c0_seq1	825	14	sp|O96626|ARPC5_DICDI Actin-related protein 2/3 complex subunit 5 OS=Dictyostelium discoideum GN=arcE PE=1 SV=1	273	109	7e-28
Pmex_comp1255_c0_seq1	651	500	sp|Q96LW9|ZSC31_HUMAN Zinc finger and SCAN domain-containing protein 31 OS=Homo sapiens GN=ZSCAN31 PE=2 SV=2	204	83.2	3e-17
Pmex_comp1256_c0_seq1	849	23	sp|P49300|CLC10_MOUSE C-type lectin domain family 10 member A OS=Mus musculus GN=Clec10a PE=1 SV=1	179	73.6	8e-14
Pmex_comp1256_c0_seq2	1047	21	sp|P49300|CLC10_MOUSE C-type lectin domain family 10 member A OS=Mus musculus GN=Clec10a PE=1 SV=1	179	73.6	2e-13
Pmex_comp1262_c0_seq1	1204	106	sp|Q5R1P3|NMDE2_CANFA Glutamate receptor ionotropic, NMDA 2B OS=Canis familiaris GN=GRIN2B PE=2 SV=1	1685	653	0.0
Pmex_comp1262_c1_seq1	284	14	sp|Q00960|NMDE2_RAT Glutamate receptor ionotropic, NMDA 2B OS=Rattus norvegicus GN=Grin2b PE=1 SV=1	325	129	4e-34
Pmex_comp1265_c0_seq1	318	19	sp|P97605|EFNA5_RAT Ephrin-A5 OS=Rattus norvegicus GN=Efna5 PE=1 SV=2	445	176	1e-54
Pmex_comp1265_c1_seq1	1120	19	sp|P79728|EFNA5_DANRE Ephrin-A5b OS=Danio rerio GN=efna5b PE=2 SV=1	341	135	8e-36
Pmex_comp1272_c0_seq1	1770	5	sp|D2KUZ7|PMEPA_XENLA Protein TMEPAI OS=Xenopus laevis GN=pmepa1 PE=2 SV=1	460	181	1e-50
Pmex_comp1273_c0_seq1	816	91	sp|P28606|Y1628_SYNP2 Uncharacterized protein SYNPCC7002_A1628 OS=Synechococcus sp. (strain ATCC 27264 / PCC 7002 / PR-6) GN=SYNPCC7002_A1628 PE=3 SV=2	705	276	4e-90
Pmex_comp1273_c0_seq2	666	91	sp|P28606|Y1628_SYNP2 Uncharacterized protein SYNPCC7002_A1628 OS=Synechococcus sp. (strain ATCC 27264 / PCC 7002 / PR-6) GN=SYNPCC7002_A1628 PE=3 SV=2	599	235	6e-75
Pmex_comp1284_c1_seq1	265	24	sp|P13489|RINI_HUMAN Ribonuclease inhibitor OS=Homo sapiens GN=RNH1 PE=1 SV=2	154	63.9	9e-12
Pmex_comp1286_c1_seq1	1185	3	sp|Q15303|ERBB4_HUMAN Receptor tyrosine-protein kinase erbB-4 OS=Homo sapiens GN=ERBB4 PE=1 SV=1	275	110	1e-24
Pmex_comp1288_c1_seq1	1018	500	sp|Q9YHZ5|PIM2_DANRE Serine/threonine-protein kinase pim-2 OS=Danio rerio GN=pim2 PE=2 SV=2	912	355	4e-120
Pmex_comp1289_c0_seq1	599	52	sp|Q5GLZ8|HERC4_HUMAN Probable E3 ubiquitin-protein ligase HERC4 OS=Homo sapiens GN=HERC4 PE=1 SV=1	273	109	8e-26
Pmex_comp1289_c1_seq1	303	54	sp|Q5PQN1|HERC4_RAT Probable E3 ubiquitin-protein ligase HERC4 OS=Rattus norvegicus GN=Herc4 PE=2 SV=1	311	124	3e-32
Pmex_comp1292_c0_seq1	864	15	sp|Q7T339|CHMP5_DANRE Charged multivesicular body protein 5 OS=Danio rerio GN=chmp5 PE=2 SV=1	778	304	6e-102
Pmex_comp1293_c0_seq1	1772	20	sp|C8YR32|LOXH1_MOUSE Lipoxygenase homology domain-containing protein 1 OS=Mus musculus GN=Loxhd1 PE=2 SV=1	1636	634	0.0
Pmex_comp1294_c0_seq2	1343	13	sp|Q9BQI5|SGIP1_HUMAN SH3-containing GRB2-like protein 3-interacting protein 1 OS=Homo sapiens GN=SGIP1 PE=1 SV=2	1350	524	3e-177
Pmex_comp1297_c1_seq1	845	5	sp|Q1LYL8|ASTE1_DANRE Protein asteroid homolog 1 OS=Danio rerio GN=aste1 PE=2 SV=1	329	131	1e-32
Pmex_comp1299_c0_seq1	338	40	sp|Q9C0A0|CNTP4_HUMAN Contactin-associated protein-like 4 OS=Homo sapiens GN=CNTNAP4 PE=1 SV=3	436	172	7e-49
Pmex_comp1299_c1_seq1	349	22	sp|Q9C0A0|CNTP4_HUMAN Contactin-associated protein-like 4 OS=Homo sapiens GN=CNTNAP4 PE=1 SV=3	408	161	5e-45
Pmex_comp1300_c0_seq2	455	181	sp|P51448|RORA_MOUSE Nuclear receptor ROR-alpha OS=Mus musculus GN=Rora PE=1 SV=1	198	80.9	8e-17
Pmex_comp1307_c0_seq1	391	15	sp|P39060|COIA1_HUMAN Collagen alpha-1(XVIII) chain OS=Homo sapiens GN=COL18A1 PE=1 SV=5	138	57.8	6e-09
Pmex_comp1310_c0_seq1	205	107	sp|P63033|RHES_RAT GTP-binding protein Rhes OS=Rattus norvegicus GN=Rasd2 PE=1 SV=1	145	60.5	2e-11
Pmex_comp1310_c0_seq2	421	154	sp|P63033|RHES_RAT GTP-binding protein Rhes OS=Rattus norvegicus GN=Rasd2 PE=1 SV=1	161	66.6	1e-12
Pmex_comp1334_c0_seq1	329	382	sp|Q7YRZ7|GRAA_BOVIN Granzyme A OS=Bos taurus GN=GZMA PE=2 SV=1	172	70.9	1e-14
Pmex_comp1334_c1_seq1	643	500	sp|P49864|GRAK_RAT Granzyme K OS=Rattus norvegicus GN=Gzmk PE=1 SV=1	378	150	1e-42
Pmex_comp1335_c0_seq1	1373	13	sp|Q15413|RYR3_HUMAN Ryanodine receptor 3 OS=Homo sapiens GN=RYR3 PE=1 SV=3	1406	546	9e-173
Pmex_comp1335_c1_seq1	311	13	sp|Q15413|RYR3_HUMAN Ryanodine receptor 3 OS=Homo sapiens GN=RYR3 PE=1 SV=3	439	173	4e-49
Pmex_comp1336_c0_seq1	831	86	sp|P05452|TETN_HUMAN Tetranectin OS=Homo sapiens GN=CLEC3B PE=1 SV=3	536	211	6e-66
Pmex_comp1336_c0_seq2	881	86	sp|P05452|TETN_HUMAN Tetranectin OS=Homo sapiens GN=CLEC3B PE=1 SV=3	549	216	1e-67
Pmex_comp1337_c0_seq1	512	6	sp|Q9NQV8|PRDM8_HUMAN PR domain zinc finger protein 8 OS=Homo sapiens GN=PRDM8 PE=2 SV=3	494	194	6e-57
Pmex_comp1338_c0_seq1	1362	13	sp|Q8K120|NFAC4_MOUSE Nuclear factor of activated T-cells, cytoplasmic 4 OS=Mus musculus GN=Nfatc4 PE=1 SV=2	891	347	2e-108
Pmex_comp1343_c0_seq1	847	129	sp|Q07498|EPHB3_CHICK Ephrin type-B receptor 3 (Fragment) OS=Gallus gallus GN=EPHB3 PE=2 SV=1	896	349	6e-111
Pmex_comp1343_c1_seq1	630	52	sp|Q07498|EPHB3_CHICK Ephrin type-B receptor 3 (Fragment) OS=Gallus gallus GN=EPHB3 PE=2 SV=1	911	355	2e-114
Pmex_comp1346_c0_seq1	634	15	sp|Q6ZN44|UNC5A_HUMAN Netrin receptor UNC5A OS=Homo sapiens GN=UNC5A PE=1 SV=3	661	259	3e-79
Pmex_comp1348_c0_seq1	582	13	sp|Q9QZC4|PCY1B_RAT Choline-phosphate cytidylyltransferase B OS=Rattus norvegicus GN=Pcyt1b PE=2 SV=1	536	211	4e-65
Pmex_comp1348_c1_seq1	472	31	sp|Q9Y5K3|PCY1B_HUMAN Choline-phosphate cytidylyltransferase B OS=Homo sapiens GN=PCYT1B PE=1 SV=1	661	259	2e-84
Pmex_comp1349_c0_seq1	817	3	sp|Q3B820|F161A_HUMAN Protein FAM161A OS=Homo sapiens GN=FAM161A PE=1 SV=2	182	74.7	8e-14
Pmex_comp1356_c1_seq1	351	4	sp|Q15884|F1892_HUMAN Protein FAM189A2 OS=Homo sapiens GN=FAM189A2 PE=1 SV=3	216	87.8	7e-20
Pmex_comp1357_c1_seq1	658	2	sp|Q5SYB0|FRPD1_HUMAN FERM and PDZ domain-containing protein 1 OS=Homo sapiens GN=FRMPD1 PE=1 SV=1	171	70.5	1e-12
Pmex_comp1358_c0_seq1	243	73	sp|Q8BRH4|KMT2C_MOUSE Histone-lysine N-methyltransferase 2C OS=Mus musculus GN=Kmt2c PE=1 SV=2	415	164	3e-46
Pmex_comp1358_c1_seq1	443	5	sp|Q8NEZ4|KMT2C_HUMAN Histone-lysine N-methyltransferase 2C OS=Homo sapiens GN=KMT2C PE=1 SV=3	271	108	5e-26
Pmex_comp1359_c0_seq1	494	1	sp|Q9IAT6|DLLC_DANRE Delta-like protein C OS=Danio rerio GN=dlc PE=2 SV=1	245	99.0	9e-23
Pmex_comp1359_c1_seq1	410	388	sp|Q9IAT6|DLLC_DANRE Delta-like protein C OS=Danio rerio GN=dlc PE=2 SV=1	618	242	2e-75
Pmex_comp1360_c1_seq1	299	3	sp|A7X3Z7|LECM2_ERYPO C-type lectin lectoxin-Lio2 OS=Erythrolamprus poecilogyrus PE=2 SV=1	115	48.9	3e-07
Pmex_comp1362_c0_seq1	430	2	sp|Q70UQ0|IKIP_HUMAN Inhibitor of nuclear factor kappa-B kinase-interacting protein OS=Homo sapiens GN=IKBIP PE=1 SV=1	271	108	2e-27
Pmex_comp1362_c1_seq1	420	2	sp|A2VE53|IKIP_BOVIN Inhibitor of nuclear factor kappa-B kinase-interacting protein OS=Bos taurus GN=IKBIP PE=2 SV=1	203	82.8	3e-18
Pmex_comp1364_c0_seq1	782	56	sp|Q6YGZ4|CLOCK_TYTAL Circadian locomoter output cycles protein kaput OS=Tyto alba GN=CLOCK PE=2 SV=1	1164	452	3e-152
Pmex_comp1364_c1_seq1	220	15	sp|O15516|CLOCK_HUMAN Circadian locomoter output cycles protein kaput OS=Homo sapiens GN=CLOCK PE=1 SV=1	403	159	2e-45
Pmex_comp1366_c0_seq1	255	3	sp|Q5TM83|NANOG_MUSMM Homeobox protein NANOG OS=Mus musculus molossinus GN=Nanog PE=2 SV=1	140	58.5	3e-10
Pmex_comp1367_c0_seq1	378	500	sp|Q6AXJ9|CDKL1_DANRE Cyclin-dependent kinase-like 1 OS=Danio rerio GN=cdkl1 PE=2 SV=1	508	200	3e-62
Pmex_comp1367_c1_seq1	244	500	sp|Q6AXJ9|CDKL1_DANRE Cyclin-dependent kinase-like 1 OS=Danio rerio GN=cdkl1 PE=2 SV=1	351	139	8e-40
Pmex_comp1371_c0_seq1	512	5	sp|Q61464|ZN638_MOUSE Zinc finger protein 638 OS=Mus musculus GN=Znf638 PE=1 SV=2	156	64.7	6e-11
Pmex_comp1373_c1_seq1	629	98	sp|P79745|P3F3B_DANRE POU domain, class 3, transcription factor 3-B OS=Danio rerio GN=pou3f3b PE=1 SV=1	526	207	1e-62
Pmex_comp1376_c0_seq1	1019	17	sp|Q64096|MCF2L_MOUSE Guanine nucleotide exchange factor DBS OS=Mus musculus GN=Mcf2l PE=1 SV=2	551	216	3e-61
Pmex_comp1377_c0_seq1	216	2	sp|Q13009|TIAM1_HUMAN T-lymphoma invasion and metastasis-inducing protein 1 OS=Homo sapiens GN=TIAM1 PE=1 SV=2	178	73.2	7e-15
Pmex_comp1381_c0_seq1	878	24	sp|O08915|AIP_MOUSE AH receptor-interacting protein OS=Mus musculus GN=Aip PE=1 SV=1	416	164	2e-46
Pmex_comp1382_c0_seq1	708	132	sp|Q9BD50|HMR1_PONPY Major histocompatibility complex class I-related gene protein OS=Pongo pygmaeus GN=MR1 PE=2 SV=1	208	84.7	6e-18
Pmex_comp1393_c0_seq1	238	147	sp|Q63862|MYH11_RAT Myosin-11 (Fragments) OS=Rattus norvegicus GN=Myh11 PE=2 SV=3	348	138	1e-37
Pmex_comp1393_c1_seq1	389	229	sp|P10587|MYH11_CHICK Myosin-11 OS=Gallus gallus GN=MYH11 PE=1 SV=4	507	199	6e-58
Pmex_comp1395_c0_seq1	220	11	sp|P94692|POR_DESAF Pyruvate synthase OS=Desulfovibrio africanus GN=por PE=1 SV=1	209	85.1	5e-19
Pmex_comp1395_c1_seq1, mitochondrial OS=Euglena gracilis GN=PNO PE=1 SV=1	488	192	4e-55
Pmex_comp1410_c0_seq1	392	1	sp|Q6A2H4|IL10_CHICK Interleukin-10 OS=Gallus gallus GN=IL10 PE=2 SV=2	111	47.4	3e-06
Pmex_comp1410_c0_seq2	758	33	sp|Q25BC1|IL10_VULVU Interleukin-10 OS=Vulpes vulpes GN=IL10 PE=2 SV=1	256	103	3e-25
Pmex_comp1431_c0_seq1	1005	24	sp|A5A6L1|CYR61_PANTR Protein CYR61 OS=Pan troglodytes GN=CYR61 PE=2 SV=1	915	357	1e-119
Pmex_comp1431_c1_seq1	228	2	sp|P18406|CYR61_MOUSE Protein CYR61 OS=Mus musculus GN=Cyr61 PE=1 SV=1	111	47.4	3e-06
Pmex_comp1432_c0_seq1	419	6	sp|P70126|SIA8E_MOUSE Alpha-2,8-sialyltransferase 8E OS=Mus musculus GN=St8sia5 PE=1 SV=2	120	50.8	7e-07
Pmex_comp1432_c0_seq2	772	2	sp|P70126|SIA8E_MOUSE Alpha-2,8-sialyltransferase 8E OS=Mus musculus GN=St8sia5 PE=1 SV=2	120	50.8	5e-06
Pmex_comp1435_c0_seq1	558	123	sp|O15439|MRP4_HUMAN Multidrug resistance-associated protein 4 OS=Homo sapiens GN=ABCC4 PE=1 SV=3	622	244	6e-73
Pmex_comp1440_c0_seq1	383	18	sp|Q62640|GRID1_RAT Glutamate receptor ionotropic, delta-1 OS=Rattus norvegicus GN=Grid1 PE=2 SV=1	230	93.2	5e-21
Pmex_comp1441_c0_seq1	748	4	sp|Q8NDV2|GPR26_HUMAN G-protein coupled receptor 26 OS=Homo sapiens GN=GPR26 PE=1 SV=1	548	215	2e-66
Pmex_comp1441_c1_seq1	382	69	sp|Q8NDV2|GPR26_HUMAN G-protein coupled receptor 26 OS=Homo sapiens GN=GPR26 PE=1 SV=1	407	161	2e-47
Pmex_comp1442_c0_seq1	482	2	sp|Q7LHG5|YI31B_YEAST Transposon Ty3-I Gag-Pol polyprotein OS=Saccharomyces cerevisiae (strain ATCC 204508 / S288c) GN=TY3B-I PE=3 SV=2	114	48.5	7e-06
Pmex_comp1442_c1_seq1	288	35	sp|P0CT40|TF29_SCHPO Transposon Tf2-9 polyprotein OS=Schizosaccharomyces pombe (strain 972 / ATCC 24843) GN=Tf2-9 PE=3 SV=1	270	108	9e-27
Pmex_comp1443_c0_seq1	267	500	sp|P18729|ZG57_XENLA Gastrula zinc finger protein XlCGF57.1 (Fragment) OS=Xenopus laevis PE=3 SV=1	314	125	2e-34
Pmex_comp1444_c0_seq1	522	14	sp|Q15818|NPTX1_HUMAN Neuronal pentraxin-1 OS=Homo sapiens GN=NPTX1 PE=2 SV=2	433	171	1e-49
Pmex_comp1453_c0_seq1	506	12	sp|O55125|NIPS1_MOUSE Protein NipSnap homolog 1 OS=Mus musculus GN=Nipsnap1 PE=1 SV=1	543	213	1e-67
Pmex_comp1453_c1_seq1	470	7	sp|O55125|NIPS1_MOUSE Protein NipSnap homolog 1 OS=Mus musculus GN=Nipsnap1 PE=1 SV=1	556	218	1e-69
Pmex_comp1454_c0_seq1	676	5	sp|Q8WWQ8|STAB2_HUMAN Stabilin-2 OS=Homo sapiens GN=STAB2 PE=1 SV=3	431	170	3e-46
Pmex_comp1463_c0_seq1	425	96	sp|Q08E66|WFKN2_BOVIN WAP, Kazal, immunoglobulin, Kunitz and NTR domain-containing protein 2 OS=Bos taurus GN=WFIKKN2 PE=2 SV=1	301	120	5e-31
Pmex_comp1463_c1_seq1	679	14	sp|Q08E66|WFKN2_BOVIN WAP, Kazal, immunoglobulin, Kunitz and NTR domain-containing protein 2 OS=Bos taurus GN=WFIKKN2 PE=2 SV=1	806	315	2e-102
Pmex_comp1464_c0_seq1	205	162	sp|P49712|VATB_CHICK V-type proton ATPase subunit B OS=Gallus gallus GN=ATP6V1B PE=3 SV=1	332	132	8e-37
Pmex_comp1466_c0_seq1	516	2	sp|Q8BJA3|HMBX1_MOUSE Homeobox-containing protein 1 OS=Mus musculus GN=Hmbox1 PE=2 SV=1	159	65.9	1e-11
Pmex_comp1471_c0_seq1	818	1	sp|P14381|YTX2_XENLA Transposon TX1 uncharacterized 149 kDa protein OS=Xenopus laevis PE=3 SV=1	123	52.0	3e-06
Pmex_comp1480_c0_seq1	368	62	sp|Q1LVF0|LAMC1_DANRE Laminin subunit gamma-1 OS=Danio rerio GN=lamc1 PE=2 SV=2	317	126	1e-32
Pmex_comp1482_c1_seq1	458	1	sp|Q0ZM14|PCD15_CHICK Protocadherin-15 OS=Gallus gallus GN=Pcdh15 PE=1 SV=1	133	55.8	3e-08
Pmex_comp1483_c0_seq1	251	80	sp|Q14524|SCN5A_HUMAN Sodium channel protein type 5 subunit alpha OS=Homo sapiens GN=SCN5A PE=1 SV=2	359	142	8e-39
Pmex_comp1485_c0_seq1	630	66	sp|Q13255|GRM1_HUMAN Metabotropic glutamate receptor 1 OS=Homo sapiens GN=GRM1 PE=1 SV=3	983	383	2e-123
Pmex_comp1501_c1_seq1	817	10	sp|Q4VBE4|EGFLA_MOUSE Pikachurin OS=Mus musculus GN=Egflam PE=1 SV=1	463	182	2e-50
Pmex_comp1502_c0_seq1	425	31	sp|Q8IZH2|XRN1_HUMAN 5'-3' exoribonuclease 1 OS=Homo sapiens GN=XRN1 PE=1 SV=1	498	196	1e-56
Pmex_comp1502_c1_seq1	888	34	sp|Q8IZH2|XRN1_HUMAN 5'-3' exoribonuclease 1 OS=Homo sapiens GN=XRN1 PE=1 SV=1	1198	466	8e-150
Pmex_comp1508_c0_seq1	237	17	sp|P56721|COLL_DROME Transcription factor collier OS=Drosophila melanogaster GN=kn PE=2 SV=2	136	57.0	2e-09
Pmex_comp1513_c0_seq1	375	12	sp|Q9UKN7|MYO15_HUMAN Unconventional myosin-XV OS=Homo sapiens GN=MYO15A PE=1 SV=2	435	172	3e-48
Pmex_comp1513_c1_seq1	480	2	sp|Q9QZZ4|MYO15_MOUSE Unconventional myosin-XV OS=Mus musculus GN=Myo15a PE=1 SV=2	535	210	5e-61
Pmex_comp1516_c0_seq1	1154	15	sp|O00115|DNS2A_HUMAN Deoxyribonuclease-2-alpha OS=Homo sapiens GN=DNASE2 PE=1 SV=2	655	256	4e-80
Pmex_comp1517_c0_seq1	453	35	sp|A0PJE2|DHR12_HUMAN Dehydrogenase/reductase SDR family member 12 OS=Homo sapiens GN=DHRS12 PE=1 SV=2	481	189	3e-58
Pmex_comp1517_c1_seq1	796	2	sp|A0PJE2|DHR12_HUMAN Dehydrogenase/reductase SDR family member 12 OS=Homo sapiens GN=DHRS12 PE=1 SV=2	322	128	3e-33
Pmex_comp1522_c0_seq1	458	316	sp|P10079|FBP1_STRPU Fibropellin-1 OS=Strongylocentrotus purpuratus GN=EGF1 PE=1 SV=2	353	140	4e-37
Pmex_comp1524_c0_seq1	302	5	sp|P62932|FBX40_MOUSE F-box only protein 40 OS=Mus musculus GN=Fbxo40 PE=2 SV=1	264	106	3e-26
Pmex_comp1524_c1_seq1	230	5	sp|Q9UH90|FBX40_HUMAN F-box only protein 40 OS=Homo sapiens GN=FBXO40 PE=1 SV=2	217	88.2	3e-20
Pmex_comp1535_c0_seq1	753	18	sp|Q5XF89|AT133_MOUSE Probable cation-transporting ATPase 13A3 OS=Mus musculus GN=Atp13a3 PE=1 SV=1	667	261	2e-78
Pmex_comp1535_c0_seq2	753	18	sp|Q95JN5|AT133_MACFA Probable cation-transporting ATPase 13A3 (Fragment) OS=Macaca fascicularis GN=ATP13A3 PE=2 SV=2	635	249	1e-77
Pmex_comp1535_c1_seq1	462	30	sp|Q95JN5|AT133_MACFA Probable cation-transporting ATPase 13A3 (Fragment) OS=Macaca fascicularis GN=ATP13A3 PE=2 SV=2	602	236	3e-74
Pmex_comp1541_c0_seq1	206	49	sp|Q90WY4|ADA2A_DANRE Alpha-2A adrenergic receptor OS=Danio rerio GN=adra2a PE=3 SV=1	250	100	1e-25
Pmex_comp1541_c1_seq1	374	500	sp|Q90WY4|ADA2A_DANRE Alpha-2A adrenergic receptor OS=Danio rerio GN=adra2a PE=3 SV=1	465	183	2e-55
Pmex_comp1544_c0_seq1	882	7	sp|Q0KL00|PIEZ1_RAT Piezo-type mechanosensitive ion channel component 1 OS=Rattus norvegicus GN=Piezo1 PE=2 SV=3	581	228	3e-65
Pmex_comp1545_c0_seq1	1049	24	sp|B5DFH9|T150C_RAT Transmembrane protein 150C OS=Rattus norvegicus GN=Tmem150c PE=2 SV=1	588	231	4e-72
Pmex_comp1545_c0_seq2	1027	24	sp|B5DFH9|T150C_RAT Transmembrane protein 150C OS=Rattus norvegicus GN=Tmem150c PE=2 SV=1	368	146	7e-53
Pmex_comp1549_c0_seq1	344	4	sp|P84550|SKOR1_HUMAN SKI family transcriptional corepressor 1 OS=Homo sapiens GN=SKOR1 PE=1 SV=1	164	67.8	2e-12
Pmex_comp1549_c1_seq1	284	4	sp|Q1LXZ9|SKR1B_DANRE SKI family transcriptional corepressor 1 homolog-B OS=Danio rerio GN=skor1b PE=2 SV=1	202	82.4	7e-18
Pmex_comp1554_c0_seq1	610	8	sp|Q3KR37|GRM1B_HUMAN GRAM domain-containing protein 1B OS=Homo sapiens GN=GRAMD1B PE=1 SV=1	617	242	1e-73
Pmex_comp1554_c1_seq1	308	7	sp|Q80TI0|GRM1B_MOUSE GRAM domain-containing protein 1B OS=Mus musculus GN=Gramd1b PE=2 SV=2	383	152	1e-42
Pmex_comp1555_c0_seq1	217	28	sp|O15374|MOT5_HUMAN Monocarboxylate transporter 5 OS=Homo sapiens GN=SLC16A4 PE=2 SV=1	244	98.6	2e-24
Pmex_comp1556_c0_seq1	374	41	sp|A1XQX0|NR1AA_DANRE Neurexin-1a OS=Danio rerio GN=nrxn1a PE=2 SV=1	610	239	4e-72
Pmex_comp1556_c1_seq1	590	19	sp|A1XQX0|NR1AA_DANRE Neurexin-1a OS=Danio rerio GN=nrxn1a PE=2 SV=1	787	307	3e-95
Pmex_comp1565_c0_seq1	922	54	sp|Q09575|YRD6_CAEEL Uncharacterized protein K02A2.6 OS=Caenorhabditis elegans GN=K02A2.6 PE=3 SV=1	410	162	1e-42
Pmex_comp1565_c1_seq1	297	1	sp|Q09575|YRD6_CAEEL Uncharacterized protein K02A2.6 OS=Caenorhabditis elegans GN=K02A2.6 PE=3 SV=1	169	69.7	2e-13
Pmex_comp1567_c0_seq1	261	7	sp|Q6PHS9|CA2D2_MOUSE Voltage-dependent calcium channel subunit alpha-2/delta-2 OS=Mus musculus GN=Cacna2d2 PE=1 SV=1	185	75.9	1e-15
Pmex_comp1572_c1_seq1	587	42	sp|Q9GKM4|BCAT1_SHEEP Branched-chain-amino-acid aminotransferase, cytosolic OS=Ovis aries GN=BCAT1 PE=2 SV=1	694	271	2e-88
Pmex_comp1575_c1_seq1	781	95	sp|Q9Z2Q6|SEPT5_MOUSE Septin-5 OS=Mus musculus GN=Sept5 PE=1 SV=2	1289	501	1e-177
Pmex_comp1577_c0_seq1	362	3	sp|Q8VHY0|CSPG4_MOUSE Chondroitin sulfate proteoglycan 4 OS=Mus musculus GN=Cspg4 PE=1 SV=3	187	76.6	2e-15
Pmex_comp1577_c1_seq1	262	3	sp|Q8VHY0|CSPG4_MOUSE Chondroitin sulfate proteoglycan 4 OS=Mus musculus GN=Cspg4 PE=1 SV=3	116	49.3	1e-06
Pmex_comp1578_c1_seq1	391	2	sp|Q8K174|TMM60_MOUSE Transmembrane protein 60 OS=Mus musculus GN=Tmem60 PE=2 SV=1	203	82.8	3e-19
Pmex_comp1579_c0_seq1	248	225	sp|B3DLD3|SOX18_XENTR Transcription factor Sox-18 OS=Xenopus tropicalis GN=sox18 PE=2 SV=1	307	122	2e-33
Pmex_comp1580_c0_seq1	244	4	sp|Q1LV19|SPKAP_DANRE A-kinase anchor protein SPHKAP OS=Danio rerio GN=sphkap PE=3 SV=1	276	110	8e-28
Pmex_comp1580_c0_seq2	719	4	sp|Q1LV19|SPKAP_DANRE A-kinase anchor protein SPHKAP OS=Danio rerio GN=sphkap PE=3 SV=1	935	364	1e-114
Pmex_comp1581_c0_seq1	925	3	sp|Q9NYQ8|FAT2_HUMAN Protocadherin Fat 2 OS=Homo sapiens GN=FAT2 PE=1 SV=2	327	130	2e-31
Pmex_comp1582_c0_seq1	906	109	sp|A4GG66|CXG1_RAT Gap junction gamma-1 protein OS=Rattus norvegicus GN=Gjc1 PE=2 SV=1	957	373	3e-126
Pmex_comp1588_c0_seq1	294	20	sp|P50395|GDIB_HUMAN Rab GDP dissociation inhibitor beta OS=Homo sapiens GN=GDI2 PE=1 SV=2	206	84.0	1e-22
Pmex_comp1588_c0_seq2	377	7	sp|P50399|GDIB_RAT Rab GDP dissociation inhibitor beta OS=Rattus norvegicus GN=Gdi2 PE=1 SV=2	129	54.3	4e-08
Pmex_comp1589_c0_seq1	609	53	sp|Q8KED5|TPX_CHLTE Probable thiol peroxidase OS=Chlorobium tepidum (strain ATCC 49652 / DSM 12025 / TLS) GN=tpx PE=3 SV=1	364	144	1e-41
Pmex_comp1595_c0_seq1	682	15	sp|O77591|IMPA1_PIG Inositol monophosphatase 1 OS=Sus scrofa GN=IMPA1 PE=2 SV=1	223	90.5	3e-20
Pmex_comp1595_c1_seq1	787	75	sp|P29218|IMPA1_HUMAN Inositol monophosphatase 1 OS=Homo sapiens GN=IMPA1 PE=1 SV=1	757	296	2e-98
Pmex_comp1598_c0_seq1	221	9	sp|Q3LIE5|ADPRM_HUMAN Manganese-dependent ADP-ribose/CDP-alcohol diphosphatase OS=Homo sapiens GN=ADPRM PE=1 SV=1	187	76.6	7e-17
Pmex_comp1599_c0_seq1	1405	8	sp|Q8VHQ9|ACO11_MOUSE Acyl-coenzyme A thioesterase 11 OS=Mus musculus GN=Acot11 PE=2 SV=1	1062	413	9e-137
Pmex_comp1599_c1_seq1	855	14	sp|Q8VHQ9|ACO11_MOUSE Acyl-coenzyme A thioesterase 11 OS=Mus musculus GN=Acot11 PE=2 SV=1	852	332	3e-108
Pmex_comp1602_c0_seq1	419	25	sp|Q9Y566|SHAN1_HUMAN SH3 and multiple ankyrin repeat domains protein 1 OS=Homo sapiens GN=SHANK1 PE=1 SV=2	439	173	1e-48
Pmex_comp1602_c1_seq1	424	25	sp|Q9WV48|SHAN1_RAT SH3 and multiple ankyrin repeat domains protein 1 OS=Rattus norvegicus GN=Shank1 PE=1 SV=1	534	210	3e-61
Pmex_comp1612_c1_seq1	492	8	sp|P14873|MAP1B_MOUSE Microtubule-associated protein 1B OS=Mus musculus GN=Map1b PE=1 SV=2	293	117	9e-29
Pmex_comp1615_c0_seq1	210	1	sp|P48768|NAC2_RAT Sodium/calcium exchanger 2 OS=Rattus norvegicus GN=Slc8a2 PE=2 SV=1	110	47.0	5e-06
Pmex_comp1620_c0_seq1	625	254	sp|Q52KB5|ZBT24_DANRE Zinc finger and BTB domain-containing protein 24 OS=Danio rerio GN=zbtb24 PE=2 SV=1	369	146	3e-39
Pmex_comp1620_c1_seq1	309	4	sp|Q52KB5|ZBT24_DANRE Zinc finger and BTB domain-containing protein 24 OS=Danio rerio GN=zbtb24 PE=2 SV=1	236	95.5	2e-22
Pmex_comp1622_c0_seq1	582	94	sp|Q29RY7|FGL2_BOVIN Fibroleukin OS=Bos taurus GN=FGL2 PE=2 SV=1	395	156	9e-44
Pmex_comp1622_c1_seq1	438	97	sp|Q9WVH6|ANGP4_MOUSE Angiopoietin-4 OS=Mus musculus GN=Angpt4 PE=1 SV=1	288	115	2e-29
Pmex_comp1625_c0_seq1	342	27	sp|Q9DCP2|S38A3_MOUSE Sodium-coupled neutral amino acid transporter 3 OS=Mus musculus GN=Slc38a3 PE=2 SV=1	338	134	9e-37
Pmex_comp1626_c0_seq1	559	4	sp|Q5BJ39|TR150_XENLA Thyroid hormone receptor-associated protein 3 OS=Xenopus laevis GN=thrap3 PE=2 SV=1	143	59.7	2e-09
Pmex_comp1628_c0_seq1	393	12	sp|Q3ZC84|CNDP2_BOVIN Cytosolic non-specific dipeptidase OS=Bos taurus GN=CNDP2 PE=2 SV=1	469	185	3e-55
Pmex_comp1633_c0_seq1	385	6	sp|Q9R001|ATS5_MOUSE A disintegrin and metalloproteinase with thrombospondin motifs 5 OS=Mus musculus GN=Adamts5 PE=2 SV=2	168	69.3	7e-13
Pmex_comp1633_c1_seq1	531	145	sp|Q9UNA0|ATS5_HUMAN A disintegrin and metalloproteinase with thrombospondin motifs 5 OS=Homo sapiens GN=ADAMTS5 PE=1 SV=2	700	274	7e-85
Pmex_comp1637_c0_seq1	549	28	sp|B8XY56|RNT2_DANRE Ribonuclease T2 OS=Danio rerio GN=rnaset2 PE=2 SV=1	248	100	3e-24
Pmex_comp1641_c0_seq1	702	47	sp|O15374|MOT5_HUMAN Monocarboxylate transporter 5 OS=Homo sapiens GN=SLC16A4 PE=2 SV=1	359	142	6e-38
Pmex_comp1645_c0_seq1	466	40	sp|Q9Z2J4|NEXN_RAT Nexilin OS=Rattus norvegicus GN=Nexn PE=1 SV=1	676	265	1e-83
Pmex_comp1652_c1_seq1	756	2	sp|Q9WVC7|AKAP6_RAT A-kinase anchor protein 6 OS=Rattus norvegicus GN=Akap6 PE=1 SV=1	500	197	5e-55
Pmex_comp1653_c0_seq1	466	4	sp|Q3V1U8|ELMD1_MOUSE ELMO domain-containing protein 1 OS=Mus musculus GN=Elmod1 PE=2 SV=2	138	57.8	2e-28
Pmex_comp1654_c0_seq1	317	9	sp|Q7TNR9|ARHG4_MOUSE Rho guanine nucleotide exchange factor 4 OS=Mus musculus GN=Arhgef4 PE=2 SV=2	330	131	8e-36
Pmex_comp1654_c1_seq1	239	13	sp|Q9NR80|ARHG4_HUMAN Rho guanine nucleotide exchange factor 4 OS=Homo sapiens GN=ARHGEF4 PE=1 SV=3	310	124	7e-33
Pmex_comp1659_c0_seq1	753	71	sp|P01902|HA1D_MOUSE H-2 class I histocompatibility antigen, K-D alpha chain OS=Mus musculus GN=H2-K1 PE=1 SV=1	180	73.9	6e-14
Pmex_comp1661_c0_seq1	302	4	sp|Q5TIE3|VW5B1_HUMAN von Willebrand factor A domain-containing protein 5B1 OS=Homo sapiens GN=VWA5B1 PE=1 SV=2	136	57.0	5e-09
Pmex_comp1664_c0_seq1	761	2	sp|Q6ZWR6|SYNE1_MOUSE Nesprin-1 OS=Mus musculus GN=Syne1 PE=1 SV=2	453	179	1e-48
Pmex_comp1666_c0_seq1	909	2	sp|Q2QI47|USH2A_MOUSE Usherin OS=Mus musculus GN=Ush2A PE=1 SV=2	194	79.3	6e-15
Pmex_comp1668_c0_seq2	742	3	sp|Q54KX0|GTAN_DICDI GATA zinc finger domain-containing protein 14 OS=Dictyostelium discoideum GN=gtaN PE=3 SV=1	129	54.3	4e-07
Pmex_comp1669_c0_seq1	201	27	sp|P19491|GRIA2_RAT Glutamate receptor 2 OS=Rattus norvegicus GN=Gria2 PE=1 SV=2	232	94.0	3e-22
Pmex_comp1669_c1_seq1	844	87	sp|P19491|GRIA2_RAT Glutamate receptor 2 OS=Rattus norvegicus GN=Gria2 PE=1 SV=2	1148	446	4e-149
Pmex_comp1671_c0_seq1	205	92	sp|Q28039|SC6A9_BOVIN Sodium- and chloride-dependent glycine transporter 1 OS=Bos taurus GN=SLC6A9 PE=2 SV=1	357	142	7e-40
Pmex_comp1671_c1_seq1	627	98	sp|A7Y2W8|SC6A9_XENLA Sodium- and chloride-dependent glycine transporter 1 OS=Xenopus laevis GN=slc6a9 PE=2 SV=1	371	147	1e-39
Pmex_comp1673_c0_seq1	466	2	sp|Q9H165|BC11A_HUMAN B-cell lymphoma/leukemia 11A OS=Homo sapiens GN=BCL11A PE=1 SV=2	192	78.6	9e-16
Pmex_comp1673_c1_seq1	358	6	sp|Q9H165|BC11A_HUMAN B-cell lymphoma/leukemia 11A OS=Homo sapiens GN=BCL11A PE=1 SV=2	363	144	3e-39
Pmex_comp1675_c0_seq1	1160	2	sp|O08852|PKD1_MOUSE Polycystin-1 OS=Mus musculus GN=Pkd1 PE=1 SV=2	713	279	3e-81
Pmex_comp1681_c0_seq1	331	16	sp|Q86UK0|ABCAC_HUMAN ATP-binding cassette sub-family A member 12 OS=Homo sapiens GN=ABCA12 PE=1 SV=3	385	152	8e-42
Pmex_comp1681_c1_seq1	334	43	sp|Q86UK0|ABCAC_HUMAN ATP-binding cassette sub-family A member 12 OS=Homo sapiens GN=ABCA12 PE=1 SV=3	245	99.0	4e-23
Pmex_comp1682_c0_seq1	531	67	sp|A1A5G2|UBP47_XENTR Ubiquitin carboxyl-terminal hydrolase 47 OS=Xenopus tropicalis GN=usp47 PE=2 SV=1	166	68.6	4e-12
Pmex_comp1682_c1_seq1	291	1	sp|Q24574|UBPE_DROME Ubiquitin carboxyl-terminal hydrolase 64E OS=Drosophila melanogaster GN=Ubp64E PE=1 SV=2	113	48.1	4e-06
Pmex_comp1690_c0_seq1	239	74	sp|O54800|CADH8_RAT Cadherin-8 OS=Rattus norvegicus GN=Cdh8 PE=2 SV=1	248	100	3e-24
Pmex_comp1692_c1_seq1	1000	22	sp|Q5M7L6|RSPO2_XENTR R-spondin-2 OS=Xenopus tropicalis GN=rspo2 PE=1 SV=1	889	347	1e-117
Pmex_comp1694_c0_seq1	242	5	sp|O14775|GBB5_HUMAN Guanine nucleotide-binding protein subunit beta-5 OS=Homo sapiens GN=GNB5 PE=1 SV=2	111	47.4	3e-06
Pmex_comp1705_c1_seq1	391	4	sp|Q9BXX0|EMIL2_HUMAN EMILIN-2 OS=Homo sapiens GN=EMILIN2 PE=1 SV=3	249	100	2e-23
Pmex_comp1712_c1_seq1	289	81	sp|Q92753|RORB_HUMAN Nuclear receptor ROR-beta OS=Homo sapiens GN=RORB PE=1 SV=3	258	103	5e-26
Pmex_comp1713_c0_seq1	663	69	sp|P23824|GATA2_CHICK GATA-binding factor 2 OS=Gallus gallus GN=GATA2 PE=2 SV=1	550	216	1e-65
Pmex_comp1714_c0_seq1	1614	121	sp|Q5R760|TRI16_PONAB Tripartite motif-containing protein 16 OS=Pongo abelii GN=TRIM16 PE=2 SV=1	432	171	9e-45
Pmex_comp1721_c0_seq1	487	90	sp|Q58065|NAOX_METJA Putative NADH oxidase OS=Methanocaldococcus jannaschii (strain ATCC 43067 / DSM 2661 / JAL-1 / JCM 10045 / NBRC 100440) GN=MJ0649 PE=3 SV=2	203	82.8	2e-17
Pmex_comp1730_c1_seq1	419	25	sp|Q5QQ37|SIAT2_TAKRU Beta-galactoside alpha-2,6-sialyltransferase 2 OS=Takifugu rubripes GN=st6gal2 PE=2 SV=1	473	186	3e-55
Pmex_comp1734_c0_seq1	516	1	sp|Q90WG6|NEUA_ONCMY N-acylneuraminate cytidylyltransferase OS=Oncorhynchus mykiss GN=cmas PE=2 SV=1	134	56.2	2e-08
Pmex_comp1740_c0_seq1	551	17	sp|Q5GH56|XKR7_RAT XK-related protein 7 OS=Rattus norvegicus GN=Xkr7 PE=2 SV=1	319	127	6e-33
Pmex_comp1740_c1_seq1	309	25	sp|Q5GH56|XKR7_RAT XK-related protein 7 OS=Rattus norvegicus GN=Xkr7 PE=2 SV=1	399	158	3e-45
Pmex_comp1742_c1_seq1	215	2	sp|Q8NGD1|OR4N2_HUMAN Olfactory receptor 4N2 OS=Homo sapiens GN=OR4N2 PE=2 SV=1	110	47.0	3e-06
Pmex_comp1744_c0_seq1	332	2	sp|Q5SW79|CE170_HUMAN Centrosomal protein of 170 kDa OS=Homo sapiens GN=CEP170 PE=1 SV=1	124	52.4	2e-07
Pmex_comp1744_c1_seq1	255	2	sp|Q5SW79|CE170_HUMAN Centrosomal protein of 170 kDa OS=Homo sapiens GN=CEP170 PE=1 SV=1	122	51.6	2e-07
Pmex_comp1745_c0_seq1	264	11	sp|Q08DV0|GATA3_BOVIN Trans-acting T-cell-specific transcription factor GATA-3 OS=Bos taurus GN=GATA3 PE=2 SV=1	277	111	6e-29
Pmex_comp1748_c0_seq1	429	1	sp|Q2HXU8|CL12B_HUMAN C-type lectin domain family 12 member B OS=Homo sapiens GN=CLEC12B PE=1 SV=1	115	48.9	2e-06
Pmex_comp1749_c0_seq1	259	34	sp|Q86YJ5|MARH9_HUMAN E3 ubiquitin-protein ligase MARCH9 OS=Homo sapiens GN=MARCH9 PE=1 SV=2	329	131	1e-36
Pmex_comp1753_c0_seq1	644	12	sp|B0V2N1|PTPRS_MOUSE Receptor-type tyrosine-protein phosphatase S OS=Mus musculus GN=Ptprs PE=1 SV=1	636	249	7e-74
Pmex_comp1755_c0_seq1	244	30	sp|Q00960|NMDE2_RAT Glutamate receptor ionotropic, NMDA 2B OS=Rattus norvegicus GN=Grin2b PE=1 SV=1	398	157	3e-44
Pmex_comp1755_c1_seq1	666	14	sp|Q13224|NMDE2_HUMAN Glutamate receptor ionotropic, NMDA 2B OS=Homo sapiens GN=GRIN2B PE=1 SV=3	680	266	5e-80
Pmex_comp1760_c0_seq1	356	5	sp|P35054|TGBR3_PIG Transforming growth factor beta receptor type 3 OS=Sus scrofa GN=TGFBR3 PE=2 SV=1	193	79.0	3e-16
Pmex_comp1760_c1_seq1	345	4	sp|O88393|TGBR3_MOUSE Transforming growth factor beta receptor type 3 OS=Mus musculus GN=Tgfbr3 PE=1 SV=1	163	67.4	2e-12
Pmex_comp1763_c0_seq1	257	468	sp|P79928|P2RY4_XENLA P2Y purinoceptor 4 OS=Xenopus laevis GN=p2ry4 PE=2 SV=1	328	130	8e-36
Pmex_comp1764_c0_seq1	257	9	sp|Q28691|PE2R4_RABIT Prostaglandin E2 receptor EP4 subtype OS=Oryctolagus cuniculus GN=PTGER4 PE=2 SV=1	180	73.9	3e-15
Pmex_comp1764_c1_seq1	433	31	sp|P32240|PE2R4_MOUSE Prostaglandin E2 receptor EP4 subtype OS=Mus musculus GN=Ptger4 PE=2 SV=1	296	118	2e-30
Pmex_comp1769_c0_seq1	576	22	sp|C8YR32|LOXH1_MOUSE Lipoxygenase homology domain-containing protein 1 OS=Mus musculus GN=Loxhd1 PE=2 SV=1	633	248	8e-74
Pmex_comp1776_c0_seq1	538	500	sp|Q9U615|ENO_MASBA Enolase OS=Mastigamoeba balamuthi GN=ENOL PE=2 SV=1	624	244	1e-77
Pmex_comp1776_c1_seq1	277	500	sp|Q9U615|ENO_MASBA Enolase OS=Mastigamoeba balamuthi GN=ENOL PE=2 SV=1	382	151	2e-43
Pmex_comp1778_c0_seq1	611	144	sp|P08424|RENI_RAT Renin OS=Rattus norvegicus GN=Ren1 PE=2 SV=2	535	210	2e-64
Pmex_comp1784_c0_seq1	382	5	sp|Q923L3|CSMD1_MOUSE CUB and sushi domain-containing protein 1 OS=Mus musculus GN=Csmd1 PE=2 SV=2	428	169	3e-47
Pmex_comp1784_c1_seq1	480	5	sp|Q96PZ7|CSMD1_HUMAN CUB and sushi domain-containing protein 1 OS=Homo sapiens GN=CSMD1 PE=1 SV=2	471	186	2e-52
Pmex_comp1791_c0_seq1	244	26	sp|Q9JJK1|GPM6B_RAT Neuronal membrane glycoprotein M6-b OS=Rattus norvegicus GN=Gpm6b PE=1 SV=1	243	98.2	8e-25
Pmex_comp1792_c0_seq1	204	13	sp|P0CT40|TF29_SCHPO Transposon Tf2-9 polyprotein OS=Schizosaccharomyces pombe (strain 972 / ATCC 24843) GN=Tf2-9 PE=3 SV=1	141	58.9	5e-10
Pmex_comp1792_c1_seq1	417	11	sp|P0CT40|TF29_SCHPO Transposon Tf2-9 polyprotein OS=Schizosaccharomyces pombe (strain 972 / ATCC 24843) GN=Tf2-9 PE=3 SV=1	127	53.5	1e-07
Pmex_comp1802_c0_seq1	318	2	sp|D3Z3K2|CIP1_MOUSE E3 ubiquitin-protein ligase CCNB1IP1 OS=Mus musculus GN=Ccnb1ip1 PE=1 SV=1	169	69.7	4e-14
Pmex_comp1810_c0_seq1	773	11	sp|Q6DJE5|DBND1_XENLA Dysbindin domain-containing protein 1 OS=Xenopus laevis GN=dbndd1 PE=2 SV=1	325	129	2e-35
Pmex_comp1811_c0_seq1	289	60	sp|O08688|CAN5_MOUSE Calpain-5 OS=Mus musculus GN=Capn5 PE=2 SV=1	375	149	7e-42
Pmex_comp1821_c0_seq1	514	28	sp|P47843|GTR3_SHEEP Solute carrier family 2, facilitated glucose transporter member 3 OS=Ovis aries GN=SLC2A3 PE=2 SV=1	133	55.8	5e-11
Pmex_comp1821_c1_seq1	254	28	sp|P79365|GTR1_SHEEP Solute carrier family 2, facilitated glucose transporter member 1 (Fragment) OS=Ovis aries GN=SLC2A1 PE=2 SV=1	185	75.9	3e-16
Pmex_comp1823_c0_seq1	378	11	sp|Q8QFX1|RIMB2_CHICK RIMS-binding protein 2 OS=Gallus gallus GN=RIMBP2 PE=1 SV=1	333	132	9e-35
Pmex_comp1823_c1_seq1	282	7	sp|Q8QFX1|RIMB2_CHICK RIMS-binding protein 2 OS=Gallus gallus GN=RIMBP2 PE=1 SV=1	395	156	1e-43
Pmex_comp1827_c0_seq1	675	1	sp|P51675|CCR1_MOUSE C-C chemokine receptor type 1 OS=Mus musculus GN=Ccr1 PE=2 SV=2	116	49.3	9e-06
Pmex_comp1829_c0_seq1	362	5	sp|Q7ZWB7|BBS5_DANRE Bardet-Biedl syndrome 5 protein homolog OS=Danio rerio GN=bbs5 PE=2 SV=1	519	204	4e-64
Pmex_comp1829_c1_seq1	311	5	sp|Q7ZWB7|BBS5_DANRE Bardet-Biedl syndrome 5 protein homolog OS=Danio rerio GN=bbs5 PE=2 SV=1	369	146	4e-42
Pmex_comp1830_c1_seq1	872	77	sp|P46069|PE2R3_RABIT Prostaglandin E2 receptor EP3 subtype OS=Oryctolagus cuniculus GN=PTGER3 PE=2 SV=1	851	332	3e-110
Pmex_comp1831_c0_seq1	322	11	sp|D2GXS7|TRIM2_AILME Tripartite motif-containing protein 2 OS=Ailuropoda melanoleuca GN=TRIM2 PE=3 SV=1	250	100	3e-24
Pmex_comp1831_c1_seq1	862	26	sp|D3ZQG6|TRIM2_RAT Tripartite motif-containing protein 2 OS=Rattus norvegicus GN=Trim2 PE=1 SV=2	662	259	9e-79
Pmex_comp1838_c0_seq1	659	7	sp|E1B7L7|UBN2_BOVIN Ubinuclein-2 OS=Bos taurus GN=UBN2 PE=3 SV=1	388	154	9e-41
Pmex_comp1842_c0_seq1	1809	500	sp|Q8WXD9|CSKI1_HUMAN Caskin-1 OS=Homo sapiens GN=CASKIN1 PE=1 SV=1	1679	651	0.0
Pmex_comp1846_c0_seq1	785	10	sp|Q5SP85|CC85A_MOUSE Coiled-coil domain-containing protein 85A OS=Mus musculus GN=Ccdc85a PE=2 SV=1	330	131	1e-33
Pmex_comp1846_c1_seq1	335	10	sp|Q96PX6|CC85A_HUMAN Coiled-coil domain-containing protein 85A OS=Homo sapiens GN=CCDC85A PE=2 SV=3	290	116	6e-30
Pmex_comp1851_c1_seq1	319	1	sp|P18750|ZO61_XENLA Oocyte zinc finger protein XlCOF6.1 (Fragment) OS=Xenopus laevis PE=3 SV=1	110	47.0	4e-06
Pmex_comp1854_c0_seq1	462	4	sp|A3KFX0|5NT1A_MOUSE Cytosolic 5'-nucleotidase 1A OS=Mus musculus GN=Nt5c1a PE=2 SV=1	176	72.4	4e-14
Pmex_comp1854_c1_seq1	552	4	sp|A3KFX0|5NT1A_MOUSE Cytosolic 5'-nucleotidase 1A OS=Mus musculus GN=Nt5c1a PE=2 SV=1	326	130	2e-34
Pmex_comp1860_c0_seq1	469	15	sp|P58392|KCNN3_PIG Small conductance calcium-activated potassium channel protein 3 OS=Sus scrofa GN=KCNN3 PE=2 SV=1	770	301	8e-97
Pmex_comp1862_c0_seq1	604	114	sp|Q9DE66|KERA_COTJA Keratocan OS=Coturnix coturnix japonica GN=KERA PE=2 SV=1	502	197	4e-60
Pmex_comp1862_c0_seq2	382	141	sp|O60938|KERA_HUMAN Keratocan OS=Homo sapiens GN=KERA PE=1 SV=1	364	144	6e-41
Pmex_comp1865_c0_seq1	622	37	sp|O94856|NFASC_HUMAN Neurofascin OS=Homo sapiens GN=NFASC PE=1 SV=4	363	144	1e-37
Pmex_comp1865_c1_seq1	221	16	sp|P97685|NFASC_RAT Neurofascin OS=Rattus norvegicus GN=Nfasc PE=1 SV=2	314	125	4e-33
Pmex_comp1868_c0_seq1	574	2	sp|Q8C8R3|ANK2_MOUSE Ankyrin-2 OS=Mus musculus GN=Ank2 PE=1 SV=2	192	78.6	3e-15
Pmex_comp1871_c0_seq1	567	6	sp|P55002|MFAP2_MOUSE Microfibrillar-associated protein 2 OS=Mus musculus GN=Mfap2 PE=2 SV=1	405	160	8e-48
Pmex_comp1874_c0_seq1	217	63	sp|F1NHE9|KCJ12_CHICK ATP-sensitive inward rectifier potassium channel 12 OS=Gallus gallus GN=KCNJ12 PE=1 SV=1	329	131	2e-36
Pmex_comp1874_c1_seq1	207	68	sp|F1NHE9|KCJ12_CHICK ATP-sensitive inward rectifier potassium channel 12 OS=Gallus gallus GN=KCNJ12 PE=1 SV=1	290	116	4e-31
Pmex_comp1875_c0_seq1	384	48	sp|P79287|MMP20_PIG Matrix metalloproteinase-20 OS=Sus scrofa GN=MMP20 PE=2 SV=1	262	105	4e-26
Pmex_comp1875_c1_seq1	674	98	sp|P57748|MMP20_MOUSE Matrix metalloproteinase-20 OS=Mus musculus GN=Mmp20 PE=2 SV=1	578	227	1e-69
Pmex_comp1877_c0_seq1	334	10	sp|P70611|DOC2A_RAT Double C2-like domain-containing protein alpha OS=Rattus norvegicus GN=Doc2a PE=1 SV=1	153	63.5	2e-11
Pmex_comp1877_c0_seq2	277	10	sp|Q14183|DOC2A_HUMAN Double C2-like domain-containing protein alpha OS=Homo sapiens GN=DOC2A PE=1 SV=5	134	56.2	4e-09
Pmex_comp1878_c0_seq1	1021	45	sp|A2CEA7|RGRF2_DANRE Ras-specific guanine nucleotide-releasing factor 2 OS=Danio rerio GN=rasgrf2 PE=3 SV=1	1696	657	0.0
Pmex_comp1880_c0_seq1	417	7	sp|Q5DU25|IQEC2_MOUSE IQ motif and SEC7 domain-containing protein 2 OS=Mus musculus GN=Iqsec2 PE=1 SV=3	406	160	2e-44
Pmex_comp1880_c0_seq2	355	7	sp|Q5DU25|IQEC2_MOUSE IQ motif and SEC7 domain-containing protein 2 OS=Mus musculus GN=Iqsec2 PE=1 SV=3	398	157	1e-43
Pmex_comp1881_c0_seq1	531	59	sp|Q17QZ8|B3GN9_BOVIN UDP-GlcNAc:betaGal beta-1,3-N-acetylglucosaminyltransferase 9 OS=Bos taurus GN=B3GNT9 PE=2 SV=1	637	249	4e-80
Pmex_comp1881_c1_seq1	547	46	sp|Q17QZ8|B3GN9_BOVIN UDP-GlcNAc:betaGal beta-1,3-N-acetylglucosaminyltransferase 9 OS=Bos taurus GN=B3GNT9 PE=2 SV=1	333	132	2e-35
Pmex_comp1883_c0_seq1	546	17	sp|Q812E0|CPEB2_MOUSE Cytoplasmic polyadenylation element-binding protein 2 OS=Mus musculus GN=Cpeb2 PE=1 SV=1	384	152	5e-42
Pmex_comp1884_c0_seq1	1123	363	sp|Q9WVD0|NPY1R_CAVPO Neuropeptide Y receptor type 1 OS=Cavia porcellus GN=NPY1R PE=3 SV=1	797	311	3e-101
Pmex_comp1886_c1_seq1	1612	3	sp|A8MYZ6|FOXO6_HUMAN Forkhead box protein O6 OS=Homo sapiens GN=FOXO6 PE=1 SV=1	152	63.2	3e-09
Pmex_comp1888_c0_seq1	952	3	sp|P04114|APOB_HUMAN Apolipoprotein B-100 OS=Homo sapiens GN=APOB PE=1 SV=2	392	155	8e-40
Pmex_comp1888_c1_seq1	614	1	sp|P04114|APOB_HUMAN Apolipoprotein B-100 OS=Homo sapiens GN=APOB PE=1 SV=2	139	58.2	1e-08
Pmex_comp1891_c1_seq1	815	7	sp|Q9R0Z9|RHG07_MOUSE Rho GTPase-activating protein 7 OS=Mus musculus GN=Dlc1 PE=1 SV=2	146	60.8	4e-09
Pmex_comp1893_c0_seq1	751	11	sp|O60229|KALRN_HUMAN Kalirin OS=Homo sapiens GN=KALRN PE=1 SV=2	1103	429	8e-136
Pmex_comp1893_c1_seq1	284	6	sp|O60229|KALRN_HUMAN Kalirin OS=Homo sapiens GN=KALRN PE=1 SV=2	432	171	2e-48
Pmex_comp1894_c0_seq1	366	3	sp|Q7Z7D3|VTCN1_HUMAN V-set domain-containing T-cell activation inhibitor 1 OS=Homo sapiens GN=VTCN1 PE=1 SV=1	127	53.5	4e-08
Pmex_comp1894_c1_seq1	253	8	sp|Q7TSP5|VTCN1_MOUSE V-set domain containing T-cell activation inhibitor 1 OS=Mus musculus GN=Vtcn1 PE=1 SV=1	175	72.0	3e-15
Pmex_comp1895_c0_seq1	510	3	sp|C6KFA3|GP126_DANRE G-protein coupled receptor 126 OS=Danio rerio GN=gpr126 PE=2 SV=1	400	158	4e-43
Pmex_comp1895_c1_seq1	367	3	sp|C6KFA3|GP126_DANRE G-protein coupled receptor 126 OS=Danio rerio GN=gpr126 PE=2 SV=1	221	89.7	7e-20
Pmex_comp1898_c0_seq1	744	1	sp|A8MY62|BLML_HUMAN Putative beta-lactamase-like 1 OS=Homo sapiens GN=LACTBL1 PE=2 SV=2	154	63.9	2e-10
Pmex_comp1903_c0_seq1	254	18	sp|O42478|TLE4_XENLA Transducin-like enhancer protein 4 OS=Xenopus laevis GN=tle4 PE=1 SV=2	324	129	1e-34
Pmex_comp1903_c0_seq2	487	18	sp|Q04725|TLE2_HUMAN Transducin-like enhancer protein 2 OS=Homo sapiens GN=TLE2 PE=1 SV=2	372	147	5e-40
Pmex_comp1908_c0_seq1	457	500	sp|P32302|CXCR5_HUMAN C-X-C chemokine receptor type 5 OS=Homo sapiens GN=CXCR5 PE=1 SV=1	310	124	1e-32
Pmex_comp1908_c1_seq1	410	249	sp|Q04683|CXCR5_MOUSE C-X-C chemokine receptor type 5 OS=Mus musculus GN=Cxcr5 PE=1 SV=2	250	100	1e-24
Pmex_comp1914_c0_seq1	374	7	sp|Q5NVP3|F107A_PONAB Protein FAM107A OS=Pongo abelii GN=FAM107A PE=2 SV=1	149	62.0	1e-11
Pmex_comp1915_c0_seq1	246	6	sp|Q02817|MUC2_HUMAN Mucin-2 OS=Homo sapiens GN=MUC2 PE=1 SV=2	214	87.0	2e-19
Pmex_comp1915_c1_seq1	337	41	sp|Q02817|MUC2_HUMAN Mucin-2 OS=Homo sapiens GN=MUC2 PE=1 SV=2	309	123	1e-31
Pmex_comp1916_c0_seq1	448	25	sp|Q86UX2|ITIH5_HUMAN Inter-alpha-trypsin inhibitor heavy chain H5 OS=Homo sapiens GN=ITIH5 PE=2 SV=2	396	157	4e-43
Pmex_comp1923_c0_seq1	419	84	sp|Q9W720|UCP2_DANRE Mitochondrial uncoupling protein 2 OS=Danio rerio GN=ucp2 PE=2 SV=1	464	183	6e-56
Pmex_comp1923_c1_seq1	719	56	sp|Q9W725|UCP2_CYPCA Mitochondrial uncoupling protein 2 OS=Cyprinus carpio GN=ucp2 PE=2 SV=1	370	147	2e-59
Pmex_comp1925_c0_seq1	733	67	sp|Q63511|KCNJ9_RAT G protein-activated inward rectifier potassium channel 3 OS=Rattus norvegicus GN=Kcnj9 PE=1 SV=2	726	284	2e-92
Pmex_comp1933_c0_seq1	749	12	sp|O42106|CPLX1_NARJA Complexin-1 OS=Narke japonica PE=1 SV=1	338	134	1e-37
Pmex_comp1941_c0_seq1	695	101	sp|P97524|S27A2_RAT Very long-chain acyl-CoA synthetase OS=Rattus norvegicus GN=Slc27a2 PE=1 SV=1	583	229	4e-69
Pmex_comp1941_c1_seq1	496	71	sp|O14975|S27A2_HUMAN Very long-chain acyl-CoA synthetase OS=Homo sapiens GN=SLC27A2 PE=1 SV=2	509	200	2e-59
Pmex_comp1942_c1_seq1	668	2	sp|O76039|CDKL5_HUMAN Cyclin-dependent kinase-like 5 OS=Homo sapiens GN=CDKL5 PE=1 SV=1	377	149	2e-39
Pmex_comp1945_c0_seq1	589	198	sp|P06686|AT1A2_RAT Sodium/potassium-transporting ATPase subunit alpha-2 OS=Rattus norvegicus GN=Atp1a2 PE=1 SV=1	766	299	2e-93
Pmex_comp1945_c1_seq1	243	163	sp|P24798|AT1A3_CHICK Sodium/potassium-transporting ATPase subunit alpha-3 OS=Gallus gallus GN=ATP1A3 PE=2 SV=1	331	132	2e-35
Pmex_comp1946_c1_seq1	541	201	sp|Q920E1|PAR3_RAT Proteinase-activated receptor 3 OS=Rattus norvegicus GN=F2rl2 PE=2 SV=1	161	66.6	6e-12
Pmex_comp1951_c0_seq1	554	68	sp|Q5EBI0|S2610_MOUSE Solute carrier family 26 member 10 OS=Mus musculus GN=Slc26a10 PE=2 SV=1	548	215	9e-66
Pmex_comp1951_c1_seq1	536	51	sp|Q5EBI0|S2610_MOUSE Solute carrier family 26 member 10 OS=Mus musculus GN=Slc26a10 PE=2 SV=1	522	205	5e-62
Pmex_comp1958_c0_seq1	649	26	sp|Q6PCB0|VWA1_HUMAN von Willebrand factor A domain-containing protein 1 OS=Homo sapiens GN=VWA1 PE=2 SV=1	255	102	4e-24
Pmex_comp1967_c0_seq1	389	180	sp|Q4P8R9|PABP_USTMA Polyadenylate-binding protein, cytoplasmic and nuclear OS=Ustilago maydis (strain 521 / FGSC 9021) GN=PAB1 PE=3 SV=1	340	135	2e-36
Pmex_comp1967_c1_seq1	860	230	sp|Q74ZS6|PABP_ASHGO Polyadenylate-binding protein, cytoplasmic and nuclear OS=Ashbya gossypii (strain ATCC 10895 / CBS 109.51 / FGSC 9923 / NRRL Y-1056) GN=PAB1 PE=3 SV=1	467	184	7e-52
Pmex_comp1968_c0_seq1	481	35	sp|Q16960|DYI3_HELCR Dynein intermediate chain 3, ciliary OS=Heliocidaris crassispina PE=2 SV=1	626	245	1e-76
Pmex_comp1968_c1_seq1	787	29	sp|Q16960|DYI3_HELCR Dynein intermediate chain 3, ciliary OS=Heliocidaris crassispina PE=2 SV=1	804	314	2e-101
Pmex_comp1972_c0_seq1	928	9	sp|Q6PF39|RUNX1_XENLA Runt-related transcription factor 1 OS=Xenopus laevis GN=runx1 PE=2 SV=2	488	192	2e-55
Pmex_comp1975_c0_seq1	985	4	sp|Q6P539|F222B_MOUSE Protein FAM222B OS=Mus musculus GN=Fam222b PE=2 SV=2	518	204	1e-58
Pmex_comp1975_c1_seq1	493	2	sp|Q6P539|F222B_MOUSE Protein FAM222B OS=Mus musculus GN=Fam222b PE=2 SV=2	330	131	8e-35
Pmex_comp1980_c0_seq1	509	154	sp|P82159|MLE1_LIZRA Myosin light chain 1, skeletal muscle isoform OS=Liza ramada PE=1 SV=1	258	103	3e-26
Pmex_comp1980_c1_seq1	511	196	sp|P82159|MLE1_LIZRA Myosin light chain 1, skeletal muscle isoform OS=Liza ramada PE=1 SV=1	517	203	6e-65
Pmex_comp1982_c0_seq1	302	423	sp|Q3YUZ9|RL10_SHISS 50S ribosomal protein L10 OS=Shigella sonnei (strain Ss046) GN=rplJ PE=3 SV=1	305	122	2e-34
Pmex_comp1982_c1_seq1	941	500	sp|Q3YUZ9|RL10_SHISS 50S ribosomal protein L10 OS=Shigella sonnei (strain Ss046) GN=rplJ PE=3 SV=1	520	204	2e-63
Pmex_comp1990_c0_seq1	313	5	sp|Q92508|PIEZ1_HUMAN Piezo-type mechanosensitive ion channel component 1 OS=Homo sapiens GN=PIEZO1 PE=1 SV=4	371	147	5e-40
Pmex_comp1995_c0_seq1	931	500	sp|Q6ZWH5|NEK10_HUMAN Serine/threonine-protein kinase Nek10 OS=Homo sapiens GN=NEK10 PE=2 SV=3	1170	455	5e-149
Pmex_comp1995_c1_seq1	832	3	sp|Q3UGM2|NEK10_MOUSE Serine/threonine-protein kinase Nek10 OS=Mus musculus GN=Nek10 PE=2 SV=2	694	271	7e-82
Pmex_comp1999_c0_seq1	621	4	sp|Q5R3F8|PPR29_HUMAN Protein phosphatase 1 regulatory subunit 29 OS=Homo sapiens GN=ELFN2 PE=1 SV=1	193	79.0	2e-15
Pmex_comp1999_c1_seq1	714	2	sp|Q5R3F8|PPR29_HUMAN Protein phosphatase 1 regulatory subunit 29 OS=Homo sapiens GN=ELFN2 PE=1 SV=1	245	99.0	7e-22
Pmex_comp2002_c1_seq1	251	6	sp|P50482|SL9A2_RABIT Sodium/hydrogen exchanger 2 OS=Oryctolagus cuniculus GN=SLC9A2 PE=2 SV=1	150	62.4	4e-11
Pmex_comp2003_c0_seq1	295	96	sp|Q9R045|ANGL2_MOUSE Angiopoietin-related protein 2 OS=Mus musculus GN=Angptl2 PE=2 SV=2	461	182	2e-54
Pmex_comp2003_c1_seq1	325	97	sp|Q9R045|ANGL2_MOUSE Angiopoietin-related protein 2 OS=Mus musculus GN=Angptl2 PE=2 SV=2	404	160	4e-46
Pmex_comp2006_c0_seq1	217	66	sp|P32301|GLP1R_RAT Glucagon-like peptide 1 receptor OS=Rattus norvegicus GN=Glp1r PE=2 SV=1	198	80.9	5e-18
Pmex_comp2033_c0_seq1	341	76	sp|Q9JMH9|MY18A_MOUSE Unconventional myosin-XVIIIa OS=Mus musculus GN=Myo18a PE=1 SV=2	267	107	5e-26
Pmex_comp2033_c1_seq1	211	3	sp|Q9JMH9|MY18A_MOUSE Unconventional myosin-XVIIIa OS=Mus musculus GN=Myo18a PE=1 SV=2	177	72.8	9e-15
Pmex_comp2040_c0_seq1	717	22	sp|Q5M7R9|GRHL2_XENTR Grainyhead-like protein 2 homolog OS=Xenopus tropicalis GN=grhl2 PE=2 SV=1	813	317	8e-103
Pmex_comp2040_c0_seq2	572	11	sp|Q5M7R9|GRHL2_XENTR Grainyhead-like protein 2 homolog OS=Xenopus tropicalis GN=grhl2 PE=2 SV=1	443	175	9e-50
Pmex_comp2044_c0_seq1	746	41	sp|Q8TE56|ATS17_HUMAN A disintegrin and metalloproteinase with thrombospondin motifs 17 OS=Homo sapiens GN=ADAMTS17 PE=2 SV=2	591	232	3e-68
Pmex_comp2053_c0_seq1	449	4	sp|P48031|GBX2_MOUSE Homeobox protein GBX-2 OS=Mus musculus GN=Gbx2 PE=2 SV=1	229	92.8	1e-21
Pmex_comp2057_c0_seq1	329	59	sp|O60469|DSCAM_HUMAN Down syndrome cell adhesion molecule OS=Homo sapiens GN=DSCAM PE=1 SV=2	497	196	6e-57
Pmex_comp2063_c0_seq1	461	8	sp|P78411|IRX5_HUMAN Iroquois-class homeodomain protein IRX-5 OS=Homo sapiens GN=IRX5 PE=1 SV=3	365	145	6e-40
Pmex_comp2065_c0_seq1	730	6	sp|Q5R6G1|MTEF2_PONAB Transcription termination factor 2, mitochondrial OS=Pongo abelii GN=MTERF2 PE=2 SV=1	342	136	6e-36
Pmex_comp2065_c1_seq1	778	9	sp|Q49AM1|MTEF2_HUMAN Transcription termination factor 2, mitochondrial OS=Homo sapiens GN=MTERF2 PE=1 SV=2	532	209	2e-63
Pmex_comp2070_c0_seq1	1020	22	sp|Q15413|RYR3_HUMAN Ryanodine receptor 3 OS=Homo sapiens GN=RYR3 PE=1 SV=3	1335	518	3e-165
Pmex_comp2070_c1_seq1	422	13	sp|Q15413|RYR3_HUMAN Ryanodine receptor 3 OS=Homo sapiens GN=RYR3 PE=1 SV=3	614	241	7e-72
Pmex_comp2075_c0_seq1	375	59	sp|A9CB25|S22A4_PAPAN Solute carrier family 22 member 4 OS=Papio anubis GN=SLC22A4 PE=3 SV=1	382	151	2e-42
Pmex_comp2075_c1_seq1	627	67	sp|Q9R141|S22A4_RAT Solute carrier family 22 member 4 OS=Rattus norvegicus GN=Slc22a4 PE=1 SV=1	480	189	5e-55
Pmex_comp2076_c0_seq1	831	1	sp|A4IIV4|GSG1L_XENTR Germ cell-specific gene 1-like protein OS=Xenopus tropicalis GN=gsg1l PE=2 SV=1	133	55.8	1e-07
Pmex_comp2080_c0_seq1	650	107	sp|Q6PAV2|HERC4_MOUSE Probable E3 ubiquitin-protein ligase HERC4 OS=Mus musculus GN=Herc4 PE=2 SV=2	417	165	7e-45
Pmex_comp2080_c1_seq1	782	14	sp|Q5GLZ8|HERC4_HUMAN Probable E3 ubiquitin-protein ligase HERC4 OS=Homo sapiens GN=HERC4 PE=1 SV=1	248	100	5e-22
Pmex_comp2081_c0_seq1	492	24	sp|Q2EY13|PRTGB_DANRE Protogenin B (Fragment) OS=Danio rerio GN=prtgb PE=2 SV=1	556	218	1e-64
Pmex_comp2081_c1_seq1	324	4	sp|Q2EY13|PRTGB_DANRE Protogenin B (Fragment) OS=Danio rerio GN=prtgb PE=2 SV=1	175	72.0	5e-14
Pmex_comp2084_c0_seq1	749	1	sp|Q7M732|RTL1_MOUSE Retrotransposon-like protein 1 OS=Mus musculus GN=Rtl1 PE=2 SV=1	121	51.2	4e-06
Pmex_comp2085_c0_seq1	537	1	sp|Q6P402|CEP89_DANRE Centrosomal protein of 89 kDa OS=Danio rerio GN=cep89 PE=2 SV=1	132	55.5	5e-08
Pmex_comp2085_c1_seq1	389	3	sp|Q96ST8|CEP89_HUMAN Centrosomal protein of 89 kDa OS=Homo sapiens GN=CEP89 PE=1 SV=3	141	58.9	2e-09
Pmex_comp2087_c0_seq1	361	2	sp|Q8VHY0|CSPG4_MOUSE Chondroitin sulfate proteoglycan 4 OS=Mus musculus GN=Cspg4 PE=1 SV=3	125	52.8	2e-07
Pmex_comp2087_c1_seq1	448	12	sp|Q8VHY0|CSPG4_MOUSE Chondroitin sulfate proteoglycan 4 OS=Mus musculus GN=Cspg4 PE=1 SV=3	323	129	6e-33
Pmex_comp2096_c0_seq1	495	8	sp|Q9UPV9|TRAK1_HUMAN Trafficking kinesin-binding protein 1 OS=Homo sapiens GN=TRAK1 PE=1 SV=1	515	202	2e-59
Pmex_comp2096_c1_seq1	325	4	sp|Q9UPV9|TRAK1_HUMAN Trafficking kinesin-binding protein 1 OS=Homo sapiens GN=TRAK1 PE=1 SV=1	302	120	5e-31
Pmex_comp2103_c0_seq1	936	67	sp|Q9QUR8|SEM7A_MOUSE Semaphorin-7A OS=Mus musculus GN=Sema7a PE=1 SV=1	363	144	4e-37
Pmex_comp2103_c1_seq1	224	2	sp|Q9QUR8|SEM7A_MOUSE Semaphorin-7A OS=Mus musculus GN=Sema7a PE=1 SV=1	113	48.1	2e-06
Pmex_comp2105_c0_seq1	437	104	sp|Q62028|PLA2R_MOUSE Secretory phospholipase A2 receptor OS=Mus musculus GN=Pla2r1 PE=1 SV=1	372	147	1e-39
Pmex_comp2105_c1_seq1	474	221	sp|O60449|LY75_HUMAN Lymphocyte antigen 75 OS=Homo sapiens GN=LY75 PE=1 SV=3	271	108	6e-26
Pmex_comp2107_c0_seq1	246	24	sp|Q7LHG5|YI31B_YEAST Transposon Ty3-I Gag-Pol polyprotein OS=Saccharomyces cerevisiae (strain ATCC 204508 / S288c) GN=TY3B-I PE=3 SV=2	189	77.4	3e-16
Pmex_comp2107_c1_seq1	642	58	sp|P04323|POL3_DROME Retrovirus-related Pol polyprotein from transposon 17.6 OS=Drosophila melanogaster GN=pol PE=3 SV=1	418	165	5e-45
Pmex_comp2110_c0_seq1	237	12	sp|Q58424|SERA_METJA D-3-phosphoglycerate dehydrogenase OS=Methanocaldococcus jannaschii (strain ATCC 43067 / DSM 2661 / JAL-1 / JCM 10045 / NBRC 100440) GN=serA PE=3 SV=1	126	53.1	4e-08
Pmex_comp2110_c1_seq1	234	21	sp|P35136|SERA_BACSU D-3-phosphoglycerate dehydrogenase OS=Bacillus subtilis (strain 168) GN=serA PE=3 SV=3	126	53.1	4e-08
Pmex_comp2116_c0_seq1	235	231	sp|Q90339|MYSS_CYPCA Myosin heavy chain, fast skeletal muscle OS=Cyprinus carpio PE=2 SV=2	360	143	5e-39
Pmex_comp2119_c0_seq1	1015	500	sp|O35516|NOTC2_MOUSE Neurogenic locus notch homolog protein 2 OS=Mus musculus GN=Notch2 PE=1 SV=1	1365	530	2e-170
Pmex_comp2120_c0_seq1	498	446	sp|Q95MH6|GNRR2_CHLAE Gonadotropin-releasing hormone II receptor OS=Chlorocebus aethiops GN=GNRHR2 PE=2 SV=1	396	157	9e-45
Pmex_comp2120_c1_seq1	660	51	sp|P31581|HCE2_ORYLA High choriolytic enzyme 2 OS=Oryzias latipes GN=hceb PE=2 SV=1	273	109	4e-27
Pmex_comp2123_c0_seq1	759	6	sp|Q3UHC0|TNR6C_MOUSE Trinucleotide repeat-containing gene 6C protein OS=Mus musculus GN=Tnrc6c PE=1 SV=2	366	145	3e-37
Pmex_comp2123_c1_seq1	589	6	sp|Q9HCJ0|TNR6C_HUMAN Trinucleotide repeat-containing gene 6C protein OS=Homo sapiens GN=TNRC6C PE=1 SV=3	513	202	1e-57
Pmex_comp2125_c0_seq1	372	159	sp|O93319|CAD11_CHICK Cadherin-11 OS=Gallus gallus GN=CDH11 PE=2 SV=1	272	109	7e-27
Pmex_comp2125_c0_seq2	371	147	sp|O93319|CAD11_CHICK Cadherin-11 OS=Gallus gallus GN=CDH11 PE=2 SV=1	232	94.0	2e-21
Pmex_comp2125_c1_seq1	218	83	sp|Q6PFX6|CAD24_MOUSE Cadherin-24 OS=Mus musculus GN=Cdh24 PE=2 SV=1	283	113	4e-29
Pmex_comp2128_c0_seq1	590	83	sp|Q9R141|S22A4_RAT Solute carrier family 22 member 4 OS=Rattus norvegicus GN=Slc22a4 PE=1 SV=1	298	119	7e-30
Pmex_comp2128_c1_seq1	383	35	sp|O76082|S22A5_HUMAN Solute carrier family 22 member 5 OS=Homo sapiens GN=SLC22A5 PE=1 SV=1	281	112	2e-28
Pmex_comp2134_c0_seq1	532	9	sp|Q9I931|FUCL1_ANGJA Fucolectin-1 OS=Anguilla japonica PE=2 SV=1	188	77.0	3e-16
Pmex_comp2134_c1_seq1	291	9	sp|Q7SIC1|FUCL_ANGAN Fucolectin OS=Anguilla anguilla PE=1 SV=1	228	92.4	4e-23
Pmex_comp2136_c0_seq1	512	12	sp|Q64398|DGKH_MESAU Diacylglycerol kinase eta OS=Mesocricetus auratus GN=DGKH PE=2 SV=1	361	143	6e-38
Pmex_comp2137_c0_seq1	361	117	sp|Q5DRA9|PCDGE_PANTR Protocadherin gamma-B2 OS=Pan troglodytes GN=PCDHGB2 PE=3 SV=1	223	90.5	3e-20
Pmex_comp2137_c1_seq1	928	295	sp|Q5DRE1|PCDC2_PANTR Protocadherin alpha-C2 OS=Pan troglodytes GN=PCDHAC2 PE=3 SV=1	874	341	3e-107
Pmex_comp2141_c0_seq1	313	17	sp|Q8TE04|PANK1_HUMAN Pantothenate kinase 1 OS=Homo sapiens GN=PANK1 PE=1 SV=2	340	135	5e-37
Pmex_comp2141_c1_seq1	476	8	sp|Q8K4K6|PANK1_MOUSE Pantothenate kinase 1 OS=Mus musculus GN=Pank1 PE=1 SV=1	613	240	3e-75
Pmex_comp2145_c0_seq1	1061	5	sp|D4A6L0|GP158_RAT Probable G-protein coupled receptor 158 OS=Rattus norvegicus GN=Gpr158 PE=3 SV=1	490	193	9e-53
Pmex_comp2150_c0_seq1	507	1	sp|E1BZR9|TCPR1_CHICK Tectonin beta-propeller repeat-containing protein 1 OS=Gallus gallus GN=TECPR1 PE=3 SV=1	115	48.9	6e-06
Pmex_comp2165_c0_seq1	619	500	sp|Q63796|M3K12_RAT Mitogen-activated protein kinase kinase kinase 12 OS=Rattus norvegicus GN=Map3k12 PE=1 SV=1	781	305	3e-96
Pmex_comp2165_c1_seq1	1223	500	sp|Q60700|M3K12_MOUSE Mitogen-activated protein kinase kinase kinase 12 OS=Mus musculus GN=Map3k12 PE=1 SV=1	1267	492	9e-165
Pmex_comp2166_c0_seq1	371	12	sp|O09165|CASQ1_MOUSE Calsequestrin-1 OS=Mus musculus GN=Casq1 PE=1 SV=3	501	197	1e-60
Pmex_comp2188_c0_seq1	541	25	sp|P0CT40|TF29_SCHPO Transposon Tf2-9 polyprotein OS=Schizosaccharomyces pombe (strain 972 / ATCC 24843) GN=Tf2-9 PE=3 SV=1	237	95.9	3e-21
Pmex_comp2192_c0_seq1	501	4	sp|Q7L622|G2E3_HUMAN G2/M phase-specific E3 ubiquitin-protein ligase OS=Homo sapiens GN=G2E3 PE=1 SV=1	243	98.2	2e-22
Pmex_comp2195_c1_seq1	267	30	sp|Q8R4E0|IRF2_SIGHI Interferon regulatory factor 2 OS=Sigmodon hispidus GN=IRF2 PE=2 SV=1	352	140	7e-40
Pmex_comp2197_c0_seq1	360	3	sp|P0C8M4|MTURN_DANRE Maturin OS=Danio rerio GN=mturn PE=2 SV=1	131	55.1	3e-09
Pmex_comp2201_c0_seq1	304	242	sp|Q96RW7|HMCN1_HUMAN Hemicentin-1 OS=Homo sapiens GN=HMCN1 PE=1 SV=2	333	132	6e-35
Pmex_comp2201_c1_seq1	1011	386	sp|Q96RW7|HMCN1_HUMAN Hemicentin-1 OS=Homo sapiens GN=HMCN1 PE=1 SV=2	1078	419	1e-130
Pmex_comp2202_c0_seq1	872	1	sp|O00370|LORF2_HUMAN LINE-1 retrotransposable element ORF2 protein OS=Homo sapiens PE=1 SV=1	122	51.6	5e-06
Pmex_comp2205_c0_seq1	339	30	sp|Q13255|GRM1_HUMAN Metabotropic glutamate receptor 1 OS=Homo sapiens GN=GRM1 PE=1 SV=3	345	137	1e-36
Pmex_comp2208_c0_seq1	1644	64	sp|Q8IV35|WDR49_HUMAN WD repeat-containing protein 49 OS=Homo sapiens GN=WDR49 PE=2 SV=1	244	98.6	3e-20
Pmex_comp2209_c0_seq1	260	37	sp|Q8BIG7|CMTD1_MOUSE Catechol O-methyltransferase domain-containing protein 1 OS=Mus musculus GN=Comtd1 PE=2 SV=1	241	97.4	2e-24
Pmex_comp2209_c1_seq1	217	37	sp|Q86IC9|CAMT1_DICDI Probable caffeoyl-CoA O-methyltransferase 1 OS=Dictyostelium discoideum GN=omt5 PE=3 SV=1	200	81.6	5e-19
Pmex_comp2212_c1_seq1	292	67	sp|Q8HYQ3|CCL3_MACMU C-C motif chemokine 3 OS=Macaca mulatta GN=CCL3 PE=3 SV=1	148	61.6	4e-12
Pmex_comp2214_c0_seq1	344	47	sp|O55164|MPDZ_RAT Multiple PDZ domain protein OS=Rattus norvegicus GN=Mpdz PE=1 SV=1	232	94.0	2e-21
Pmex_comp2215_c0_seq1	205	10	sp|Q9PVW7|CO8B_PAROL Complement component C8 beta chain OS=Paralichthys olivaceus GN=c8b PE=2 SV=1	294	117	4e-31
Pmex_comp2215_c1_seq1	379	14	sp|Q9PVW7|CO8B_PAROL Complement component C8 beta chain OS=Paralichthys olivaceus GN=c8b PE=2 SV=1	444	175	5e-51
Pmex_comp2217_c0_seq1	728	1	sp|Q6PEB9|CC127_RAT Coiled-coil domain-containing protein 127 OS=Rattus norvegicus GN=Ccdc127 PE=2 SV=2	120	50.8	3e-06
Pmex_comp2221_c0_seq1	1119	388	sp|P36182|HSP82_TOBAC Heat shock protein 82 (Fragment) OS=Nicotiana tabacum GN=HSP82 PE=1 SV=1	1275	495	1e-171
Pmex_comp2221_c1_seq1	601	389	sp|P06660|HSP85_TRYCR Heat shock-like 85 kDa protein OS=Trypanosoma cruzi PE=3 SV=1	512	201	6e-59
Pmex_comp2226_c0_seq1	699	500	sp|A6QP66|RERGL_BOVIN Ras-related and estrogen-regulated growth inhibitor-like protein OS=Bos taurus GN=RERGL PE=2 SV=1	301	120	1e-31
Pmex_comp2228_c0_seq1	1813	4	sp|Q99750|MDFI_HUMAN MyoD family inhibitor OS=Homo sapiens GN=MDFI PE=1 SV=1	344	137	4e-35
Pmex_comp2230_c0_seq1	402	235	sp|Q90339|MYSS_CYPCA Myosin heavy chain, fast skeletal muscle OS=Cyprinus carpio PE=2 SV=2	666	261	3e-79
Pmex_comp2230_c1_seq1	615	235	sp|Q90339|MYSS_CYPCA Myosin heavy chain, fast skeletal muscle OS=Cyprinus carpio PE=2 SV=2	887	346	5e-108
Pmex_comp2231_c0_seq1	481	37	sp|Q9EPZ7|SO1C1_RAT Solute carrier organic anion transporter family member 1C1 OS=Rattus norvegicus GN=Slco1c1 PE=1 SV=1	368	146	1e-39
Pmex_comp2231_c1_seq1	471	37	sp|Q9NYB5|SO1C1_HUMAN Solute carrier organic anion transporter family member 1C1 OS=Homo sapiens GN=SLCO1C1 PE=2 SV=1	545	214	3e-64
Pmex_comp2236_c0_seq1	1365	9	sp|Q9BXT2|CCG6_HUMAN Voltage-dependent calcium channel gamma-6 subunit OS=Homo sapiens GN=CACNG6 PE=2 SV=1	430	170	2e-47
Pmex_comp2243_c0_seq1	1480	5	sp|Q80U12|SGSM2_MOUSE Small G protein signaling modulator 2 OS=Mus musculus GN=Sgsm2 PE=2 SV=2	382	151	2e-37
Pmex_comp2248_c0_seq1	239	233	sp|Q9UN71|PCDGG_HUMAN Protocadherin gamma-B4 OS=Homo sapiens GN=PCDHGB4 PE=2 SV=1	226	91.7	3e-21
Pmex_comp2248_c1_seq1	274	168	sp|Q9P2E7|PCD10_HUMAN Protocadherin-10 OS=Homo sapiens GN=PCDH10 PE=2 SV=2	220	89.4	3e-20
Pmex_comp2253_c1_seq1	213	16	sp|P0CT40|TF29_SCHPO Transposon Tf2-9 polyprotein OS=Schizosaccharomyces pombe (strain 972 / ATCC 24843) GN=Tf2-9 PE=3 SV=1	147	61.2	8e-11
Pmex_comp2255_c0_seq1	571	2	sp|Q7Z3G6|PRIC2_HUMAN Prickle-like protein 2 OS=Homo sapiens GN=PRICKLE2 PE=1 SV=2	287	115	6e-28
Pmex_comp2258_c0_seq1	742	7	sp|Q96DT5|DYH11_HUMAN Dynein heavy chain 11, axonemal OS=Homo sapiens GN=DNAH11 PE=1 SV=4	635	249	6e-73
Pmex_comp2258_c1_seq1	895	10	sp|P23098|DYHC_TRIGR Dynein beta chain, ciliary OS=Tripneustes gratilla PE=1 SV=1	631	247	1e-71
Pmex_comp2270_c0_seq1	369	98	sp|Q6DGK2|LDHBB_DANRE L-lactate dehydrogenase B-B chain OS=Danio rerio GN=ldhbb PE=2 SV=1	308	123	5e-33
Pmex_comp2270_c1_seq1	325	500	sp|Q9PVK4|LDHBA_DANRE L-lactate dehydrogenase B-A chain OS=Danio rerio GN=ldhba PE=2 SV=4	530	208	5e-66
Pmex_comp2272_c0_seq1	459	5	sp|Q7Z407|CSMD3_HUMAN CUB and sushi domain-containing protein 3 OS=Homo sapiens GN=CSMD3 PE=2 SV=3	509	200	1e-57
Pmex_comp2272_c1_seq1	632	9	sp|Q7Z407|CSMD3_HUMAN CUB and sushi domain-containing protein 3 OS=Homo sapiens GN=CSMD3 PE=2 SV=3	683	267	5e-80
Pmex_comp2293_c1_seq1	638	7	sp|Q2TAP0|GOG7B_HUMAN Golgin subfamily A member 7B OS=Homo sapiens GN=GOLGA7B PE=2 SV=2	590	231	2e-75
Pmex_comp2294_c0_seq1	692	53	sp|Q05B21|VGLU1_XENTR Vesicular glutamate transporter 1 OS=Xenopus tropicalis GN=slc17a7 PE=2 SV=1	963	375	6e-126
Pmex_comp2294_c1_seq1	458	61	sp|Q9P2U7|VGLU1_HUMAN Vesicular glutamate transporter 1 OS=Homo sapiens GN=SLC17A7 PE=1 SV=1	744	291	1e-94
Pmex_comp2297_c0_seq1	708	14	sp|Q9H2X9|S12A5_HUMAN Solute carrier family 12 member 5 OS=Homo sapiens GN=SLC12A5 PE=2 SV=3	609	239	9e-71
Pmex_comp2299_c0_seq1	518	14	sp|Q6PL18|ATAD2_HUMAN ATPase family AAA domain-containing protein 2 OS=Homo sapiens GN=ATAD2 PE=1 SV=1	452	178	5e-50
Pmex_comp2299_c1_seq1	587	4	sp|Q5RDX4|ATAD2_PONAB ATPase family AAA domain-containing protein 2 OS=Pongo abelii GN=ATAD2 PE=2 SV=1	240	97.1	2e-21
Pmex_comp2309_c0_seq1	285	54	sp|Q62789|UD2B7_RAT UDP-glucuronosyltransferase 2B7 OS=Rattus norvegicus GN=Ugt2b7 PE=2 SV=1	154	63.9	1e-11
Pmex_comp2318_c0_seq1	250	5	sp|A2BIR6|YDJC_DANRE Carbohydrate deacetylase OS=Danio rerio GN=ydjc PE=3 SV=1	151	62.8	1e-11
Pmex_comp2319_c0_seq1	277	2	sp|Q9UQB3|CTND2_HUMAN Catenin delta-2 OS=Homo sapiens GN=CTNND2 PE=1 SV=3	217	88.2	9e-20
Pmex_comp2322_c0_seq1	699	10	sp|Q96DT5|DYH11_HUMAN Dynein heavy chain 11, axonemal OS=Homo sapiens GN=DNAH11 PE=1 SV=4	465	183	2e-50
Pmex_comp2323_c0_seq1	494	27	sp|A9C3R8|RP65C_DANRE Retinal Mueller cells isomerohydrolase OS=Danio rerio GN=rpe65c PE=1 SV=1	474	187	6e-55
Pmex_comp2323_c1_seq1	345	20	sp|A9C3R8|RP65C_DANRE Retinal Mueller cells isomerohydrolase OS=Danio rerio GN=rpe65c PE=1 SV=1	541	213	1e-65
Pmex_comp2331_c1_seq1	443	252	sp|Q00728|H2A4_RAT Histone H2A type 4 OS=Rattus norvegicus PE=2 SV=2	349	139	1e-40
Pmex_comp2339_c0_seq1	415	102	sp|Q05714|CRBB2_CHICK Beta-crystallin B2 OS=Gallus gallus GN=CRYBB2 PE=2 SV=2	530	208	6e-67
Pmex_comp2342_c0_seq1	299	3	sp|P03934|TC1A_CAEEL Transposable element Tc1 transposase OS=Caenorhabditis elegans GN=tc1a PE=3 SV=1	117	49.7	6e-07
Pmex_comp2347_c0_seq1	768	1	sp|Q09575|YRD6_CAEEL Uncharacterized protein K02A2.6 OS=Caenorhabditis elegans GN=K02A2.6 PE=3 SV=1	117	49.7	5e-09
Pmex_comp2349_c0_seq1	1104	25	sp|Q91453|STXB_SYNHO Stonustoxin subunit beta OS=Synanceia horrida PE=1 SV=3	248	100	1e-21
Pmex_comp2354_c0_seq1	207	49	sp|Q61627|GRID1_MOUSE Glutamate receptor ionotropic, delta-1 OS=Mus musculus GN=Grid1 PE=1 SV=2	285	114	2e-29
Pmex_comp2354_c1_seq1	287	7	sp|Q9ULK0|GRID1_HUMAN Glutamate receptor ionotropic, delta-1 OS=Homo sapiens GN=GRID1 PE=2 SV=2	293	117	5e-30
Pmex_comp2355_c0_seq1	261	226	sp|P10569|MYSC_ACACA Myosin IC heavy chain OS=Acanthamoeba castellanii GN=MIC PE=1 SV=1	304	121	2e-31
Pmex_comp2357_c0_seq1	432	8	sp|O88940|MUSC_MOUSE Musculin OS=Mus musculus GN=Msc PE=1 SV=1	125	52.8	5e-08
Pmex_comp2363_c0_seq1	299	11	sp|Q96P20|NALP3_HUMAN NACHT, LRR and PYD domains-containing protein 3 OS=Homo sapiens GN=NLRP3 PE=1 SV=3	147	61.2	2e-10
Pmex_comp2381_c0_seq1	336	14	sp|Q62645|NMDE4_RAT Glutamate receptor ionotropic, NMDA 2D OS=Rattus norvegicus GN=Grin2d PE=1 SV=2	388	154	2e-42
Pmex_comp2389_c0_seq1	300	2	sp|Q6GQU6|LIGO3_MOUSE Leucine-rich repeat and immunoglobulin-like domain-containing nogo receptor-interacting protein 3 OS=Mus musculus GN=Lingo3 PE=2 SV=2	182	74.7	3e-15
Pmex_comp2396_c0_seq1	534	4	sp|O43306|ADCY6_HUMAN Adenylate cyclase type 6 OS=Homo sapiens GN=ADCY6 PE=1 SV=2	153	63.5	1e-10
Pmex_comp2408_c0_seq1	615	142	sp|Q9Y4X1|UD2A1_HUMAN UDP-glucuronosyltransferase 2A1 OS=Homo sapiens GN=UGT2A1 PE=1 SV=2	568	223	5e-68
Pmex_comp2414_c0_seq1	388	2	sp|Q08EJ0|PL8L1_MOUSE PLAC8-like protein 1 OS=Mus musculus GN=Plac8l1 PE=2 SV=2	125	52.8	3e-08
Pmex_comp2416_c0_seq1	288	5	sp|A2AFS3|K1324_MOUSE UPF0577 protein KIAA1324 OS=Mus musculus GN=Kiaa1324 PE=2 SV=1	275	110	1e-27
Pmex_comp2427_c0_seq2	333	2	sp|O92815|POL_WDSV Gag-Pol polyprotein OS=Walleye dermal sarcoma virus GN=gag-pol PE=1 SV=2	140	58.5	2e-09
Pmex_comp2445_c0_seq1	421	49	sp|P63045|VAMP2_RAT Vesicle-associated membrane protein 2 OS=Rattus norvegicus GN=Vamp2 PE=1 SV=2	346	137	1e-40
Pmex_comp2449_c0_seq1	308	6	sp|Q8QGX4|PRKDC_CHICK DNA-dependent protein kinase catalytic subunit OS=Gallus gallus GN=PRKDC PE=2 SV=1	461	182	5e-52
Pmex_comp2470_c0_seq1	313	8	sp|P13466|GELA_DICDI Gelation factor OS=Dictyostelium discoideum GN=abpC PE=1 SV=1	145	60.5	4e-10
Pmex_comp2477_c0_seq1	708	38	sp|Q804S2|BMP2_TETNG Bone morphogenetic protein 2 OS=Tetraodon nigroviridis GN=bmp2 PE=3 SV=2	909	354	9e-120
Pmex_comp2485_c0_seq1	224	56	sp|Q95179|FSHR_EQUAS Follicle-stimulating hormone receptor OS=Equus asinus GN=FSHR PE=2 SV=1	305	122	3e-32
Pmex_comp2499_c0_seq1	603	32	sp|Q9I9L0|HEY2_DANRE Hairy/enhancer-of-split related with YRPW motif protein 2 OS=Danio rerio GN=hey2 PE=2 SV=2	279	112	6e-28
Pmex_comp2501_c0_seq1	853	7	sp|Q9QUZ8|GMEB1_RAT Glucocorticoid modulatory element-binding protein 1 OS=Rattus norvegicus GN=Gmeb1 PE=1 SV=3	291	116	6e-28
Pmex_comp2501_c0_seq2	913	7	sp|Q9QUZ8|GMEB1_RAT Glucocorticoid modulatory element-binding protein 1 OS=Rattus norvegicus GN=Gmeb1 PE=1 SV=3	305	122	1e-29
Pmex_comp2511_c0_seq1	818	13	sp|Q9WUM7|HIPK2_MESAU Homeodomain-interacting protein kinase 2 OS=Mesocricetus auratus GN=Hipk2 PE=1 SV=2	228	92.4	2e-19
Pmex_comp2557_c0_seq1	266	4	sp|Q7ZYQ0|FXI1E_XENLA Forkhead box protein I1-ema OS=Xenopus laevis GN=foxi1e PE=2 SV=1	154	63.9	7e-12
Pmex_comp2557_c0_seq2	282	4	sp|Q7ZYQ0|FXI1E_XENLA Forkhead box protein I1-ema OS=Xenopus laevis GN=foxi1e PE=2 SV=1	223	90.5	2e-21
Pmex_comp2604_c0_seq1	235	6	sp|P05090|APOD_HUMAN Apolipoprotein D OS=Homo sapiens GN=APOD PE=1 SV=1	108	46.2	3e-06
Pmex_comp2681_c0_seq1	386	7	sp|Q86UR1|NOXA1_HUMAN NADPH oxidase activator 1 OS=Homo sapiens GN=NOXA1 PE=1 SV=1	158	65.5	8e-12
Pmex_comp2699_c0_seq1	723	3	sp|A9JSM3|TM238_MOUSE Transmembrane protein 238 OS=Mus musculus GN=Tmem238 PE=2 SV=1	190	77.8	3e-16
Pmex_comp2734_c0_seq1	562	500	sp|P22129|RB11B_DIPOM Ras-related protein Rab-11B OS=Diplobatis ommata PE=2 SV=1	481	189	8e-59
Pmex_comp2767_c0_seq1	2099	338	sp|Q8NBE8|KLH23_HUMAN Kelch-like protein 23 OS=Homo sapiens GN=KLHL23 PE=1 SV=1	1883	729	0.0
Pmex_comp2801_c0_seq1	210	5	sp|Q90665|SEM4D_CHICK Semaphorin-4D (Fragment) OS=Gallus gallus GN=SEMA4D PE=2 SV=1	123	52.0	4e-08
Pmex_comp2830_c0_seq1	209	10	sp|Q63406|MCF2L_RAT Guanine nucleotide exchange factor DBS OS=Rattus norvegicus GN=Mcf2l PE=1 SV=3	237	95.9	8e-23
Pmex_comp2840_c0_seq1	238	30	sp|Q6SA80|RND3_RAT Rho-related GTP-binding protein RhoE OS=Rattus norvegicus GN=Rnd3 PE=2 SV=1	152	63.2	3e-12
Pmex_comp2857_c0_seq1	219	2	sp|P97799|NRSN1_MOUSE Neurensin-1 OS=Mus musculus GN=Nrsn1 PE=2 SV=1	203	82.8	1e-19
Pmex_comp2859_c0_seq1	210	13	sp|P16960|RYR1_PIG Ryanodine receptor 1 OS=Sus scrofa GN=RYR1 PE=2 SV=2	290	116	9e-30
Pmex_comp2878_c0_seq1	314	15	sp|Q9NY47|CA2D2_HUMAN Voltage-dependent calcium channel subunit alpha-2/delta-2 OS=Homo sapiens GN=CACNA2D2 PE=1 SV=2	466	184	3e-53
Pmex_comp2917_c0_seq1	344	381	sp|Q3YUZ6|RPOC_SHISS DNA-directed RNA polymerase subunit beta' OS=Shigella sonnei (strain Ss046) GN=rpoC PE=3 SV=1	474	187	6e-54
Pmex_comp2920_c0_seq1	743	1	sp|O75962|TRIO_HUMAN Triple functional domain protein OS=Homo sapiens GN=TRIO PE=1 SV=2	131	55.1	2e-07
Pmex_comp2923_c0_seq1	307	11	sp|P70579|GRM8_RAT Metabotropic glutamate receptor 8 OS=Rattus norvegicus GN=Grm8 PE=1 SV=1	134	56.2	9e-09
Pmex_comp2948_c0_seq1	443	16	sp|P97500|MYT1L_MOUSE Myelin transcription factor 1-like protein OS=Mus musculus GN=Myt1l PE=2 SV=2	558	219	5e-65
Pmex_comp2967_c0_seq1	335	3	sp|P42337|PK3CA_MOUSE Phosphatidylinositol 4,5-bisphosphate 3-kinase catalytic subunit alpha isoform OS=Mus musculus GN=Pik3ca PE=1 SV=2	364	144	3e-39
Pmex_comp2968_c0_seq1	890	9	sp|Q53LP3|SWAHC_HUMAN Ankyrin repeat domain-containing protein SOWAHC OS=Homo sapiens GN=SOWAHC PE=1 SV=1	226	91.7	2e-19
Pmex_comp2971_c0_seq1	336	10	sp|Q5VZB9|DMRTA_HUMAN Doublesex- and mab-3-related transcription factor A1 OS=Homo sapiens GN=DMRTA1 PE=2 SV=1	188	77.0	5e-16
Pmex_comp3041_c0_seq1	725	419	sp|Q9UM47|NOTC3_HUMAN Neurogenic locus notch homolog protein 3 OS=Homo sapiens GN=NOTCH3 PE=1 SV=2	951	370	9e-116
Pmex_comp3067_c0_seq1	243	30	sp|Q96SJ8|TSN18_HUMAN Tetraspanin-18 OS=Homo sapiens GN=TSPAN18 PE=2 SV=1	221	89.7	9e-22
Pmex_comp3082_c0_seq1	209	8	sp|Q08388|PEMT_RAT Phosphatidylethanolamine N-methyltransferase OS=Rattus norvegicus GN=Pemt PE=1 SV=2	267	107	6e-29
Pmex_comp3088_c0_seq1	305	341	sp|P79147|GBB3_CANFA Guanine nucleotide-binding protein G(I)/G(S)/G(T) subunit beta-3 OS=Canis familiaris GN=GNB3 PE=2 SV=1	407	161	9e-48
Pmex_comp3095_c0_seq1	419	500	sp|Q99P74|RB27B_RAT Ras-related protein Rab-27B OS=Rattus norvegicus GN=Rab27b PE=2 SV=3	568	223	1e-72
Pmex_comp3172_c0_seq1	696	500	sp|Q90ZY4|SBK1_DANRE Serine/threonine-protein kinase SBK1 OS=Danio rerio GN=sbk1 PE=1 SV=1	1004	391	1e-134
Pmex_comp3204_c0_seq2	558	2	sp|O75462|CRLF1_HUMAN Cytokine receptor-like factor 1 OS=Homo sapiens GN=CRLF1 PE=1 SV=1	331	132	6e-35
Pmex_comp3234_c0_seq1	234	20	sp|Q8IXH8|CAD26_HUMAN Cadherin-like protein 26 OS=Homo sapiens GN=CDH26 PE=2 SV=3	136	57.0	3e-09
Pmex_comp3259_c0_seq1	604	8	sp|Q08CX5|TBC24_XENTR TBC1 domain family member 24 OS=Xenopus tropicalis GN=tbc1d24 PE=2 SV=1	264	106	4e-25
Pmex_comp3267_c0_seq1	339	500	sp|P43288|KSG1_ARATH Shaggy-related protein kinase alpha OS=Arabidopsis thaliana GN=ASK1 PE=1 SV=3	354	140	2e-39
Pmex_comp3296_c0_seq1	233	38	sp|Q6GMG5|IMDH1_DANRE Inosine-5'-monophosphate dehydrogenase 1a OS=Danio rerio GN=impdh1a PE=2 SV=1	349	139	8e-39
Pmex_comp3341_c0_seq1	644	53	sp|Q594P2|MYOC_FELCA Myocilin OS=Felis catus GN=MYOC PE=2 SV=1	458	181	3e-52
Pmex_comp3416_c0_seq1	604	171	sp|Q98879|DLX4A_DANRE Homeobox protein Dlx4a OS=Danio rerio GN=dlx4a PE=2 SV=1	395	156	2e-45
Pmex_comp3439_c0_seq1	364	14	sp|P60756|MDGA2_RAT MAM domain-containing glycosylphosphatidylinositol anchor protein 2 OS=Rattus norvegicus GN=Mdga2 PE=2 SV=1	593	233	7e-71
Pmex_comp3440_c0_seq1	456	228	sp|P0CG60|UBB_PONPY Polyubiquitin-B OS=Pongo pygmaeus GN=UBB PE=3 SV=1	719	281	4e-95
Pmex_comp3460_c0_seq1	230	11	sp|P98164|LRP2_HUMAN Low-density lipoprotein receptor-related protein 2 OS=Homo sapiens GN=LRP2 PE=1 SV=3	298	119	1e-30
Pmex_comp3487_c0_seq1	566	4	sp|Q7T3Q2|CRIM1_DANRE Cysteine-rich motor neuron 1 protein OS=Danio rerio GN=crim1 PE=2 SV=1	250	100	6e-23
Pmex_comp3498_c0_seq1	693	4	sp|O00370|LORF2_HUMAN LINE-1 retrotransposable element ORF2 protein OS=Homo sapiens PE=1 SV=1	263	105	4e-24
Pmex_comp3498_c1_seq1	449	3	sp|P08548|LIN1_NYCCO LINE-1 reverse transcriptase homolog OS=Nycticebus coucang PE=3 SV=1	164	67.8	4e-12
Pmex_comp3508_c0_seq1	206	12	sp|P22770|ACHA7_CHICK Neuronal acetylcholine receptor subunit alpha-7 OS=Gallus gallus GN=CHRNA7 PE=1 SV=1	213	86.7	5e-20
Pmex_comp3516_c0_seq1	273	22	sp|P10039|TENA_CHICK Tenascin OS=Gallus gallus GN=TNC PE=1 SV=2	237	95.9	2e-22
Pmex_comp3522_c0_seq1	802	242	sp|Q9YAW4|GYAR_AERPE Glyoxylate reductase OS=Aeropyrum pernix (strain ATCC 700893 / DSM 11879 / JCM 9820 / NBRC 100138 / K1) GN=gyaR PE=3 SV=2	287	115	2e-36
Pmex_comp3534_c0_seq1	550	1	sp|A6PW82|CX030_HUMAN Putative uncharacterized protein CXorf30 OS=Homo sapiens GN=CXorf30 PE=2 SV=2	293	117	4e-29
Pmex_comp3535_c0_seq1	598	273	sp|Q6VZZ7|OPN5_MOUSE Opsin-5 OS=Mus musculus GN=Opn5 PE=1 SV=1	338	134	6e-36
Pmex_comp3536_c0_seq1	201	2	sp|Q6UVM3|KCNT2_HUMAN Potassium channel subfamily T member 2 OS=Homo sapiens GN=KCNT2 PE=1 SV=1	129	54.3	2e-08
Pmex_comp3539_c0_seq1	709	71	sp|Q8C6K9|CO6A6_MOUSE Collagen alpha-6(VI) chain OS=Mus musculus GN=Col6a6 PE=1 SV=2	386	153	4e-40
Pmex_comp3558_c0_seq1	978	34	sp|Q5DRE1|PCDC2_PANTR Protocadherin alpha-C2 OS=Pan troglodytes GN=PCDHAC2 PE=3 SV=1	649	254	4e-75
Pmex_comp3559_c0_seq1 small chain OS=Escherichia coli (strain K12) GN=gltD PE=1 SV=3	129	54.3	2e-08
Pmex_comp3560_c0_seq1	206	247	sp|A0MSJ1|CRA1B_DANRE Collagen alpha-1(XXVII) chain B OS=Danio rerio GN=col27a1b PE=2 SV=1	163	67.4	6e-13
Pmex_comp3570_c0_seq1	313	9	sp|Q66I74|CP13B_DANRE UPF0585 protein C16orf13 homolog B OS=Danio rerio GN=zgc:103625 PE=2 SV=1	360	143	4e-42
Pmex_comp3583_c0_seq1	408	156	sp|D3ZE55|PCDH8_RAT Protocadherin-8 OS=Rattus norvegicus GN=Pcdh8 PE=1 SV=2	193	79.0	5e-16
Pmex_comp3589_c0_seq1	292	3	sp|Q8BZB3|CO027_MOUSE Transmembrane protein C15orf27 homolog OS=Mus musculus PE=2 SV=3	266	107	7e-27
Pmex_comp3589_c1_seq1	296	8	sp|Q9N0B5|CO027_MACFA Transmembrane protein C15orf27 homolog (Fragment) OS=Macaca fascicularis GN=QccE-15063 PE=2 SV=2	415	164	2e-48
Pmex_comp3592_c0_seq1	818	3	sp|Q6T4R5|NHS_HUMAN Nance-Horan syndrome protein OS=Homo sapiens GN=NHS PE=1 SV=2	509	200	4e-56
Pmex_comp3592_c0_seq2	820	3	sp|Q6T4R5|NHS_HUMAN Nance-Horan syndrome protein OS=Homo sapiens GN=NHS PE=1 SV=2	595	233	1e-67
Pmex_comp3599_c0_seq1	500	4	sp|Q8N0Z2|ABRA_HUMAN Actin-binding Rho-activating protein OS=Homo sapiens GN=ABRA PE=2 SV=1	298	119	9e-31
Pmex_comp3602_c0_seq1	1319	122	sp|Q0ZM14|PCD15_CHICK Protocadherin-15 OS=Gallus gallus GN=Pcdh15 PE=1 SV=1	1247	484	1e-153
Pmex_comp3605_c0_seq1	1230	174	sp|Q13410|BT1A1_HUMAN Butyrophilin subfamily 1 member A1 OS=Homo sapiens GN=BTN1A1 PE=1 SV=3	350	139	6e-35
Pmex_comp3621_c0_seq1	571	20	sp|Q5VST9|OBSCN_HUMAN Obscurin OS=Homo sapiens GN=OBSCN PE=1 SV=3	552	217	1e-62
Pmex_comp3623_c0_seq1	238	6	sp|Q6NYY9|VMP1_DANRE Vacuole membrane protein 1 OS=Danio rerio GN=vmp1 PE=2 SV=1	118	50.1	4e-07
Pmex_comp3629_c0_seq1	1219	34	sp|A3KGS3|RGPA2_MOUSE Ral GTPase-activating protein subunit alpha-2 OS=Mus musculus GN=Ralgapa2 PE=1 SV=2	1357	527	9e-170
Pmex_comp3630_c0_seq1	1020	104	sp|P27884|CAC1A_RABIT Voltage-dependent P/Q-type calcium channel subunit alpha-1A OS=Oryctolagus cuniculus GN=CACNA1A PE=1 SV=1	1289	501	4e-160
Pmex_comp3630_c0_seq2	1152	104	sp|P54282|CAC1A_RAT Voltage-dependent P/Q-type calcium channel subunit alpha-1A OS=Rattus norvegicus GN=Cacna1a PE=1 SV=1	1583	614	0.0
Pmex_comp3643_c0_seq1	1044	40	sp|Q66KD0|BTBDH_XENTR BTB/POZ domain-containing protein 17 OS=Xenopus tropicalis GN=btbd17 PE=2 SV=1	968	377	4e-126
Pmex_comp3668_c0_seq1	252	41	sp|Q5MIB6|PYGB_SHEEP Glycogen phosphorylase, brain form OS=Ovis aries GN=PYGB PE=2 SV=3	224	90.9	6e-21
Pmex_comp3668_c1_seq1	310	41	sp|Q5R5M6|PYGB_PONAB Glycogen phosphorylase, brain form OS=Pongo abelii GN=PYGB PE=2 SV=3	505	199	3e-59
Pmex_comp3672_c0_seq1	690	13	sp|Q6GQU6|LIGO3_MOUSE Leucine-rich repeat and immunoglobulin-like domain-containing nogo receptor-interacting protein 3 OS=Mus musculus GN=Lingo3 PE=2 SV=2	136	57.0	3e-08
Pmex_comp3675_c0_seq1 hydrolase-like protein 1 OS=Danio rerio GN=adprhl1 PE=2 SV=1	354	140	1e-39
Pmex_comp3680_c0_seq1	435	35	sp|Q90923|NET3_CHICK Netrin-3 (Fragment) OS=Gallus gallus GN=NTN3 PE=2 SV=1	272	109	8e-27
Pmex_comp3690_c0_seq1	733	39	sp|Q63374|NRX2A_RAT Neurexin-2 OS=Rattus norvegicus GN=Nrxn2 PE=1 SV=3	672	263	2e-78
Pmex_comp3691_c0_seq1	229	5	sp|Q63881|KCND2_RAT Potassium voltage-gated channel subfamily D member 2 OS=Rattus norvegicus GN=Kcnd2 PE=1 SV=1	168	69.3	1e-13
Pmex_comp3709_c0_seq1	855	107	sp|Q02738|CXB4_MOUSE Gap junction beta-4 protein OS=Mus musculus GN=Gjb4 PE=2 SV=1	452	178	2e-52
Pmex_comp3715_c0_seq1	469	3	sp|Q29013|PO2F2_PIG POU domain, class 2, transcription factor 2 OS=Sus scrofa GN=POU2F2 PE=2 SV=1	144	60.1	9e-10
Pmex_comp3715_c0_seq2	374	3	sp|Q00196|PO2F2_MOUSE POU domain, class 2, transcription factor 2 OS=Mus musculus GN=Pou2f2 PE=2 SV=4	157	65.1	1e-11
Pmex_comp3719_c0_seq1	446	4	sp|Q5BK01|MET24_RAT Methyltransferase-like protein 24 OS=Rattus norvegicus GN=Mettl24 PE=2 SV=1	513	202	2e-62
Pmex_comp3723_c0_seq1	296	1	sp|P10394|POL4_DROME Retrovirus-related Pol polyprotein from transposon 412 OS=Drosophila melanogaster GN=POL PE=3 SV=1	119	50.4	7e-07
Pmex_comp3731_c0_seq1	686	49	sp|Q27994|GTR4_BOVIN Solute carrier family 2, facilitated glucose transporter member 4 OS=Bos taurus GN=SLC2A4 PE=2 SV=2	550	216	3e-65
Pmex_comp3734_c0_seq1	336	68	sp|Q68Y21|GRID2_DANRE Glutamate receptor ionotropic, delta-2 OS=Danio rerio GN=grid2 PE=2 SV=1	554	218	2e-65
Pmex_comp3740_c0_seq1	878	6	sp|Q7SXY4|DC2L1_DANRE Cytoplasmic dynein 2 light intermediate chain 1 OS=Danio rerio GN=dync2li1 PE=2 SV=1	910	355	8e-120
Pmex_comp3746_c0_seq1	846	8	sp|Q9UBN4|TRPC4_HUMAN Short transient receptor potential channel 4 OS=Homo sapiens GN=TRPC4 PE=1 SV=1	276	110	2e-25
Pmex_comp3749_c0_seq1	229	35	sp|O49299|PGMC1_ARATH Probable phosphoglucomutase, cytoplasmic 1 OS=Arabidopsis thaliana GN=At1g23190 PE=2 SV=2	299	119	1e-31
Pmex_comp3752_c0_seq1	266	13	sp|P21817|RYR1_HUMAN Ryanodine receptor 1 OS=Homo sapiens GN=RYR1 PE=1 SV=3	192	78.6	4e-28
Pmex_comp3760_c0_seq1	420	11	sp|Q9QYP2|CELR2_RAT Cadherin EGF LAG seven-pass G-type receptor 2 (Fragment) OS=Rattus norvegicus GN=Celsr2 PE=2 SV=1	485	191	9e-55
Pmex_comp3762_c0_seq1	642	49	sp|P53713|ITB1_FELCA Integrin beta-1 OS=Felis catus GN=ITGB1 PE=2 SV=1	342	136	5e-35
Pmex_comp3762_c0_seq2	677	50	sp|B0FYY4|ITB1_SHEEP Integrin beta-1 OS=Ovis aries GN=ITGB1 PE=2 SV=1	272	109	1e-25
Pmex_comp3765_c0_seq1	710	5	sp|Q9ERE9|JIP2_MOUSE C-Jun-amino-terminal kinase-interacting protein 2 OS=Mus musculus GN=Mapk8ip2 PE=1 SV=1	197	80.5	9e-16
Pmex_comp3768_c1_seq1	421	4	sp|Q8CFR0|C1QL2_MOUSE Complement C1q-like protein 2 OS=Mus musculus GN=C1ql2 PE=1 SV=1	118	50.1	1e-06
Pmex_comp3777_c0_seq1	224	47	sp|Q00780|CO8A1_MOUSE Collagen alpha-1(VIII) chain OS=Mus musculus GN=Col8a1 PE=1 SV=3	292	117	2e-30
Pmex_comp3788_c0_seq2	613	3	sp|Q95JP6|KAD7_MACFA Adenylate kinase 7 (Fragment) OS=Macaca fascicularis GN=AK7 PE=2 SV=2	235	95.1	3e-21
Pmex_comp3789_c0_seq1	436	13	sp|A2AGL3|RYR3_MOUSE Ryanodine receptor 3 OS=Mus musculus GN=Ryr3 PE=1 SV=1	496	195	5e-56
Pmex_comp3789_c1_seq1	275	12	sp|Q9TS33|RYR3_RABIT Ryanodine receptor 3 OS=Oryctolagus cuniculus PE=1 SV=1	302	120	5e-31
Pmex_comp3792_c0_seq1	874	10	sp|Q5H8C1|FREM1_HUMAN FRAS1-related extracellular matrix protein 1 OS=Homo sapiens GN=FREM1 PE=1 SV=3	570	224	8e-64
Pmex_comp3800_c0_seq1	597	8	sp|Q63744|RHG07_RAT Rho GTPase-activating protein 7 OS=Rattus norvegicus GN=Dlc1 PE=1 SV=3	342	136	5e-35
Pmex_comp3822_c0_seq1	376	20	sp|O35488|S27A2_MOUSE Very long-chain acyl-CoA synthetase OS=Mus musculus GN=Slc27a2 PE=1 SV=2	405	160	1e-45
Pmex_comp3833_c0_seq1	404	3	sp|Q9H422|HIPK3_HUMAN Homeodomain-interacting protein kinase 3 OS=Homo sapiens GN=HIPK3 PE=1 SV=1	196	80.1	2e-16
Pmex_comp3842_c0_seq1	1133	103	sp|P41689|SPYA_FELCA Serine--pyruvate aminotransferase, mitochondrial OS=Felis catus GN=AGXT PE=2 SV=1	1132	440	3e-151
Pmex_comp3847_c0_seq1	486	13	sp|P33402|GCYA2_HUMAN Guanylate cyclase soluble subunit alpha-2 OS=Homo sapiens GN=GUCY1A2 PE=1 SV=1	373	148	3e-40
Pmex_comp3847_c1_seq1	256	22	sp|P33402|GCYA2_HUMAN Guanylate cyclase soluble subunit alpha-2 OS=Homo sapiens GN=GUCY1A2 PE=1 SV=1	395	156	1e-44
Pmex_comp3848_c0_seq1	1318	33	sp|Q5ZMV8|RPGP2_CHICK Rap1 GTPase-activating protein 2 OS=Gallus gallus GN=RAP1GAP2 PE=2 SV=2	531	209	3e-101
Pmex_comp3853_c0_seq1	612	150	sp|Q96PZ7|CSMD1_HUMAN CUB and sushi domain-containing protein 1 OS=Homo sapiens GN=CSMD1 PE=1 SV=2	841	328	3e-101
Pmex_comp3857_c0_seq1	690	500	sp|Q9H2X6|HIPK2_HUMAN Homeodomain-interacting protein kinase 2 OS=Homo sapiens GN=HIPK2 PE=1 SV=2	327	130	1e-32
Pmex_comp3857_c0_seq2	767	500	sp|Q9H2X6|HIPK2_HUMAN Homeodomain-interacting protein kinase 2 OS=Homo sapiens GN=HIPK2 PE=1 SV=2	327	130	3e-32
Pmex_comp3865_c0_seq1	757	12	sp|Q6P0E1|SOX2_DANRE Transcription factor Sox-2 OS=Danio rerio GN=sox2 PE=2 SV=1	209	85.1	4e-18
Pmex_comp3885_c1_seq1	307	147	sp|O55134|PCD12_MOUSE Protocadherin-12 OS=Mus musculus GN=Pcdh12 PE=2 SV=2	279	112	6e-28
Pmex_comp3890_c0_seq1	549	2	sp|Q923Z0|GPC5B_MOUSE G-protein coupled receptor family C group 5 member B OS=Mus musculus GN=Gprc5b PE=2 SV=1	167	68.9	1e-12
Pmex_comp3902_c0_seq1	782	300	sp|O14917|PCD17_HUMAN Protocadherin-17 OS=Homo sapiens GN=PCDH17 PE=2 SV=2	1032	402	8e-130
Pmex_comp3904_c0_seq1	347	418	sp|P09653|TBB5_CHICK Tubulin beta-5 chain OS=Gallus gallus PE=3 SV=1	508	200	2e-61
Pmex_comp3916_c0_seq1	334	27	sp|P77834|PUNA_GEOSE Purine nucleoside phosphorylase 1 OS=Geobacillus stearothermophilus GN=punA PE=3 SV=1	295	118	9e-32
Pmex_comp3938_c0_seq1	250	88	sp|Q92021|NF7B_XENLA Nuclear factor 7, brain OS=Xenopus laevis PE=1 SV=1	224	90.9	4e-21
Pmex_comp3960_c0_seq1	795	1	sp|A5HAK0|RNSL3_DANRE Ribonuclease-like 3 OS=Danio rerio GN=rnasel3 PE=1 SV=2	118	50.1	2e-06
Pmex_comp3976_c0_seq1	982	2	sp|Q7Z2Y8|GVIN1_HUMAN Interferon-induced very large GTPase 1 OS=Homo sapiens GN=GVINP1 PE=2 SV=2	179	73.6	6e-13
Pmex_comp4000_c0_seq1	307	6	sp|Q9UPW8|UN13A_HUMAN Protein unc-13 homolog A OS=Homo sapiens GN=UNC13A PE=2 SV=4	340	135	5e-36
Pmex_comp4008_c0_seq1	582	79	sp|Q62283|TSN7_MOUSE Tetraspanin-7 OS=Mus musculus GN=Tspan7 PE=2 SV=2	594	233	3e-75
Pmex_comp4028_c0_seq1	274	12	sp|Q6GMK0|MGT4B_DANRE Alpha-1,3-mannosyl-glycoprotein 4-beta-N-acetylglucosaminyltransferase B OS=Danio rerio GN=mgat4b PE=2 SV=1	138	57.8	2e-09
Pmex_comp4028_c0_seq4	274	12	sp|Q6GMK0|MGT4B_DANRE Alpha-1,3-mannosyl-glycoprotein 4-beta-N-acetylglucosaminyltransferase B OS=Danio rerio GN=mgat4b PE=2 SV=1	138	57.8	2e-09
Pmex_comp4030_c0_seq1	579	19	sp|Q6ZN44|UNC5A_HUMAN Netrin receptor UNC5A OS=Homo sapiens GN=UNC5A PE=1 SV=3	734	287	5e-90
Pmex_comp4040_c0_seq1	378	500	sp|Q5REK1|ZN136_PONAB Zinc finger protein 136 OS=Pongo abelii GN=ZNF136 PE=2 SV=1	218	88.6	8e-20
Pmex_comp4062_c0_seq1	1011	10	sp|Q96DX5|ASB9_HUMAN Ankyrin repeat and SOCS box protein 9 OS=Homo sapiens GN=ASB9 PE=1 SV=1	205	83.6	4e-17
Pmex_comp4065_c0_seq1	486	6	sp|P28301|LYOX_MOUSE Protein-lysine 6-oxidase OS=Mus musculus GN=Lox PE=1 SV=1	202	82.4	2e-17
Pmex_comp4072_c0_seq1	921	192	sp|Q5PQ23|ODFP2_XENLA Outer dense fiber protein 2 OS=Xenopus laevis GN=odf2 PE=2 SV=1	336	134	1e-33
Pmex_comp4086_c1_seq1	352	63	sp|P41180|CASR_HUMAN Extracellular calcium-sensing receptor OS=Homo sapiens GN=CASR PE=1 SV=2	542	213	2e-63
Pmex_comp4087_c0_seq1	590	24	sp|Q68CZ2|TENS3_HUMAN Tensin-3 OS=Homo sapiens GN=TNS3 PE=1 SV=2	444	175	2e-48
Pmex_comp4101_c0_seq1	1944	21	sp|Q9H714|K226L_HUMAN Uncharacterized protein KIAA0226-like OS=Homo sapiens GN=KIAA0226L PE=1 SV=3	846	330	2e-101
Pmex_comp4110_c0_seq1	207	70	sp|Q9DBW0|CP4V2_MOUSE Cytochrome P450 4V2 OS=Mus musculus GN=Cyp4v2 PE=1 SV=1	261	105	1e-26
Pmex_comp4113_c0_seq1	662	17	sp|Q7ZXX1|CADM3_XENLA Cell adhesion molecule 3 OS=Xenopus laevis GN=cadm3 PE=2 SV=1	316	126	2e-32
Pmex_comp4114_c0_seq1	426	6	sp|Q6ZQQ6|WDR87_HUMAN WD repeat-containing protein 87 OS=Homo sapiens GN=WDR87 PE=1 SV=3	129	54.3	9e-08
Pmex_comp4115_c0_seq1	286	27	sp|P15535|B4GT1_MOUSE Beta-1,4-galactosyltransferase 1 OS=Mus musculus GN=B4galt1 PE=1 SV=1	410	162	8e-48
Pmex_comp4115_c0_seq2	222	24	sp|P15535|B4GT1_MOUSE Beta-1,4-galactosyltransferase 1 OS=Mus musculus GN=B4galt1 PE=1 SV=1	289	115	6e-31
Pmex_comp4121_c0_seq1	940	102	sp|O95428|PPN_HUMAN Papilin OS=Homo sapiens GN=PAPLN PE=2 SV=4	272	109	1e-24
Pmex_comp4122_c1_seq1	392	91	sp|A2T737|EHF_PANTR ETS homologous factor OS=Pan troglodytes GN=EHF PE=3 SV=1	482	190	7e-59
Pmex_comp4124_c0_seq1	758	4	sp|P01266|THYG_HUMAN Thyroglobulin OS=Homo sapiens GN=TG PE=1 SV=5	355	141	9e-36
Pmex_comp4124_c0_seq2	783	4	sp|P01266|THYG_HUMAN Thyroglobulin OS=Homo sapiens GN=TG PE=1 SV=5	390	154	3e-40
Pmex_comp4173_c0_seq1	1084	7	sp|O14795|UN13B_HUMAN Protein unc-13 homolog B OS=Homo sapiens GN=UNC13B PE=1 SV=2	818	319	1e-96
Pmex_comp4173_c0_seq2	1146	7	sp|O14795|UN13B_HUMAN Protein unc-13 homolog B OS=Homo sapiens GN=UNC13B PE=1 SV=2	853	333	4e-101
Pmex_comp4180_c0_seq1	1213	3	sp|Q8N3X6|LCORL_HUMAN Ligand-dependent nuclear receptor corepressor-like protein OS=Homo sapiens GN=LCORL PE=2 SV=4	340	135	7e-40
Pmex_comp4209_c1_seq1	272	4	sp|Q9QYE3|BC11A_MOUSE B-cell lymphoma/leukemia 11A OS=Mus musculus GN=Bcl11a PE=1 SV=1	145	60.5	2e-10
Pmex_comp4214_c0_seq1	477	3	sp|P21360|MASY_PICAN Malate synthase, glyoxysomal OS=Pichia angusta GN=MAS PE=1 SV=1	121	51.2	8e-07
Pmex_comp4229_c0_seq1	2558	66	sp|P41180|CASR_HUMAN Extracellular calcium-sensing receptor OS=Homo sapiens GN=CASR PE=1 SV=2	2457	951	0.0
Pmex_comp4230_c0_seq1	512	6	sp|Q7YRH6|PEMT_BOVIN Phosphatidylethanolamine N-methyltransferase OS=Bos taurus GN=PEMT PE=2 SV=1	298	119	5e-32
Pmex_comp4239_c0_seq1	346	36	sp|P0CT40|TF29_SCHPO Transposon Tf2-9 polyprotein OS=Schizosaccharomyces pombe (strain 972 / ATCC 24843) GN=Tf2-9 PE=3 SV=1	251	101	6e-24
Pmex_comp4239_c1_seq1	271	22	sp|P04323|POL3_DROME Retrovirus-related Pol polyprotein from transposon 17.6 OS=Drosophila melanogaster GN=pol PE=3 SV=1	175	72.0	3e-14
Pmex_comp4249_c0_seq1	699	500	sp|Q0T058|RS9_SHIF8 30S ribosomal protein S9 OS=Shigella flexneri serotype 5b (strain 8401) GN=rpsI PE=3 SV=1	640	251	3e-83
Pmex_comp4256_c0_seq1	724	38	sp|P54687|BCAT1_HUMAN Branched-chain-amino-acid aminotransferase, cytosolic OS=Homo sapiens GN=BCAT1 PE=1 SV=3	555	218	5e-67
Pmex_comp4282_c0_seq1	575	84	sp|P10830|KPCE_RABIT Protein kinase C epsilon type OS=Oryctolagus cuniculus GN=PRKCE PE=2 SV=1	336	134	1e-34
Pmex_comp4282_c0_seq2	586	94	sp|P10830|KPCE_RABIT Protein kinase C epsilon type OS=Oryctolagus cuniculus GN=PRKCE PE=2 SV=1	380	150	1e-40
Pmex_comp4291_c0_seq1	387	500	sp|P31409|VATB_DROME V-type proton ATPase subunit B OS=Drosophila melanogaster GN=Vha55 PE=2 SV=1	647	253	2e-81
Pmex_comp4297_c0_seq1	909	357	sp|Q91ZT9|ASB8_MOUSE Ankyrin repeat and SOCS box protein 8 OS=Mus musculus GN=Asb8 PE=2 SV=1	205	83.6	2e-17
Pmex_comp4297_c0_seq2	1384	326	sp|Q91ZT9|ASB8_MOUSE Ankyrin repeat and SOCS box protein 8 OS=Mus musculus GN=Asb8 PE=2 SV=1	205	83.6	1e-16
Pmex_comp4304_c0_seq1	407	12	sp|Q76B58|BRNP3_HUMAN BMP/retinoic acid-inducible neural-specific protein 3 OS=Homo sapiens GN=BRINP3 PE=1 SV=1	423	167	1e-47
Pmex_comp4313_c0_seq1	246	9	sp|Q8T2H0|FAM49_DICDI Protein FAM49 homolog OS=Dictyostelium discoideum GN=fam49 PE=3 SV=2	207	84.3	1e-19
Pmex_comp4313_c1_seq1	292	9	sp|Q8T2H0|FAM49_DICDI Protein FAM49 homolog OS=Dictyostelium discoideum GN=fam49 PE=3 SV=2	167	68.9	8e-14
Pmex_comp4315_c0_seq1	399	43	sp|Q8R0M8|MOT5_MOUSE Monocarboxylate transporter 5 OS=Mus musculus GN=Slc16a4 PE=2 SV=1	256	103	4e-25
Pmex_comp4318_c0_seq1	1273	92	sp|P21932|ADCY3_RAT Adenylate cyclase type 3 OS=Rattus norvegicus GN=Adcy3 PE=2 SV=1	1467	569	0.0
Pmex_comp4319_c0_seq1	281	5	sp|Q8IZU8|DSEL_HUMAN Dermatan-sulfate epimerase-like protein OS=Homo sapiens GN=DSEL PE=2 SV=2	467	184	2e-53
Pmex_comp4332_c0_seq1	215	4	sp|Q6DK93|CNFN_XENTR Cornifelin homolog OS=Xenopus tropicalis GN=cnfn PE=3 SV=1	109	46.6	7e-07
Pmex_comp4351_c0_seq1	438	7	sp|P24610|PAX3_MOUSE Paired box protein Pax-3 OS=Mus musculus GN=Pax3 PE=1 SV=2	206	84.0	5e-18
Pmex_comp4353_c0_seq1	292	1	sp|Q91392|RARGA_DANRE Retinoic acid receptor gamma-A OS=Danio rerio GN=rarga PE=1 SV=2	207	84.3	9e-19
Pmex_comp4356_c0_seq1	242	17	sp|Q5U308|LRC8D_RAT Volume-regulated anion channel subunit LRRC8D OS=Rattus norvegicus GN=Lrrc8d PE=2 SV=1	353	140	2e-38
Pmex_comp4362_c0_seq1	271	3	sp|Q5K651|SAMD9_HUMAN Sterile alpha motif domain-containing protein 9 OS=Homo sapiens GN=SAMD9 PE=1 SV=1	182	74.7	4e-15
Pmex_comp4362_c1_seq1	252	3	sp|Q8IVG5|SAM9L_HUMAN Sterile alpha motif domain-containing protein 9-like OS=Homo sapiens GN=SAMD9L PE=1 SV=2	139	58.2	1e-09
Pmex_comp4383_c0_seq1	258	218	sp|P60905|DNJC5_RAT DnaJ homolog subfamily C member 5 OS=Rattus norvegicus GN=Dnajc5 PE=1 SV=1	204	83.2	2e-19
Pmex_comp4390_c0_seq1	325	5	sp|Q5T9C9|PI5L1_HUMAN Phosphatidylinositol 4-phosphate 5-kinase-like protein 1 OS=Homo sapiens GN=PIP5KL1 PE=2 SV=2	285	114	8e-30
Pmex_comp4403_c0_seq1	229	2	sp|Q9NTN9|SEM4G_HUMAN Semaphorin-4G OS=Homo sapiens GN=SEMA4G PE=2 SV=1	113	48.1	2e-06
Pmex_comp4429_c0_seq1	497	500	sp|P18736|ZG71_XENLA Gastrula zinc finger protein XlCGF71.1 (Fragment) OS=Xenopus laevis PE=3 SV=1	182	74.7	8e-16
Pmex_comp4488_c0_seq1	1534	2	sp|Q9UK00|CC018_HUMAN Uncharacterized protein C3orf18 OS=Homo sapiens GN=C3orf18 PE=2 SV=2	272	109	2e-26
Pmex_comp4502_c0_seq1	274	2	sp|Q7Z6J6|FRMD5_HUMAN FERM domain-containing protein 5 OS=Homo sapiens GN=FRMD5 PE=1 SV=1	209	85.1	5e-19
Pmex_comp4502_c0_seq2	269	2	sp|Q7Z6J6|FRMD5_HUMAN FERM domain-containing protein 5 OS=Homo sapiens GN=FRMD5 PE=1 SV=1	272	109	1e-27
Pmex_comp4506_c0_seq1	1770	194	sp|Q6NTL4|GRP1_XENLA RAS guanyl-releasing protein 1 OS=Xenopus laevis GN=rasgrp1 PE=2 SV=1	1548	600	0.0
Pmex_comp4525_c0_seq1	642	9	sp|Q6AX42|SEZ6_XENLA Seizure protein 6 homolog OS=Xenopus laevis GN=sez6 PE=2 SV=1	376	149	2e-39
Pmex_comp4543_c0_seq1	566	87	sp|Q9H2B2|SYT4_HUMAN Synaptotagmin-4 OS=Homo sapiens GN=SYT4 PE=1 SV=1	441	174	1e-50
Pmex_comp4550_c0_seq1	257	8	sp|Q6Q2B2|MBN2A_TAKRU Muscleblind-like protein 2a OS=Takifugu rubripes GN=mbnl2a PE=2 SV=1	216	87.8	9e-21
Pmex_comp4555_c0_seq2	371	5	sp|P24387|CRHBP_HUMAN Corticotropin-releasing factor-binding protein OS=Homo sapiens GN=CRHBP PE=1 SV=2	404	160	4e-47
Pmex_comp4561_c0_seq1	688	53	sp|O60229|KALRN_HUMAN Kalirin OS=Homo sapiens GN=KALRN PE=1 SV=2	823	321	1e-98
Pmex_comp4561_c0_seq2	545	57	sp|O60229|KALRN_HUMAN Kalirin OS=Homo sapiens GN=KALRN PE=1 SV=2	679	266	5e-80
Pmex_comp4564_c0_seq1 OS=Danio rerio GN=dpyd PE=2 SV=1	619	243	3e-74
Pmex_comp4572_c0_seq1	414	2	sp|A2A9C3|SZT2_MOUSE Protein SZT2 OS=Mus musculus GN=Szt2 PE=1 SV=1	139	58.2	5e-09
Pmex_comp4574_c0_seq1	248	3	sp|Q6NZI2|PTRF_HUMAN Polymerase I and transcript release factor OS=Homo sapiens GN=PTRF PE=1 SV=1	113	48.1	2e-06
Pmex_comp4574_c0_seq2	671	16	sp|Q6NZI2|PTRF_HUMAN Polymerase I and transcript release factor OS=Homo sapiens GN=PTRF PE=1 SV=1	505	199	8e-60
Pmex_comp4574_c0_seq3	442	3	sp|Q6NZI2|PTRF_HUMAN Polymerase I and transcript release factor OS=Homo sapiens GN=PTRF PE=1 SV=1	117	49.7	2e-06
Pmex_comp4582_c0_seq1	223	119	sp|P01770|HV309_HUMAN Ig heavy chain V-III region NIE OS=Homo sapiens PE=1 SV=1	176	72.4	3e-16
Pmex_comp4615_c0_seq2	1231	268	sp|P08964|MYO1_YEAST Myosin-1 OS=Saccharomyces cerevisiae (strain ATCC 204508 / S288c) GN=MYO1 PE=1 SV=3	131	55.1	1e-14
Pmex_comp4670_c0_seq2	503	26	sp|P0C1T0|MMEL1_RAT Membrane metallo-endopeptidase-like 1 OS=Rattus norvegicus GN=Mmel1 PE=1 SV=1	301	120	4e-30
Pmex_comp4720_c0_seq1	436	10	sp|Q08AD1|CAMP2_HUMAN Calmodulin-regulated spectrin-associated protein 2 OS=Homo sapiens GN=CAMSAP2 PE=1 SV=3	269	108	7e-26
Pmex_comp4722_c0_seq1	207	21	sp|Q9H2A9|CHST8_HUMAN Carbohydrate sulfotransferase 8 OS=Homo sapiens GN=CHST8 PE=1 SV=2	230	93.2	1e-22
Pmex_comp4728_c0_seq1	395	7	sp|Q96HC4|PDLI5_HUMAN PDZ and LIM domain protein 5 OS=Homo sapiens GN=PDLIM5 PE=1 SV=5	218	88.6	1e-19
Pmex_comp4731_c0_seq1	497	52	sp|Q7TNF0|DOC2A_MOUSE Double C2-like domain-containing protein alpha OS=Mus musculus GN=Doc2a PE=2 SV=1	302	120	3e-31
Pmex_comp4731_c0_seq2	425	7	sp|Q9ESN1|DOC2G_MOUSE Double C2-like domain-containing protein gamma OS=Mus musculus GN=Doc2g PE=2 SV=1	171	70.5	1e-13
Pmex_comp4735_c0_seq1	361	231	sp|O88207|CO5A1_MOUSE Collagen alpha-1(V) chain OS=Mus musculus GN=Col5a1 PE=2 SV=2	304	121	7e-31
Pmex_comp4760_c0_seq1	674	13	sp|D3ZHV2|MACF1_RAT Microtubule-actin cross-linking factor 1 OS=Rattus norvegicus GN=Macf1 PE=1 SV=1	482	190	7e-53
Pmex_comp4761_c0_seq1	532	36	sp|P04323|POL3_DROME Retrovirus-related Pol polyprotein from transposon 17.6 OS=Drosophila melanogaster GN=pol PE=3 SV=1	378	150	4e-40
Pmex_comp4771_c0_seq1	230	209	sp|P78504|JAG1_HUMAN Protein jagged-1 OS=Homo sapiens GN=JAG1 PE=1 SV=3	313	125	6e-33
Pmex_comp4799_c0_seq1	1063	3	sp|Q8TAC1|RFESD_HUMAN Rieske domain-containing protein OS=Homo sapiens GN=RFESD PE=1 SV=1	172	70.9	3e-13
Pmex_comp4799_c0_seq2	900	3	sp|Q8TAC1|RFESD_HUMAN Rieske domain-containing protein OS=Homo sapiens GN=RFESD PE=1 SV=1	172	70.9	1e-13
Pmex_comp4843_c0_seq1	256	7	sp|Q6NVC9|JMY_DANRE Junction-mediating and -regulatory protein OS=Danio rerio GN=jmy PE=2 SV=1	333	132	1e-35
Pmex_comp4844_c0_seq1	748	2	sp|Q7TNJ0|DCSTP_MOUSE Dendritic cell-specific transmembrane protein OS=Mus musculus GN=Dcstamp PE=1 SV=1	283	113	1e-27
Pmex_comp4905_c0_seq1	970	12	sp|P41740|ANPRC_RAT Atrial natriuretic peptide receptor 3 OS=Rattus norvegicus GN=Npr3 PE=2 SV=1	475	187	7e-53
Pmex_comp4912_c0_seq1	372	24	sp|P13913|ARY1_CHICK Arylamine N-acetyltransferase, pineal gland isozyme NAT-10 OS=Gallus gallus PE=2 SV=1	342	136	3e-38
Pmex_comp4917_c0_seq1	353	9	sp|Q5SPP5|EFR3B_DANRE Protein EFR3 homolog B OS=Danio rerio GN=efr3b PE=3 SV=2	421	166	2e-47
Pmex_comp4920_c0_seq1	1038	75	sp|Q02084|A33_PLEWA Zinc-binding protein A33 OS=Pleurodeles waltl PE=1 SV=2	293	117	2e-27
Pmex_comp4932_c0_seq1	388	10	sp|P28828|PTPRM_MOUSE Receptor-type tyrosine-protein phosphatase mu OS=Mus musculus GN=Ptprm PE=2 SV=2	221	89.7	9e-20
Pmex_comp4938_c0_seq1	274	39	sp|O42222|GDF8_DANRE Growth/differentiation factor 8 OS=Danio rerio GN=mstnb PE=2 SV=2	193	79.0	3e-17
Pmex_comp4942_c0_seq1	514	45	sp|Q99M51|NCK1_MOUSE Cytoplasmic protein NCK1 OS=Mus musculus GN=Nck1 PE=1 SV=1	395	156	1e-44
Pmex_comp4942_c0_seq2	563	36	sp|Q99M51|NCK1_MOUSE Cytoplasmic protein NCK1 OS=Mus musculus GN=Nck1 PE=1 SV=1	395	156	2e-44
Pmex_comp4943_c0_seq1	687	6	sp|P11387|TOP1_HUMAN DNA topoisomerase 1 OS=Homo sapiens GN=TOP1 PE=1 SV=2	179	73.6	1e-13
Pmex_comp4948_c0_seq1	1417	4	sp|Q9BX26|SYCP2_HUMAN Synaptonemal complex protein 2 OS=Homo sapiens GN=SYCP2 PE=2 SV=2	309	123	2e-28
Pmex_comp4948_c0_seq2	900	4	sp|Q9BX26|SYCP2_HUMAN Synaptonemal complex protein 2 OS=Homo sapiens GN=SYCP2 PE=2 SV=2	309	123	2e-29
Pmex_comp4955_c0_seq1	756	89	sp|O73700|CAC1D_CHICK Voltage-dependent L-type calcium channel subunit alpha-1D OS=Gallus gallus GN=CACNA1D PE=2 SV=1	802	313	2e-95
Pmex_comp4956_c0_seq1	339	13	sp|Q7LHG5|YI31B_YEAST Transposon Ty3-I Gag-Pol polyprotein OS=Saccharomyces cerevisiae (strain ATCC 204508 / S288c) GN=TY3B-I PE=3 SV=2	158	65.5	1e-11
Pmex_comp4957_c0_seq1 OS=Mycobacterium tuberculosis (strain ATCC 25618 / H37Rv) GN=icd PE=1 SV=1	273	109	3e-28
Pmex_comp4957_c0_seq2, mitochondrial OS=Candida tropicalis GN=IDP1 PE=3 SV=1	298	119	7e-32
Pmex_comp4966_c0_seq1	1059	253	sp|Q6PFX6|CAD24_MOUSE Cadherin-24 OS=Mus musculus GN=Cdh24 PE=2 SV=1	545	214	4e-61
Pmex_comp4966_c0_seq2	1241	253	sp|Q6PFX6|CAD24_MOUSE Cadherin-24 OS=Mus musculus GN=Cdh24 PE=2 SV=1	545	214	2e-60
Pmex_comp4997_c0_seq1	382	10	sp|O42335|PTC1_CYNPY Protein patched homolog 1 (Fragment) OS=Cynops pyrrhogaster GN=PTC1 PE=2 SV=1	531	209	9e-67
Pmex_comp5005_c0_seq1	510	6	sp|Q6PHW0|IYD1_HUMAN Iodotyrosine dehalogenase 1 OS=Homo sapiens GN=IYD PE=1 SV=2	674	264	3e-87
Pmex_comp5007_c0_seq1	714	114	sp|O15439|MRP4_HUMAN Multidrug resistance-associated protein 4 OS=Homo sapiens GN=ABCC4 PE=1 SV=3	423	167	3e-45
Pmex_comp5013_c0_seq1	2204	31	sp|Q9DBX3|SUSD2_MOUSE Sushi domain-containing protein 2 OS=Mus musculus GN=Susd2 PE=1 SV=1	1586	615	0.0
Pmex_comp5015_c0_seq1	617	5	sp|Q28256|GP1BA_CANFA Platelet glycoprotein Ib alpha chain OS=Canis familiaris GN=GP1BA PE=2 SV=2	134	56.2	4e-08
Pmex_comp5020_c0_seq1	300	1	sp|Q3UY96|CFA74_MOUSE Cilia- and flagella-associated protein 74 OS=Mus musculus GN=Cfap74 PE=2 SV=3	119	50.4	8e-07
Pmex_comp5024_c0_seq1	1213	500	sp|Q8BW96|KCC1D_MOUSE Calcium/calmodulin-dependent protein kinase type 1D OS=Mus musculus GN=Camk1d PE=1 SV=2	785	306	6e-99
Pmex_comp5032_c0_seq1	635	32	sp|P97789|XRN1_MOUSE 5'-3' exoribonuclease 1 OS=Mus musculus GN=Xrn1 PE=1 SV=1	805	314	6e-97
Pmex_comp5052_c0_seq1	214	3	sp|Q5K651|SAMD9_HUMAN Sterile alpha motif domain-containing protein 9 OS=Homo sapiens GN=SAMD9 PE=1 SV=1	146	60.8	1e-10
Pmex_comp5061_c0_seq1	857	14	sp|J3SBP3|PDE2_CROAD Venom phosphodiesterase 2 OS=Crotalus adamanteus PE=1 SV=1	560	220	5e-64
Pmex_comp5061_c0_seq2	666	38	sp|P15396|ENPP3_BOVIN Ectonucleotide pyrophosphatase/phosphodiesterase family member 3 OS=Bos taurus GN=ENPP3 PE=1 SV=2	578	227	3e-67
Pmex_comp5061_c0_seq3	858	14	sp|P15396|ENPP3_BOVIN Ectonucleotide pyrophosphatase/phosphodiesterase family member 3 OS=Bos taurus GN=ENPP3 PE=1 SV=2	555	218	4e-63
Pmex_comp5066_c0_seq1	685	23	sp|P97686|NRCAM_RAT Neuronal cell adhesion molecule OS=Rattus norvegicus GN=Nrcam PE=1 SV=2	397	157	7e-42
Pmex_comp5147_c0_seq1	307	20	sp|Q9UHC6|CNTP2_HUMAN Contactin-associated protein-like 2 OS=Homo sapiens GN=CNTNAP2 PE=1 SV=1	365	145	2e-39
Pmex_comp5242_c1_seq1	1092	3	sp|Q5RGQ8|T200A_DANRE Transmembrane protein 200A OS=Danio rerio GN=tmem200a PE=3 SV=1	346	137	8e-35
Pmex_comp5251_c0_seq1	1184	4	sp|Q5IS45|NMDE1_PANTR Glutamate receptor ionotropic, NMDA 2A OS=Pan troglodytes GN=GRIN2A PE=2 SV=1	137	57.4	2e-07
Pmex_comp5307_c0_seq1	395	7	sp|Q91Y47|FA11_MOUSE Coagulation factor XI OS=Mus musculus GN=F11 PE=2 SV=2	164	67.8	2e-12
Pmex_comp5324_c0_seq1	227	39	sp|Q9P2D7|DYH1_HUMAN Dynein heavy chain 1, axonemal OS=Homo sapiens GN=DNAH1 PE=2 SV=4	295	118	3e-30
Pmex_comp5328_c0_seq1	413	1	sp|P48304|REG1B_HUMAN Lithostathine-1-beta OS=Homo sapiens GN=REG1B PE=1 SV=1	109	46.6	5e-06
Pmex_comp5344_c0_seq1	355	5	sp|Q7TPD3|ROBO2_MOUSE Roundabout homolog 2 OS=Mus musculus GN=Robo2 PE=2 SV=2	284	114	3e-28
Pmex_comp5364_c0_seq1	226	221	sp|Q27966|MYO1C_BOVIN Unconventional myosin-Ic OS=Bos taurus GN=MYO1C PE=1 SV=3	307	122	3e-32
Pmex_comp5407_c0_seq1	482	8	sp|Q32L53|LFG1_BOVIN Protein lifeguard 1 OS=Bos taurus GN=GRINA PE=2 SV=1	134	56.2	1e-08
Pmex_comp5440_c0_seq1	509	2	sp|Q99MY8|ASH1L_MOUSE Histone-lysine N-methyltransferase ASH1L OS=Mus musculus GN=Ash1l PE=1 SV=3	118	50.1	3e-06
Pmex_comp5446_c0_seq1	257	115	sp|Q9NRJ7|PCDBG_HUMAN Protocadherin beta-16 OS=Homo sapiens GN=PCDHB16 PE=1 SV=3	188	77.0	4e-16
Pmex_comp5464_c0_seq1	1017	24	sp|P62580|CAT_SALTI Chloramphenicol acetyltransferase OS=Salmonella typhi GN=cat PE=3 SV=1	1206	469	5e-166
Pmex_comp5512_c0_seq1	471	500	sp|Q3YWW5|RL17_SHISS 50S ribosomal protein L17 OS=Shigella sonnei (strain Ss046) GN=rplQ PE=3 SV=1	457	180	7e-57
Pmex_comp5526_c0_seq1	343	1	sp|P34457|YMD3_CAEEL Putative uncharacterized transposon-derived protein F54H12.3 OS=Caenorhabditis elegans GN=F54H12.3 PE=5 SV=1	155	64.3	5e-12
Pmex_comp5544_c0_seq1	570	62	sp|O15484|CAN5_HUMAN Calpain-5 OS=Homo sapiens GN=CAPN5 PE=1 SV=2	564	221	8e-67
Pmex_comp5575_c0_seq1	505	133	sp|P22770|ACHA7_CHICK Neuronal acetylcholine receptor subunit alpha-7 OS=Gallus gallus GN=CHRNA7 PE=1 SV=1	588	231	8e-72
Pmex_comp5670_c0_seq1	248	13	sp|Q5JSL3|DOC11_HUMAN Dedicator of cytokinesis protein 11 OS=Homo sapiens GN=DOCK11 PE=1 SV=2	143	59.7	4e-10
Pmex_comp5708_c0_seq1	261	18	sp|Q8CFW1|ANO2_MOUSE Anoctamin-2 OS=Mus musculus GN=Ano2 PE=1 SV=2	334	133	1e-35
Pmex_comp5710_c0_seq1	1474	101	sp|Q9IBG7|KCP_XENLA Kielin/chordin-like protein OS=Xenopus laevis GN=kcp PE=2 SV=1	1927	746	0.0
Pmex_comp5754_c0_seq1	514	2	sp|O94907|DKK1_HUMAN Dickkopf-related protein 1 OS=Homo sapiens GN=DKK1 PE=1 SV=1	133	55.8	2e-08
Pmex_comp5764_c0_seq2	668	1	sp|Q9GKS9|DZAN1_MACFA Double zinc ribbon and ankyrin repeat-containing protein 1 OS=Macaca fascicularis GN=DZANK1 PE=2 SV=2	118	50.1	6e-06
Pmex_comp5808_c0_seq1	383	11	sp|Q800Y2|MGP_ARGRE Matrix Gla protein OS=Argyrosomus regius GN=mgp PE=1 SV=1	360	143	8e-43
Pmex_comp5822_c0_seq1	668	3	sp|Q5VTH9|WDR78_HUMAN WD repeat-containing protein 78 OS=Homo sapiens GN=WDR78 PE=2 SV=1	217	88.2	2e-18
Pmex_comp5831_c0_seq1	884	78	sp|P31580|HCE1_ORYLA High choriolytic enzyme 1 OS=Oryzias latipes GN=hcea PE=1 SV=1	456	180	6e-53
Pmex_comp5831_c0_seq2	737	78	sp|P31580|HCE1_ORYLA High choriolytic enzyme 1 OS=Oryzias latipes GN=hcea PE=1 SV=1	456	180	1e-53
Pmex_comp5849_c0_seq1	628	370	sp|Q80V70|MEGF6_MOUSE Multiple epidermal growth factor-like domains protein 6 OS=Mus musculus GN=Megf6 PE=2 SV=3	568	223	5e-65
Pmex_comp5856_c0_seq1	242	68	sp|O13022|DPY3A_XENLA Dihydropyrimidinase-related protein 3-A OS=Xenopus laevis GN=dpysl3-a PE=2 SV=2	316	126	4e-34
Pmex_comp5876_c0_seq1	394	408	sp|Q1ECY2|HXBDA_DANRE Homeobox protein Hox-B13a OS=Danio rerio GN=hoxb13a PE=2 SV=1	243	98.2	7e-24
Pmex_comp5924_c0_seq1	603	284	sp|Q80TF3|PCD19_MOUSE Protocadherin-19 OS=Mus musculus GN=Pcdh19 PE=2 SV=3	786	307	1e-95
Pmex_comp5951_c0_seq1	404	14	sp|Q9BYV6|TRI55_HUMAN Tripartite motif-containing protein 55 OS=Homo sapiens GN=TRIM55 PE=1 SV=2	345	137	2e-37
Pmex_comp5973_c0_seq1	250	126	sp|P22727|WNT6_MOUSE Protein Wnt-6 OS=Mus musculus GN=Wnt6 PE=1 SV=2	279	112	2e-29
Pmex_comp6014_c0_seq1	358	79	sp|Q9WVQ1|MAGI2_MOUSE Membrane-associated guanylate kinase, WW and PDZ domain-containing protein 2 OS=Mus musculus GN=Magi2 PE=1 SV=2	527	207	4e-61
Pmex_comp6090_c0_seq1	318	15	sp|Q9D2L5|CPXM2_MOUSE Inactive carboxypeptidase-like protein X2 OS=Mus musculus GN=Cpxm2 PE=2 SV=1	207	84.3	2e-18
Pmex_comp6132_c0_seq1	455	31	sp|Q13255|GRM1_HUMAN Metabotropic glutamate receptor 1 OS=Homo sapiens GN=GRM1 PE=1 SV=3	358	142	9e-38
Pmex_comp6144_c0_seq1	461	22	sp|P02642|TNNT2_CHICK Troponin T, cardiac muscle isoforms OS=Gallus gallus GN=TNNT2 PE=2 SV=2	237	95.9	9e-23
Pmex_comp6160_c0_seq1	567	4	sp|Q92817|EVPL_HUMAN Envoplakin OS=Homo sapiens GN=EVPL PE=1 SV=3	179	73.6	1e-13
Pmex_comp6167_c0_seq1	541	7	sp|Q7TSH3|ZN516_MOUSE Zinc finger protein 516 OS=Mus musculus GN=Znf516 PE=1 SV=1	379	150	3e-40
Pmex_comp6182_c0_seq1	426	15	sp|P11881|ITPR1_MOUSE Inositol 1,4,5-trisphosphate receptor type 1 OS=Mus musculus GN=Itpr1 PE=1 SV=2	701	274	1e-83
Pmex_comp6190_c0_seq1	427	36	sp|P04775|SCN2A_RAT Sodium channel protein type 2 subunit alpha OS=Rattus norvegicus GN=Scn2a PE=1 SV=1	366	145	8e-39
Pmex_comp6197_c0_seq1	311	41	sp|P21188|AT1B3_XENLA Sodium/potassium-transporting ATPase subunit beta-3 OS=Xenopus laevis GN=atp1b3 PE=2 SV=1	223	90.5	1e-21
Pmex_comp6217_c0_seq1	1341	11	sp|Q8WXI2|CNKR2_HUMAN Connector enhancer of kinase suppressor of ras 2 OS=Homo sapiens GN=CNKSR2 PE=1 SV=1	1260	489	2e-161
Pmex_comp6221_c0_seq1	743	6	sp|Q8N9B5|JMY_HUMAN Junction-mediating and -regulatory protein OS=Homo sapiens GN=JMY PE=1 SV=2	590	231	2e-68
Pmex_comp6245_c0_seq1	311	42	sp|Q6UZF7|RL35_HIPCM 60S ribosomal protein L35 OS=Hippocampus comes GN=rpl35 PE=2 SV=3	322	128	2e-37
Pmex_comp6260_c0_seq1	280	19	sp|O19477|HMR1_RAT Major histocompatibility complex class I-related gene protein OS=Rattus norvegicus GN=Mr1 PE=2 SV=2	164	67.8	3e-13
Pmex_comp6270_c0_seq1	585	2	sp|Q6P2C0|WDR93_HUMAN WD repeat-containing protein 93 OS=Homo sapiens GN=WDR93 PE=2 SV=1	128	53.9	2e-07
Pmex_comp6274_c0_seq1	1136	8	sp|Q7ZV26|SOSSC_DANRE SOSS complex subunit C OS=Danio rerio GN=inip PE=3 SV=1	319	127	4e-34
Pmex_comp6275_c0_seq1	891	16	sp|Q86XJ0|CAHM3_HUMAN Calcium homeostasis modulator protein 3 OS=Homo sapiens GN=CALHM3 PE=2 SV=1	544	214	5e-65
Pmex_comp6303_c0_seq1	319	5	sp|Q5SPC5|OTOF_DANRE Otoferlin OS=Danio rerio GN=otof PE=3 SV=1	275	110	3e-27
Pmex_comp6303_c0_seq2	219	5	sp|Q5SPC5|OTOF_DANRE Otoferlin OS=Danio rerio GN=otof PE=3 SV=1	217	88.2	3e-24
Pmex_comp6306_c0_seq1	384	8	sp|Q6W3E9|P4HA3_RAT Prolyl 4-hydroxylase subunit alpha-3 OS=Rattus norvegicus GN=P4ha3 PE=2 SV=1	287	115	2e-29
Pmex_comp6306_c0_seq2	697	15	sp|Q75UG4|P4HA3_BOVIN Prolyl 4-hydroxylase subunit alpha-3 OS=Bos taurus GN=P4HA3 PE=2 SV=1	645	253	8e-79
Pmex_comp6324_c0_seq1	515	3	sp|Q4VA45|CK095_MOUSE Uncharacterized protein C11orf95 homolog OS=Mus musculus PE=2 SV=2	401	159	3e-44
Pmex_comp6355_c0_seq1	506	22	sp|Q8WN57|TYRP1_BOVIN 5,6-dihydroxyindole-2-carboxylic acid oxidase OS=Bos taurus GN=TYRP1 PE=2 SV=2	777	303	1e-99
Pmex_comp6373_c0_seq1	892	38	sp|Q9DAM1|LRC34_MOUSE Leucine-rich repeat-containing protein 34 OS=Mus musculus GN=Lrrc34 PE=2 SV=1	536	211	4e-63
Pmex_comp6379_c0_seq1	419	1	sp|P31579|LCE_ORYLA Low choriolytic enzyme OS=Oryzias latipes GN=lce PE=1 SV=1	111	47.4	8e-06
Pmex_comp6379_c0_seq2	419	5	sp|P31579|LCE_ORYLA Low choriolytic enzyme OS=Oryzias latipes GN=lce PE=1 SV=1	139	58.2	1e-09
Pmex_comp6386_c0_seq1	556	121	sp|O43745|CHP2_HUMAN Calcineurin B homologous protein 2 OS=Homo sapiens GN=CHP2 PE=1 SV=3	390	154	2e-45
Pmex_comp6453_c0_seq1	475	125	sp|Q91431|NF7O_XENLA Nuclear factor 7, ovary OS=Xenopus laevis PE=2 SV=1	279	112	1e-27
Pmex_comp6470_c0_seq1	435	56	sp|P36512|UDB13_RABIT UDP-glucuronosyltransferase 2B13 OS=Oryctolagus cuniculus GN=UGT2B13 PE=2 SV=1	180	73.9	2e-14
Pmex_comp6485_c0_seq1	784	14	sp|Q90421|LHX3_DANRE LIM/homeobox protein Lhx3 OS=Danio rerio GN=lhx3 PE=2 SV=1	845	330	5e-110
Pmex_comp6487_c0_seq1	326	3	sp|O55164|MPDZ_RAT Multiple PDZ domain protein OS=Rattus norvegicus GN=Mpdz PE=1 SV=1	156	64.7	2e-11
Pmex_comp6498_c0_seq1	861	335	sp|O35474|EDIL3_MOUSE EGF-like repeat and discoidin I-like domain-containing protein 3 OS=Mus musculus GN=Edil3 PE=1 SV=2	679	266	1e-83
Pmex_comp6498_c0_seq2	566	323	sp|Q8UWJ4|DLLD_DANRE Delta-like protein D OS=Danio rerio GN=dld PE=1 SV=2	357	142	1e-37
Pmex_comp6521_c0_seq1	273	3	sp|Q9Y2T6|GPR55_HUMAN G-protein coupled receptor 55 OS=Homo sapiens GN=GPR55 PE=1 SV=2	167	68.9	7e-14
Pmex_comp6521_c0_seq2	413	2	sp|Q9Y2T6|GPR55_HUMAN G-protein coupled receptor 55 OS=Homo sapiens GN=GPR55 PE=1 SV=2	167	68.9	3e-13
Pmex_comp6522_c0_seq1	572	4	sp|Q924C5|ALPK3_MOUSE Alpha-protein kinase 3 OS=Mus musculus GN=Alpk3 PE=1 SV=1	493	194	4e-55
Pmex_comp6526_c0_seq1	210	11	sp|P13222|CLAT_PIG Choline O-acetyltransferase OS=Sus scrofa GN=CHAT PE=1 SV=3	273	109	5e-28
Pmex_comp6542_c0_seq1	352	12	sp|P0AG70|RS1_SHIFL 30S ribosomal protein S1 OS=Shigella flexneri GN=rpsA PE=3 SV=1	273	109	2e-27
Pmex_comp6547_c0_seq1	916	14	sp|A2ASS6|TITIN_MOUSE Titin OS=Mus musculus GN=Ttn PE=1 SV=1	164	67.8	4e-11
Pmex_comp6554_c0_seq1	412	3	sp|Q6ZVL6|K154L_HUMAN UPF0606 protein KIAA1549L OS=Homo sapiens GN=KIAA1549L PE=2 SV=2	408	161	2e-44
Pmex_comp6564_c0_seq1	263	3	sp|Q86T96|RN180_HUMAN E3 ubiquitin-protein ligase RNF180 OS=Homo sapiens GN=RNF180 PE=2 SV=2	200	81.6	8e-18
Pmex_comp6602_c0_seq1	716	25	sp|O43157|PLXB1_HUMAN Plexin-B1 OS=Homo sapiens GN=PLXNB1 PE=1 SV=3	671	263	4e-78
Pmex_comp6649_c0_seq1	397	3	sp|Q5Y5T3|ZDH23_MOUSE Palmitoyltransferase ZDHHC23 OS=Mus musculus GN=Zdhhc23 PE=2 SV=1	164	67.8	1e-12
Pmex_comp6651_c0_seq1	3118	2	sp|Q9WVC7|AKAP6_RAT A-kinase anchor protein 6 OS=Rattus norvegicus GN=Akap6 PE=1 SV=1	374	148	1e-34
Pmex_comp6655_c0_seq1	309	2	sp|Q3ULZ2|FHDC1_MOUSE FH2 domain-containing protein 1 OS=Mus musculus GN=Fhdc1 PE=2 SV=3	275	110	2e-27
Pmex_comp6694_c0_seq1	918	19	sp|Q0V9V9|TTYH1_XENTR Protein tweety homolog 1 OS=Xenopus tropicalis GN=ttyh1 PE=2 SV=2	615	241	3e-74
Pmex_comp6731_c0_seq1	911	5	sp|Q71QF9|PRIC1_RAT Prickle-like protein 1 OS=Rattus norvegicus GN=Prickle1 PE=2 SV=2	180	73.9	2e-13
Pmex_comp6736_c0_seq1	498	7	sp|P49919|CDN1C_MOUSE Cyclin-dependent kinase inhibitor 1C OS=Mus musculus GN=Cdkn1c PE=2 SV=2	126	53.1	2e-07
Pmex_comp6764_c0_seq1	395	33	sp|Q96PZ7|CSMD1_HUMAN CUB and sushi domain-containing protein 1 OS=Homo sapiens GN=CSMD1 PE=1 SV=2	543	213	1e-62
Pmex_comp6765_c0_seq1	284	14	sp|Q9JIP7|S15A1_MOUSE Solute carrier family 15 member 1 OS=Mus musculus GN=Slc15a1 PE=1 SV=2	378	150	4e-42
Pmex_comp6813_c0_seq1	264	7	sp|Q15911|ZFHX3_HUMAN Zinc finger homeobox protein 3 OS=Homo sapiens GN=ZFHX3 PE=1 SV=2	317	126	4e-33
Pmex_comp6813_c0_seq2	555	7	sp|Q15911|ZFHX3_HUMAN Zinc finger homeobox protein 3 OS=Homo sapiens GN=ZFHX3 PE=1 SV=2	530	208	6e-60
Pmex_comp6822_c0_seq1	254	7	sp|A6QNL6|NKAI2_BOVIN Sodium/potassium-transporting ATPase subunit beta-1-interacting protein 2 OS=Bos taurus GN=NKAIN2 PE=2 SV=1	124	52.4	2e-08
Pmex_comp6891_c0_seq1	262	127	sp|Q5DRA7|PCDGH_PANTR Protocadherin gamma-B5 OS=Pan troglodytes GN=PCDHGB5 PE=3 SV=1	233	94.4	4e-22
Pmex_comp6906_c0_seq1	884	34	sp|P86810|OXLA_SIGCA L-amino-acid oxidase OS=Siganus canaliculatus PE=1 SV=2	856	334	2e-109
Pmex_comp6912_c0_seq1	969	8	sp|Q0IIC4|ZMAT3_BOVIN Zinc finger matrin-type protein 3 OS=Bos taurus GN=ZMAT3 PE=2 SV=1	802	313	5e-104
Pmex_comp6950_c0_seq1	277	7	sp|Q63398|COE1_RAT Transcription factor COE1 OS=Rattus norvegicus GN=Ebf1 PE=1 SV=2	166	68.6	3e-13
Pmex_comp6953_c0_seq1	697	2	sp|Q8BR21|F180A_MOUSE Protein FAM180A OS=Mus musculus GN=Fam180a PE=2 SV=1	208	84.7	1e-18
Pmex_comp6975_c0_seq1	239	272	sp|P35289|RAB15_RAT Ras-related protein Rab-15 OS=Rattus norvegicus GN=Rab15 PE=2 SV=1	250	100	3e-26
Pmex_comp7078_c0_seq1	401	15	sp|Q7SXS2|YIPF5_XENLA Protein YIPF5 OS=Xenopus laevis GN=yipf5 PE=2 SV=1	284	114	6e-30
Pmex_comp7098_c0_seq1	552	4	sp|P0C605|KGP1_MOUSE cGMP-dependent protein kinase 1 OS=Mus musculus GN=Prkg1 PE=1 SV=1	121	51.2	1e-06
Pmex_comp7104_c0_seq1	559	500	sp|Q9R1K6|GPR34_MOUSE Probable G-protein coupled receptor 34 OS=Mus musculus GN=Gpr34 PE=2 SV=1	413	163	5e-47
Pmex_comp7159_c0_seq1	325	194	sp|P0A6C0|ISCS_SHIFL Cysteine desulfurase IscS OS=Shigella flexneri GN=iscS PE=3 SV=1	468	184	5e-56
Pmex_comp7199_c0_seq1	280	15	sp|Q9IA20|HXA2_HETFR Homeobox protein Hox-A2 OS=Heterodontus francisci GN=HOXA2 PE=3 SV=1	252	101	1e-25
Pmex_comp7222_c0_seq1	611	183	sp|P19370|ACHB2_CARAU Neuronal acetylcholine receptor subunit beta-2 (Fragment) OS=Carassius auratus GN=chrnb2 PE=2 SV=1	935	364	1e-123
Pmex_comp7226_c0_seq1 5 OS=Oryctolagus cuniculus GN=FMO5 PE=1 SV=2	410	162	8e-46
Pmex_comp7252_c0_seq2	888	1	sp|P14380|YTX1_XENLA Transposon TX1 uncharacterized 82 kDa protein OS=Xenopus laevis PE=4 SV=1	142	59.3	2e-08
Pmex_comp7254_c1_seq1	251	9	sp|Q8QGH3|CAD20_CHICK Cadherin-20 OS=Gallus gallus GN=CDH20 PE=1 SV=1	116	49.3	1e-06
Pmex_comp7263_c0_seq1	359	45	sp|Q0V8S9|CNTP5_CHICK Contactin-associated protein-like 5 OS=Gallus gallus GN=CNTNAP5 PE=2 SV=1	462	182	3e-52
Pmex_comp7263_c1_seq1	259	12	sp|Q96NU0|CNT3B_HUMAN Contactin-associated protein-like 3B OS=Homo sapiens GN=CNTNAP3B PE=2 SV=2	157	65.1	6e-12
Pmex_comp7267_c0_seq1	205	3	sp|O08524|TECTB_MOUSE Beta-tectorin OS=Mus musculus GN=Tectb PE=2 SV=2	242	97.8	1e-24
Pmex_comp7268_c0_seq1	222	42	sp|P50132|GPR4_PIG G-protein coupled receptor 4 OS=Sus scrofa GN=GPR4 PE=3 SV=1	180	73.9	9e-16
Pmex_comp7268_c1_seq1	510	10	sp|Q8IYL9|PSYR_HUMAN Psychosine receptor OS=Homo sapiens GN=GPR65 PE=2 SV=1	234	94.7	4e-22
Pmex_comp7279_c0_seq1	536	25	sp|Q5XXA6|ANO1_HUMAN Anoctamin-1 OS=Homo sapiens GN=ANO1 PE=1 SV=1	655	256	3e-78
Pmex_comp7303_c0_seq1	265	5	sp|Q5T4W7|ARTN_HUMAN Artemin OS=Homo sapiens GN=ARTN PE=1 SV=1	124	52.4	3e-08
Pmex_comp7307_c0_seq1	303	500	sp|Q3YUZ7|RPOB_SHISS DNA-directed RNA polymerase subunit beta OS=Shigella sonnei (strain Ss046) GN=rpoB PE=3 SV=1	512	201	2e-59
Pmex_comp7307_c1_seq1	728	500	sp|Q3YUZ7|RPOB_SHISS DNA-directed RNA polymerase subunit beta OS=Shigella sonnei (strain Ss046) GN=rpoB PE=3 SV=1	1197	465	8e-153
Pmex_comp7314_c0_seq1	245	5	sp|Q91145|COCA1_NOTVI Collagen alpha-1(XII) chain (Fragment) OS=Notophthalmus viridescens PE=2 SV=1	199	81.3	1e-17
Pmex_comp7323_c0_seq1	217	2	sp|Q9HBL6|LRTM1_HUMAN Leucine-rich repeat and transmembrane domain-containing protein 1 OS=Homo sapiens GN=LRTM1 PE=2 SV=1	140	58.5	3e-10
Pmex_comp7342_c1_seq1	290	7	sp|P15858|EMS_APIME Homeobox protein H40 (Fragment) OS=Apis mellifera PE=3 SV=1	133	55.8	4e-10
Pmex_comp7345_c0_seq1	824	3	sp|Q571C7|BDP1_MOUSE Transcription factor TFIIIB component B'' homolog OS=Mus musculus GN=Bdp1 PE=2 SV=2	133	55.8	2e-07
Pmex_comp7360_c0_seq1	400	50	sp|Q11005|MMP11_XENLA Stromelysin-3 OS=Xenopus laevis GN=mmp11 PE=1 SV=1	301	120	2e-31
Pmex_comp7360_c0_seq2	744	88	sp|Q11005|MMP11_XENLA Stromelysin-3 OS=Xenopus laevis GN=mmp11 PE=1 SV=1	609	239	6e-74
Pmex_comp7377_c0_seq1	318	21	sp|Q86Z14|KLOTB_HUMAN Beta-klotho OS=Homo sapiens GN=KLB PE=1 SV=1	264	106	6e-26
Pmex_comp7381_c0_seq1	205	25	sp|Q3UH66|WNK2_MOUSE Serine/threonine-protein kinase WNK2 OS=Mus musculus GN=Wnk2 PE=1 SV=2	330	131	3e-35
Pmex_comp7387_c0_seq1	221	3	sp|Q5T4S7|UBR4_HUMAN E3 ubiquitin-protein ligase UBR4 OS=Homo sapiens GN=UBR4 PE=1 SV=1	188	77.0	4e-16
Pmex_comp7408_c0_seq1	340	19	sp|Q91WS2|NALP6_MOUSE NACHT, LRR and PYD domains-containing protein 6 OS=Mus musculus GN=Nlrp6 PE=2 SV=3	143	59.7	8e-10
Pmex_comp7412_c0_seq1	341	9	sp|P08799|MYS2_DICDI Myosin-2 heavy chain OS=Dictyostelium discoideum GN=mhcA PE=1 SV=3	166	68.6	1e-12
Pmex_comp7422_c0_seq1	393	500	sp|Q3YV00|RL1_SHISS 50S ribosomal protein L1 OS=Shigella sonnei (strain Ss046) GN=rplA PE=3 SV=1	387	153	2e-45
Pmex_comp7422_c1_seq1	351	500	sp|Q3YV01|RL11_SHISS 50S ribosomal protein L11 OS=Shigella sonnei (strain Ss046) GN=rplK PE=3 SV=3	510	201	2e-65
Pmex_comp7436_c0_seq1	515	48	sp|Q90339|MYSS_CYPCA Myosin heavy chain, fast skeletal muscle OS=Cyprinus carpio PE=2 SV=2	151	62.8	3e-10
Pmex_comp7436_c0_seq2	227	40	sp|Q90339|MYSS_CYPCA Myosin heavy chain, fast skeletal muscle OS=Cyprinus carpio PE=2 SV=2	222	90.1	1e-20
Pmex_comp7437_c0_seq1	392	4	sp|Q8WWQ8|STAB2_HUMAN Stabilin-2 OS=Homo sapiens GN=STAB2 PE=1 SV=3	198	80.9	1e-16
Pmex_comp7447_c0_seq1	335	78	sp|Q9Z0S2|LHX2_MOUSE LIM/homeobox protein Lhx2 OS=Mus musculus GN=Lhx2 PE=1 SV=1	414	164	5e-48
Pmex_comp7452_c0_seq1	448	8	sp|Q62255|SALL3_MOUSE Sal-like protein 3 OS=Mus musculus GN=Sall3 PE=2 SV=2	356	141	2e-37
Pmex_comp7452_c0_seq2	448	8	sp|Q62255|SALL3_MOUSE Sal-like protein 3 OS=Mus musculus GN=Sall3 PE=2 SV=2	356	141	2e-37
Pmex_comp7453_c0_seq1	250	34	sp|Q7LHG5|YI31B_YEAST Transposon Ty3-I Gag-Pol polyprotein OS=Saccharomyces cerevisiae (strain ATCC 204508 / S288c) GN=TY3B-I PE=3 SV=2	225	91.3	6e-21
Pmex_comp7458_c0_seq1	575	6	sp|Q3TTY0|PLB1_MOUSE Phospholipase B1, membrane-associated OS=Mus musculus GN=Plb1 PE=2 SV=2	285	114	2e-27
Pmex_comp7466_c0_seq1	369	86	sp|P12429|ANXA3_HUMAN Annexin A3 OS=Homo sapiens GN=ANXA3 PE=1 SV=3	313	125	8e-34
Pmex_comp7494_c0_seq1	303	60	sp|Q9GLG1|CAN2_MACFA Calpain-2 catalytic subunit OS=Macaca fascicularis GN=CAPN2 PE=2 SV=3	409	162	2e-46
Pmex_comp7499_c0_seq1	276	40	sp|Q9QXK7|CPSF3_MOUSE Cleavage and polyadenylation specificity factor subunit 3 OS=Mus musculus GN=Cpsf3 PE=1 SV=2	494	194	3e-58
Pmex_comp7499_c1_seq1	386	39	sp|Q9QXK7|CPSF3_MOUSE Cleavage and polyadenylation specificity factor subunit 3 OS=Mus musculus GN=Cpsf3 PE=1 SV=2	667	261	2e-82
Pmex_comp7510_c0_seq1	208	3	sp|Q9H201|EPN3_HUMAN Epsin-3 OS=Homo sapiens GN=EPN3 PE=2 SV=1	132	55.5	6e-09
Pmex_comp7515_c0_seq1	210	5	sp|P13466|GELA_DICDI Gelation factor OS=Dictyostelium discoideum GN=abpC PE=1 SV=1	127	53.5	3e-08
Pmex_comp7517_c0_seq1	411	35	sp|Q6ZR08|DYH12_HUMAN Dynein heavy chain 12, axonemal OS=Homo sapiens GN=DNAH12 PE=2 SV=2	467	184	2e-52
Pmex_comp7523_c0_seq1	224	67	sp|Q3UHD1|BAI1_MOUSE Brain-specific angiogenesis inhibitor 1 OS=Mus musculus GN=Bai1 PE=1 SV=1	353	140	3e-38
Pmex_comp7531_c0_seq1	291	40	sp|Q1ZXH8|GXCDD_DICDI Guanine exchange factor for Rac 30 OS=Dictyostelium discoideum GN=gxcDD PE=3 SV=3	209	85.1	1e-18
Pmex_comp7539_c0_seq1	325	2	sp|O43182|RHG06_HUMAN Rho GTPase-activating protein 6 OS=Homo sapiens GN=ARHGAP6 PE=1 SV=3	137	57.4	4e-09
Pmex_comp7550_c0_seq1	245	27	sp|A2BGU8|SEPT3_DANRE Neuronal-specific septin-3 OS=Danio rerio GN=sept3 PE=2 SV=1	246	99.4	6e-25
Pmex_comp7550_c1_seq1	207	14	sp|Q08DM7|SEPT3_BOVIN Neuronal-specific septin-3 OS=Bos taurus GN=SEPT3 PE=2 SV=3	237	95.9	6e-24
Pmex_comp7557_c0_seq1	262	3	sp|Q00657|CSPG4_RAT Chondroitin sulfate proteoglycan 4 OS=Rattus norvegicus GN=Cspg4 PE=1 SV=2	120	50.8	5e-07
Pmex_comp7557_c1_seq1	224	2	sp|Q8VHY0|CSPG4_MOUSE Chondroitin sulfate proteoglycan 4 OS=Mus musculus GN=Cspg4 PE=1 SV=3	118	50.1	6e-07
Pmex_comp7566_c0_seq1	313	18	sp|P13623|NFIX_MESAU Nuclear factor 1 X-type OS=Mesocricetus auratus GN=NFIX PE=2 SV=1	364	144	1e-40
Pmex_comp7570_c0_seq1	876	100	sp|O57579|AMPN_CHICK Aminopeptidase N OS=Gallus gallus GN=ANPEP PE=1 SV=1	893	348	1e-110
Pmex_comp7570_c1_seq1	388	7	sp|P79098|AMPN_BOVIN Aminopeptidase N OS=Bos taurus GN=ANPEP PE=2 SV=4	137	57.4	6e-09
Pmex_comp7571_c0_seq1	531	11	sp|Q61739|ITA6_MOUSE Integrin alpha-6 OS=Mus musculus GN=Itga6 PE=1 SV=3	290	116	2e-28
Pmex_comp7579_c0_seq1	488	58	sp|Q99JB0|KLF7_MOUSE Krueppel-like factor 7 OS=Mus musculus GN=Klf7 PE=2 SV=1	338	134	5e-37
Pmex_comp7589_c0_seq1	479	236	sp|O89103|C1QR1_MOUSE Complement component C1q receptor OS=Mus musculus GN=Cd93 PE=1 SV=1	270	108	3e-26
Pmex_comp7589_c1_seq1	212	103	sp|Q5G872|SCUB2_DANRE Signal peptide, CUB and EGF-like domain-containing protein 2 OS=Danio rerio GN=scube2 PE=2 SV=1	180	73.9	3e-15
Pmex_comp7609_c0_seq1	339	13	sp|Q9DE25|FXC1A_DANRE Forkhead box C1-A OS=Danio rerio GN=foxc1a PE=2 SV=1	274	110	5e-28
Pmex_comp7612_c0_seq1	586	4	sp|Q96NR3|PTHD1_HUMAN Patched domain-containing protein 1 OS=Homo sapiens GN=PTCHD1 PE=2 SV=2	198	80.9	4e-16
Pmex_comp7615_c0_seq1	290	314	sp|Q8BW96|KCC1D_MOUSE Calcium/calmodulin-dependent protein kinase type 1D OS=Mus musculus GN=Camk1d PE=1 SV=2	390	154	6e-45
Pmex_comp7615_c0_seq2	261	2	sp|Q8BW96|KCC1D_MOUSE Calcium/calmodulin-dependent protein kinase type 1D OS=Mus musculus GN=Camk1d PE=1 SV=2	120	50.8	3e-07
Pmex_comp7617_c0_seq1	449	10	sp|P35406|DRD1_CARAU D(1) dopamine receptor OS=Carassius auratus PE=2 SV=1	173	71.2	8e-14
Pmex_comp7625_c0_seq1	381	84	sp|B7M2A7|PROQ_ECO8A RNA chaperone ProQ OS=Escherichia coli O8 (strain IAI1) GN=proQ PE=3 SV=1	404	160	3e-48
Pmex_comp7631_c0_seq1	254	9	sp|P97479|MYO7A_MOUSE Unconventional myosin-VIIa OS=Mus musculus GN=Myo7a PE=1 SV=2	280	112	3e-28
Pmex_comp7638_c0_seq1	677	26	sp|P0CT40|TF29_SCHPO Transposon Tf2-9 polyprotein OS=Schizosaccharomyces pombe (strain 972 / ATCC 24843) GN=Tf2-9 PE=3 SV=1	246	99.4	6e-22
Pmex_comp7647_c0_seq1	506	9	sp|Q9H6B1|Z385D_HUMAN Zinc finger protein 385D OS=Homo sapiens GN=ZNF385D PE=2 SV=1	219	89.0	7e-20
Pmex_comp7647_c0_seq2	431	9	sp|Q9H6B1|Z385D_HUMAN Zinc finger protein 385D OS=Homo sapiens GN=ZNF385D PE=2 SV=1	219	89.0	4e-20
Pmex_comp7649_c0_seq1	429	500	sp|B1JJK0|RPOC_YERPY DNA-directed RNA polymerase subunit beta' OS=Yersinia pseudotuberculosis serotype O:3 (strain YPIII) GN=rpoC PE=3 SV=1	534	210	1e-61
Pmex_comp7658_c0_seq1	218	12	sp|O13156|GFRA1_CHICK GDNF family receptor alpha-1 OS=Gallus gallus GN=GFRA1 PE=2 SV=1	314	125	3e-34
Pmex_comp7673_c0_seq1	301	44	sp|P0DM92|APOA1_PANTA Apolipoprotein A-I (Fragment) OS=Panthera tigris altaica GN=APOA1 PE=2 SV=1	131	55.1	2e-09
Pmex_comp7682_c0_seq1	391	9	sp|Q9W740|NOGG2_DANRE Noggin-2 OS=Danio rerio GN=nog2 PE=2 SV=1	323	129	4e-36
Pmex_comp7685_c0_seq1	457	47	sp|Q5T2T1|MPP7_HUMAN MAGUK p55 subfamily member 7 OS=Homo sapiens GN=MPP7 PE=1 SV=1	370	147	2e-40
Pmex_comp7687_c0_seq1	993	13	sp|Q8IXS6|PALM2_HUMAN Paralemmin-2 OS=Homo sapiens GN=PALM2 PE=1 SV=3	405	160	6e-44
Pmex_comp7708_c0_seq1	297	4	sp|Q9CAR7|HIR2_ARATH Hypersensitive-induced response protein 2 OS=Arabidopsis thaliana GN=HIR2 PE=1 SV=1	193	79.0	1e-17
Pmex_comp7708_c1_seq1	267	5	sp|Q9CAR7|HIR2_ARATH Hypersensitive-induced response protein 2 OS=Arabidopsis thaliana GN=HIR2 PE=1 SV=1	146	60.8	5e-11
Pmex_comp7719_c0_seq1	457	4	sp|Q9JKD6|CLD5_RAT Claudin-5 OS=Rattus norvegicus GN=Cldn5 PE=1 SV=2	125	52.8	8e-08
Pmex_comp7725_c0_seq1	441	9	sp|Q96AY4|TTC28_HUMAN Tetratricopeptide repeat protein 28 OS=Homo sapiens GN=TTC28 PE=1 SV=4	608	238	4e-71
Pmex_comp7725_c1_seq1	1173	57	sp|Q96AY4|TTC28_HUMAN Tetratricopeptide repeat protein 28 OS=Homo sapiens GN=TTC28 PE=1 SV=4	878	342	2e-103
Pmex_comp7731_c0_seq1	255	2	sp|Q8VDN4|CCD92_MOUSE Coiled-coil domain-containing protein 92 OS=Mus musculus GN=Ccdc92 PE=2 SV=1	222	90.1	1e-21
Pmex_comp7741_c0_seq1	495	3	sp|Q96DM1|PGBD4_HUMAN PiggyBac transposable element-derived protein 4 OS=Homo sapiens GN=PGBD4 PE=2 SV=3	231	93.6	5e-21
Pmex_comp7748_c0_seq1	895	299	sp|P33145|CADHK_CHICK B-cadherin (Fragment) OS=Gallus gallus GN=K-CAM PE=2 SV=1	696	272	1e-83
Pmex_comp7759_c0_seq1	203	33	sp|Q9HAR2|LPHN3_HUMAN Latrophilin-3 OS=Homo sapiens GN=LPHN3 PE=1 SV=2	343	136	5e-37
Pmex_comp7771_c0_seq1	337	37	sp|Q69Z23|DYH17_MOUSE Dynein heavy chain 17, axonemal OS=Mus musculus GN=Dnah17 PE=2 SV=2	332	132	1e-34
Pmex_comp7774_c1_seq1	1603	500	sp|Q804Q2|OPN4B_GADMO Melanopsin-B OS=Gadus morhua GN=opn4b PE=2 SV=1	1463	568	0.0
Pmex_comp7779_c0_seq1	304	119	sp|Q08174|PCDH1_HUMAN Protocadherin-1 OS=Homo sapiens GN=PCDH1 PE=1 SV=2	365	145	1e-39
Pmex_comp7779_c1_seq1	772	298	sp|Q08174|PCDH1_HUMAN Protocadherin-1 OS=Homo sapiens GN=PCDH1 PE=1 SV=2	925	360	5e-115
Pmex_comp7797_c0_seq1	862	9	sp|Q502E0|TM17A_DANRE Transmembrane protein 17A OS=Danio rerio GN=tmem17a PE=2 SV=2	661	259	2e-84
Pmex_comp7811_c0_seq1	259	9	sp|O57409|DLLB_DANRE Delta-like protein B OS=Danio rerio GN=dlb PE=1 SV=1	186	76.3	6e-16
Pmex_comp7816_c0_seq1	688	371	sp|Q7L985|LIGO2_HUMAN Leucine-rich repeat and immunoglobulin-like domain-containing nogo receptor-interacting protein 2 OS=Homo sapiens GN=LINGO2 PE=1 SV=1	785	306	5e-99
Pmex_comp7818_c0_seq1	341	11	sp|P0CT40|TF29_SCHPO Transposon Tf2-9 polyprotein OS=Schizosaccharomyces pombe (strain 972 / ATCC 24843) GN=Tf2-9 PE=3 SV=1	124	52.4	2e-07
Pmex_comp7832_c0_seq1	486	17	sp|Q9NQX1|PRDM5_HUMAN PR domain zinc finger protein 5 OS=Homo sapiens GN=PRDM5 PE=1 SV=2	460	181	2e-57
Pmex_comp7844_c0_seq1	413	20	sp|P02642|TNNT2_CHICK Troponin T, cardiac muscle isoforms OS=Gallus gallus GN=TNNT2 PE=2 SV=2	248	100	2e-24
Pmex_comp7849_c0_seq1	249	29	sp|Q8NB59|SYT14_HUMAN Synaptotagmin-14 OS=Homo sapiens GN=SYT14 PE=1 SV=2	390	154	2e-44
Pmex_comp7860_c0_seq1	611	65	sp|O02675|DPYL2_BOVIN Dihydropyrimidinase-related protein 2 OS=Bos taurus GN=DPYSL2 PE=1 SV=1	550	216	7e-97
Pmex_comp7871_c0_seq1	281	32	sp|Q5U3G1|COL11_DANRE Collectin-11 OS=Danio rerio GN=colec11 PE=2 SV=1	332	132	2e-37
Pmex_comp7871_c1_seq1	514	73	sp|Q5U3G1|COL11_DANRE Collectin-11 OS=Danio rerio GN=colec11 PE=2 SV=1	339	135	3e-37
Pmex_comp7886_c0_seq1	509	51	sp|Q9XT55|UDB19_MACFA UDP-glucuronosyltransferase 2B19 OS=Macaca fascicularis GN=UGT2B19 PE=1 SV=1	172	70.9	3e-13
Pmex_comp7892_c0_seq1	317	13	sp|Q9QX27|ST18_RAT Suppression of tumorigenicity 18 protein OS=Rattus norvegicus GN=St18 PE=2 SV=2	478	188	6e-55
Pmex_comp7902_c0_seq1	272	1	sp|P14381|YTX2_XENLA Transposon TX1 uncharacterized 149 kDa protein OS=Xenopus laevis PE=3 SV=1	151	62.8	5e-11
Pmex_comp7909_c0_seq1	604	38	sp|Q8I7P9|POL5_DROME Retrovirus-related Pol polyprotein from transposon opus OS=Drosophila melanogaster GN=pol PE=3 SV=1	243	98.2	2e-29
Pmex_comp7911_c0_seq1	320	500	sp|P08413|KCC2B_RAT Calcium/calmodulin-dependent protein kinase type II subunit beta OS=Rattus norvegicus GN=Camk2b PE=1 SV=1	573	225	3e-70
Pmex_comp7915_c0_seq1	382	17	sp|P00579|RPOD_ECOLI RNA polymerase sigma factor RpoD OS=Escherichia coli (strain K12) GN=rpoD PE=1 SV=2	267	107	2e-26
Pmex_comp7920_c0_seq1	262	58	sp|A2ARV4|LRP2_MOUSE Low-density lipoprotein receptor-related protein 2 OS=Mus musculus GN=Lrp2 PE=1 SV=1	347	138	4e-37
Pmex_comp7929_c1_seq1	387	2	sp|A5X7A0|SOBPA_DANRE Sine oculis-binding protein homolog OS=Danio rerio GN=sobpa PE=2 SV=1	155	64.3	3e-11
Pmex_comp7942_c0_seq1	473	1	sp|Q8BZB3|CO027_MOUSE Transmembrane protein C15orf27 homolog OS=Mus musculus PE=2 SV=3	118	50.1	2e-06
Pmex_comp7944_c0_seq1	268	20	sp|Q00872|MYPC1_HUMAN Myosin-binding protein C, slow-type OS=Homo sapiens GN=MYBPC1 PE=1 SV=2	290	116	1e-29
Pmex_comp7948_c0_seq1	222	50	sp|P13540|MYH7_MESAU Myosin-7 OS=Mesocricetus auratus GN=MYH7 PE=2 SV=2	235	95.1	2e-22
Pmex_comp7957_c0_seq1	1037	4	sp|Q0IIY7|AJAP1_XENTR Adherens junction-associated protein 1 OS=Xenopus tropicalis GN=ajap1 PE=2 SV=1	594	233	3e-71
Pmex_comp7958_c1_seq1	700	18	sp|A9C3W3|KAZRA_DANRE Kazrin-A OS=Danio rerio GN=kazna PE=3 SV=1	494	194	9e-56
Pmex_comp7969_c0_seq1	367	5	sp|P05095|ACTNA_DICDI Alpha-actinin A OS=Dictyostelium discoideum GN=abpA PE=1 SV=2	129	54.3	6e-08
Pmex_comp7977_c0_seq1	493	5	sp|Q8CQD9|PLS_STAES Accumulation-associated protein OS=Staphylococcus epidermidis (strain ATCC 12228) GN=SE_0175 PE=3 SV=1	129	54.3	1e-07
Pmex_comp7992_c0_seq1	231	29	sp|P08641|CADH1_CHICK Cadherin-1 OS=Gallus gallus GN=CDH1 PE=1 SV=2	141	58.9	5e-10
Pmex_comp7999_c0_seq1	860	21	sp|Q3ZC34|RBMS2_BOVIN RNA-binding motif, single-stranded-interacting protein 2 OS=Bos taurus GN=RBMS2 PE=2 SV=1	864	337	3e-112
Pmex_comp8000_c0_seq1	531	12	sp|Q3UHC7|DAB2P_MOUSE Disabled homolog 2-interacting protein OS=Mus musculus GN=Dab2ip PE=1 SV=1	582	228	8e-68
Pmex_comp8000_c0_seq2	603	12	sp|Q3UHC7|DAB2P_MOUSE Disabled homolog 2-interacting protein OS=Mus musculus GN=Dab2ip PE=1 SV=1	764	298	2e-92
Pmex_comp8002_c0_seq1	230	6	sp|Q6P4U6|ZNRF1_DANRE E3 ubiquitin-protein ligase znrf1 OS=Danio rerio GN=znrf1 PE=2 SV=1	238	96.3	2e-24
Pmex_comp8006_c0_seq1	220	131	sp|O97531|KCNQ1_FELCA Potassium voltage-gated channel subfamily KQT member 1 (Fragment) OS=Felis catus GN=KCNQ1 PE=2 SV=1	355	141	3e-42
Pmex_comp8024_c0_seq1	518	3	sp|Q6L6X6|IL6_TAKRU Interleukin-6 OS=Takifugu rubripes GN=il6 PE=2 SV=1	149	62.0	6e-11
Pmex_comp8024_c0_seq2	624	2	sp|A0S0B0|IL6_PAROL Interleukin-6 OS=Paralichthys olivaceus GN=il6 PE=2 SV=1	121	51.2	1e-06
Pmex_comp8026_c0_seq1	229	38	sp|Q6DGA6|ALLC_DANRE Allantoicase OS=Danio rerio GN=allc PE=2 SV=1	201	82.0	1e-18
Pmex_comp8035_c0_seq1	532	21	sp|Q8WYK1|CNTP5_HUMAN Contactin-associated protein-like 5 OS=Homo sapiens GN=CNTNAP5 PE=2 SV=1	302	120	7e-30
Pmex_comp8036_c0_seq1	262	1	sp|Q5MJS3|DMP4_MOUSE Extracellular serine/threonine protein kinase FAM20C OS=Mus musculus GN=Fam20c PE=2 SV=1	110	47.0	6e-06
Pmex_comp8037_c0_seq1	375	93	sp|Q9JKD8|TBX21_MOUSE T-box transcription factor TBX21 OS=Mus musculus GN=Tbx21 PE=1 SV=1	522	205	1e-62
Pmex_comp8037_c1_seq1	256	63	sp|Q64336|TBR1_MOUSE T-box brain protein 1 OS=Mus musculus GN=Tbr1 PE=1 SV=2	228	92.4	1e-21
Pmex_comp8041_c0_seq1	588	2	sp|A2A891|CMTA1_MOUSE Calmodulin-binding transcription activator 1 OS=Mus musculus GN=Camta1 PE=2 SV=1	121	51.2	2e-06
Pmex_comp8043_c0_seq1	972	26	sp|Q7ZXQ9|DBNLA_XENLA Drebrin-like protein A OS=Xenopus laevis GN=dbnl-a PE=2 SV=1	360	143	3e-37
Pmex_comp8046_c0_seq1	472	12	sp|Q7ZZL8|TMHS_CHICK Tetraspan membrane protein of hair cell stereocilia homolog OS=Gallus gallus GN=LHFPL5 PE=2 SV=1	318	127	6e-35
Pmex_comp8052_c1_seq1	350	3	sp|Q80VW5|WHRN_MOUSE Whirlin OS=Mus musculus GN=Dfnb31 PE=1 SV=3	218	88.6	1e-19
Pmex_comp8056_c0_seq1	416	29	sp|Q15399|TLR1_HUMAN Toll-like receptor 1 OS=Homo sapiens GN=TLR1 PE=1 SV=3	192	78.6	6e-16
Pmex_comp8058_c0_seq1	441	12	sp|Q96IP4|FA46A_HUMAN Protein FAM46A OS=Homo sapiens GN=FAM46A PE=2 SV=2	658	258	3e-83
Pmex_comp8061_c0_seq1	327	5	sp|Q04584|ZYX_CHICK Zyxin OS=Gallus gallus GN=ZYX PE=1 SV=1	122	51.6	3e-07
Pmex_comp8068_c0_seq1	247	18	sp|Q9R1R0|LHX6_MOUSE LIM/homeobox protein Lhx6 OS=Mus musculus GN=Lhx6 PE=1 SV=2	255	102	4e-26
Pmex_comp8068_c1_seq1	327	85	sp|Q9R1R0|LHX6_MOUSE LIM/homeobox protein Lhx6 OS=Mus musculus GN=Lhx6 PE=1 SV=2	511	201	7e-63
Pmex_comp8078_c0_seq1	481	8	sp|Q2PT31|MYOC_CANFA Myocilin OS=Canis familiaris GN=MYOC PE=1 SV=2	178	73.2	4e-14
Pmex_comp8089_c0_seq1	311	1	sp|Q8NFD5|ARI1B_HUMAN AT-rich interactive domain-containing protein 1B OS=Homo sapiens GN=ARID1B PE=1 SV=2	132	55.5	2e-08
Pmex_comp8096_c1_seq1	345	3	sp|P48437|PROX1_MOUSE Prospero homeobox protein 1 OS=Mus musculus GN=Prox1 PE=1 SV=2	164	67.8	1e-12
Pmex_comp8123_c0_seq1	665	44	sp|Q6RHW4|HYAL1_PIG Hyaluronidase-1 OS=Sus scrofa GN=HYAL1 PE=2 SV=1	438	173	1e-49
Pmex_comp8135_c0_seq1	495	7	sp|P83093|STIM2_MOUSE Stromal interaction molecule 2 OS=Mus musculus GN=Stim2 PE=1 SV=2	270	108	5e-26
Pmex_comp8136_c1_seq1	387	97	sp|Q11005|MMP11_XENLA Stromelysin-3 OS=Xenopus laevis GN=mmp11 PE=1 SV=1	493	194	9e-59
Pmex_comp8138_c0_seq1	211	4	sp|O42356|RX1_DANRE Retinal homeobox protein Rx1 OS=Danio rerio GN=rx1 PE=2 SV=2	195	79.7	4e-18
Pmex_comp8147_c0_seq1	252	1	sp|Q54RJ1|CNRB_DICDI CLPTM1-like membrane protein cnrB OS=Dictyostelium discoideum GN=cnrB PE=3 SV=1	113	48.1	3e-06
Pmex_comp8148_c0_seq1	280	10	sp|Q6ZN28|MACC1_HUMAN Metastasis-associated in colon cancer protein 1 OS=Homo sapiens GN=MACC1 PE=1 SV=2	209	85.1	8e-19
Pmex_comp8148_c1_seq1	494	10	sp|Q8AXQ3|SH3B4_SERQU SH3 domain-binding protein 4 OS=Seriola quinqueradiata GN=sh3bp4 PE=2 SV=1	354	140	3e-37
Pmex_comp8150_c0_seq1	304	238	sp|Q9P2E7|PCD10_HUMAN Protocadherin-10 OS=Homo sapiens GN=PCDH10 PE=2 SV=2	290	116	2e-29
Pmex_comp8154_c0_seq1	255	7	sp|Q98875|DLX1A_DANRE Homeobox protein Dlx1a OS=Danio rerio GN=dlx1a PE=2 SV=1	316	126	2e-35
Pmex_comp8166_c0_seq1	207	4	sp|P60570|PANX1_RAT Pannexin-1 OS=Rattus norvegicus GN=Panx1 PE=1 SV=1	140	58.5	3e-10
Pmex_comp8185_c0_seq1	1004	19	sp|Q86TG7|PEG10_HUMAN Retrotransposon-derived protein PEG10 OS=Homo sapiens GN=PEG10 PE=1 SV=2	264	106	1e-30
Pmex_comp8204_c0_seq1	407	23	sp|Q9HBL0|TENS1_HUMAN Tensin-1 OS=Homo sapiens GN=TNS1 PE=1 SV=2	613	240	3e-72
Pmex_comp8221_c0_seq1	243	5	sp|P49692|RL7A1_ARATH 60S ribosomal protein L7a-1 OS=Arabidopsis thaliana GN=RPL7AA PE=1 SV=2	116	49.3	4e-07
Pmex_comp8221_c1_seq1	298	66	sp|P35685|RL7A_ORYSJ 60S ribosomal protein L7a OS=Oryza sativa subsp. japonica GN=RPL7A PE=2 SV=1	236	95.5	1e-23
Pmex_comp8227_c0_seq1	427	2	sp|Q810B8|SLIK4_MOUSE SLIT and NTRK-like protein 4 OS=Mus musculus GN=Slitrk4 PE=2 SV=2	268	107	5e-26
Pmex_comp8243_c0_seq1	340	50	sp|Q9JJ79|DYHC2_RAT Cytoplasmic dynein 2 heavy chain 1 OS=Rattus norvegicus GN=Dync2h1 PE=1 SV=1	554	218	2e-64
Pmex_comp8246_c0_seq1	745	4	sp|Q8K4K7|ABRA_RAT Actin-binding Rho-activating protein OS=Rattus norvegicus GN=Abra PE=1 SV=2	237	95.9	1e-21
Pmex_comp8249_c0_seq1	214	31	sp|Q8C3K6|SC5A1_MOUSE Sodium/glucose cotransporter 1 OS=Mus musculus GN=Slc5a1 PE=2 SV=1	252	101	4e-25
Pmex_comp8273_c0_seq1	212	2	sp|P39061|COIA1_MOUSE Collagen alpha-1(XVIII) chain OS=Mus musculus GN=Col18a1 PE=1 SV=4	155	64.3	8e-12
Pmex_comp8274_c0_seq1	264	10	sp|Q568Y7|NOE2_RAT Noelin-2 OS=Rattus norvegicus GN=Olfm2 PE=1 SV=1	315	125	4e-34
Pmex_comp8274_c1_seq1	227	10	sp|Q96PB7|NOE3_HUMAN Noelin-3 OS=Homo sapiens GN=OLFM3 PE=2 SV=1	219	89.0	8e-21
Pmex_comp8277_c0_seq1	258	500	sp|Q9MYW9|OPRM_MACMU Mu-type opioid receptor OS=Macaca mulatta GN=OPRM1 PE=2 SV=2	371	147	3e-42
Pmex_comp8278_c0_seq1	1229	1	sp|Q96M86|DNHD1_HUMAN Dynein heavy chain domain-containing protein 1 OS=Homo sapiens GN=DNHD1 PE=2 SV=2	193	79.0	3e-14
Pmex_comp8289_c0_seq1	994	2	sp|Q8CDI6|CD158_MOUSE Coiled-coil domain-containing protein 158 OS=Mus musculus GN=Ccdc158 PE=2 SV=1	184	75.5	1e-13
Pmex_comp8289_c0_seq2	1026	2	sp|Q8CDI6|CD158_MOUSE Coiled-coil domain-containing protein 158 OS=Mus musculus GN=Ccdc158 PE=2 SV=1	183	75.1	2e-13
Pmex_comp8290_c0_seq1	205	2	sp|Q98895|CNR1B_TAKRU Cannabinoid receptor type 1B OS=Takifugu rubripes GN=cnr1b PE=3 SV=1	131	55.1	6e-09
Pmex_comp8294_c0_seq1	207	117	sp|P26153|ACHB4_CHICK Neuronal acetylcholine receptor subunit beta-4 (Fragment) OS=Gallus gallus GN=CHRNB4 PE=2 SV=1	299	119	3e-32
Pmex_comp8304_c0_seq1	420	39	sp|P15396|ENPP3_BOVIN Ectonucleotide pyrophosphatase/phosphodiesterase family member 3 OS=Bos taurus GN=ENPP3 PE=1 SV=2	500	197	7e-58
Pmex_comp8315_c0_seq1	851	225	sp|P30437|CP17A_ONCMY Steroid 17-alpha-hydroxylase/17,20 lyase OS=Oncorhynchus mykiss GN=cyp17a1 PE=2 SV=1	489	192	2e-55
Pmex_comp8324_c0_seq1	213	2	sp|Q8R173|ZDHC3_MOUSE Palmitoyltransferase ZDHHC3 OS=Mus musculus GN=Zdhhc3 PE=1 SV=1	219	89.0	2e-21
Pmex_comp8327_c0_seq1	283	4	sp|Q9P2Q2|FRM4A_HUMAN FERM domain-containing protein 4A OS=Homo sapiens GN=FRMD4A PE=1 SV=3	430	170	1e-48
Pmex_comp8327_c1_seq1	324	56	sp|Q8BIE6|FRM4A_MOUSE FERM domain-containing protein 4A OS=Mus musculus GN=Frmd4a PE=1 SV=2	501	197	4e-58
Pmex_comp8355_c0_seq1	323	8	sp|Q9HB89|NMUR1_HUMAN Neuromedin-U receptor 1 OS=Homo sapiens GN=NMUR1 PE=2 SV=1	257	103	7e-26
Pmex_comp8359_c0_seq1	496	3	sp|O02811|PI4KA_BOVIN Phosphatidylinositol 4-kinase alpha OS=Bos taurus GN=PI4KA PE=2 SV=1	674	264	9e-80
Pmex_comp8364_c0_seq1	586	2	sp|P23098|DYHC_TRIGR Dynein beta chain, ciliary OS=Tripneustes gratilla PE=1 SV=1	134	56.2	4e-08
Pmex_comp8368_c0_seq1	530	11	sp|Q99767|APBA2_HUMAN Amyloid beta A4 precursor protein-binding family A member 2 OS=Homo sapiens GN=APBA2 PE=1 SV=3	835	326	8e-106
Pmex_comp8374_c0_seq1	921	28	sp|P0CC10|LRC4B_RAT Leucine-rich repeat-containing protein 4B OS=Rattus norvegicus GN=Lrrc4b PE=1 SV=1	683	267	9e-82
Pmex_comp8375_c0_seq1	262	2	sp|Q3ZCN5|OTOGL_HUMAN Otogelin-like protein OS=Homo sapiens GN=OTOGL PE=2 SV=5	144	60.1	4e-10
Pmex_comp8382_c1_seq1	250	462	sp|P46093|GPR4_HUMAN G-protein coupled receptor 4 OS=Homo sapiens GN=GPR4 PE=2 SV=2	207	84.3	2e-19
Pmex_comp8384_c0_seq1 polymerase 6 OS=Pongo abelii GN=PARP6 PE=2 SV=1	228	92.4	2e-21
Pmex_comp8393_c0_seq1	247	2	sp|Q12830|BPTF_HUMAN Nucleosome-remodeling factor subunit BPTF OS=Homo sapiens GN=BPTF PE=1 SV=3	289	115	2e-29
Pmex_comp8393_c1_seq1	412	2	sp|Q12830|BPTF_HUMAN Nucleosome-remodeling factor subunit BPTF OS=Homo sapiens GN=BPTF PE=1 SV=3	619	243	1e-72
Pmex_comp8399_c0_seq1	327	3	sp|Q5PT56|NTCP4_RAT Sodium/bile acid cotransporter 4 OS=Rattus norvegicus GN=Slc10a4 PE=1 SV=1	230	93.2	5e-22
Pmex_comp8403_c1_seq1	386	23	sp|Q9FFS8|RS102_ARATH 40S ribosomal protein S10-2 OS=Arabidopsis thaliana GN=RPS10B PE=2 SV=1	290	116	1e-31
Pmex_comp8406_c0_seq1	389	6	sp|Q27963|VMAT2_BOVIN Synaptic vesicular amine transporter OS=Bos taurus GN=SLC18A2 PE=1 SV=1	170	70.1	2e-13
Pmex_comp8412_c1_seq1	786	6	sp|Q9UKI2|BORG2_HUMAN Cdc42 effector protein 3 OS=Homo sapiens GN=CDC42EP3 PE=1 SV=1	153	63.5	1e-10
Pmex_comp8426_c0_seq1	386	273	sp|Q5DRB3|PCDG7_PANTR Protocadherin gamma-A7 OS=Pan troglodytes GN=PCDHGA7 PE=3 SV=1	380	150	3e-41
Pmex_comp8426_c1_seq1	251	150	sp|Q9H158|PCDC1_HUMAN Protocadherin alpha-C1 OS=Homo sapiens GN=PCDHAC1 PE=2 SV=2	206	84.0	2e-18
Pmex_comp8434_c1_seq1	236	7	sp|Q8K557|ONEC3_MOUSE One cut domain family member 3 OS=Mus musculus GN=Onecut3 PE=1 SV=2	136	57.0	2e-09
Pmex_comp8437_c0_seq1	684	86	sp|Q8N1V2|CFA52_HUMAN Cilia- and flagella-associated protein 52 OS=Homo sapiens GN=CFAP52 PE=1 SV=3	624	244	4e-75
Pmex_comp8451_c0_seq1	425	40	sp|Q7LHG5|YI31B_YEAST Transposon Ty3-I Gag-Pol polyprotein OS=Saccharomyces cerevisiae (strain ATCC 204508 / S288c) GN=TY3B-I PE=3 SV=2	273	109	2e-26
Pmex_comp8452_c0_seq1	224	6	sp|Q62234|MYOM1_MOUSE Myomesin-1 OS=Mus musculus GN=Myom1 PE=1 SV=2	270	108	4e-27
Pmex_comp8452_c1_seq1	303	7	sp|Q62234|MYOM1_MOUSE Myomesin-1 OS=Mus musculus GN=Myom1 PE=1 SV=2	251	101	4e-24
Pmex_comp8460_c0_seq1	540	7	sp|Q96N03|VTM2L_HUMAN V-set and transmembrane domain-containing protein 2-like protein OS=Homo sapiens GN=VSTM2L PE=1 SV=1	271	108	7e-28
Pmex_comp8490_c0_seq1	648	33	sp|Q32PV5|TCF21_DANRE Transcription factor 21 OS=Danio rerio GN=tcf21 PE=2 SV=1	504	198	2e-62
Pmex_comp8495_c0_seq1	253	10	sp|Q5R482|LRRN3_PONAB Leucine-rich repeat neuronal protein 3 OS=Pongo abelii GN=LRRN3 PE=2 SV=1	349	139	3e-38
Pmex_comp8506_c0_seq1	240	38	sp|Q6RVG2|S4A8_RAT Electroneutral sodium bicarbonate exchanger 1 OS=Rattus norvegicus GN=Slc4a8 PE=1 SV=1	366	145	4e-40
Pmex_comp8513_c0_seq1	282	40	sp|Q1PD50|VGP_MABVA Envelope glycoprotein OS=Lake Victoria marburgvirus (strain Angola/2005) GN=GP PE=3 SV=1	140	58.5	1e-09
Pmex_comp8515_c0_seq1	495	4	sp|Q8NF91|SYNE1_HUMAN Nesprin-1 OS=Homo sapiens GN=SYNE1 PE=1 SV=4	609	239	9e-71
Pmex_comp8516_c0_seq1	287	44	sp|A2VDR2|ACBD6_BOVIN Acyl-CoA-binding domain-containing protein 6 OS=Bos taurus GN=ACBD6 PE=2 SV=1	131	55.1	7e-09
Pmex_comp8518_c0_seq1	905	31	sp|Q80W66|HS3S2_RAT Heparan sulfate glucosamine 3-O-sulfotransferase 2 OS=Rattus norvegicus GN=Hs3st2 PE=1 SV=1	578	227	9e-70
Pmex_comp8524_c0_seq1	209	9	sp|Q3UJK4|GTPB2_MOUSE GTP-binding protein 2 OS=Mus musculus GN=Gtpbp2 PE=2 SV=1	279	112	6e-29
Pmex_comp8524_c1_seq1	364	10	sp|Q3UJK4|GTPB2_MOUSE GTP-binding protein 2 OS=Mus musculus GN=Gtpbp2 PE=2 SV=1	347	138	1e-37
Pmex_comp8534_c0_seq1	378	321	sp|Q8NFD2|ANKK1_HUMAN Ankyrin repeat and protein kinase domain-containing protein 1 OS=Homo sapiens GN=ANKK1 PE=2 SV=1	311	124	4e-32
Pmex_comp8545_c0_seq1	559	11	sp|Q15849|UT2_HUMAN Urea transporter 2 OS=Homo sapiens GN=SLC14A2 PE=1 SV=3	330	131	1e-33
Pmex_comp8555_c0_seq1	330	18	sp|P22770|ACHA7_CHICK Neuronal acetylcholine receptor subunit alpha-7 OS=Gallus gallus GN=CHRNA7 PE=1 SV=1	298	119	2e-31
Pmex_comp8558_c0_seq1	213	27	sp|Q86YQ8|CPNE8_HUMAN Copine-8 OS=Homo sapiens GN=CPNE8 PE=1 SV=2	293	117	5e-31
Pmex_comp8558_c1_seq1	277	27	sp|Q86YQ8|CPNE8_HUMAN Copine-8 OS=Homo sapiens GN=CPNE8 PE=1 SV=2	385	152	2e-43
Pmex_comp8560_c0_seq1	271	48	sp|Q9ET47|ESPN_MOUSE Espin OS=Mus musculus GN=Espn PE=1 SV=2	268	107	9e-27
Pmex_comp8560_c1_seq1	335	184	sp|B1AK53|ESPN_HUMAN Espin OS=Homo sapiens GN=ESPN PE=1 SV=1	362	144	3e-39
Pmex_comp8562_c0_seq1	296	5	sp|Q6DN90|IQEC1_HUMAN IQ motif and SEC7 domain-containing protein 1 OS=Homo sapiens GN=IQSEC1 PE=1 SV=1	367	145	5e-40
Pmex_comp8564_c0_seq1	497	24	sp|P17085|IGF1_ONCKI Insulin-like growth factor I OS=Oncorhynchus kisutch GN=igf1 PE=1 SV=2	350	139	7e-40
Pmex_comp8573_c0_seq1	208	34	sp|Q923J6|DYH12_RAT Dynein heavy chain 12, axonemal OS=Rattus norvegicus GN=Dnah12 PE=2 SV=2	337	134	4e-36
Pmex_comp8574_c0_seq1	999	260	sp|Q8TAB3|PCD19_HUMAN Protocadherin-19 OS=Homo sapiens GN=PCDH19 PE=1 SV=3	860	335	5e-104
Pmex_comp8590_c0_seq1	251	29	sp|P34970|AA1R_RABIT Adenosine receptor A1 OS=Oryctolagus cuniculus GN=ADORA1 PE=2 SV=1	173	71.2	9e-15
Pmex_comp8590_c1_seq1	399	37	sp|P25099|AA1R_RAT Adenosine receptor A1 OS=Rattus norvegicus GN=Adora1 PE=2 SV=2	454	179	2e-54
Pmex_comp8592_c0_seq1	754	13	sp|P15924|DESP_HUMAN Desmoplakin OS=Homo sapiens GN=DSP PE=1 SV=3	447	176	6e-48
Pmex_comp8592_c1_seq1	276	10	sp|P15924|DESP_HUMAN Desmoplakin OS=Homo sapiens GN=DSP PE=1 SV=3	220	89.4	4e-20
Pmex_comp8593_c0_seq1	311	5	sp|Q91ZU9|NMD3B_MOUSE Glutamate receptor ionotropic, NMDA 3B OS=Mus musculus GN=Grin3b PE=1 SV=1	147	61.2	1e-13
Pmex_comp8600_c0_seq1	249	6	sp|Q6PH08|ERC2_MOUSE ERC protein 2 OS=Mus musculus GN=Erc2 PE=2 SV=2	295	118	2e-30
Pmex_comp8620_c0_seq1	215	446	sp|P46094|XCR1_HUMAN Chemokine XC receptor 1 OS=Homo sapiens GN=XCR1 PE=1 SV=1	203	82.8	3e-19
Pmex_comp8620_c1_seq1	544	221	sp|P46094|XCR1_HUMAN Chemokine XC receptor 1 OS=Homo sapiens GN=XCR1 PE=1 SV=1	322	128	3e-34
Pmex_comp8622_c0_seq1	316	5	sp|Q568I2|ACER1_DANRE Alkaline ceramidase 1 OS=Danio rerio GN=acer1 PE=2 SV=1	238	96.3	1e-23
Pmex_comp8629_c0_seq1	1241	6	sp|Q8CH77|NAV1_MOUSE Neuron navigator 1 OS=Mus musculus GN=Nav1 PE=1 SV=2	630	247	3e-70
Pmex_comp8630_c0_seq1	244	40	sp|P35563|5HT3A_RAT 5-hydroxytryptamine receptor 3A OS=Rattus norvegicus GN=Htr3a PE=1 SV=2	189	77.4	1e-16
Pmex_comp8635_c0_seq1	1027	13	sp|Q9UQV4|LAMP3_HUMAN Lysosome-associated membrane glycoprotein 3 OS=Homo sapiens GN=LAMP3 PE=1 SV=3	206	84.0	1e-16
Pmex_comp8648_c0_seq1	245	12	sp|Q8AV58|SDK1_CHICK Protein sidekick-1 OS=Gallus gallus GN=SDK1 PE=2 SV=1	302	120	3e-31
Pmex_comp8648_c1_seq1	252	11	sp|Q8AV58|SDK1_CHICK Protein sidekick-1 OS=Gallus gallus GN=SDK1 PE=2 SV=1	340	135	3e-36
Pmex_comp8650_c0_seq1	301	2	sp|O15090|ZN536_HUMAN Zinc finger protein 536 OS=Homo sapiens GN=ZNF536 PE=1 SV=3	208	84.7	2e-18
Pmex_comp8650_c1_seq1	269	500	sp|O15090|ZN536_HUMAN Zinc finger protein 536 OS=Homo sapiens GN=ZNF536 PE=1 SV=3	364	144	2e-39
Pmex_comp8659_c0_seq1	380	23	sp|Q4V882|EPN3_RAT Epsin-3 OS=Rattus norvegicus GN=Epn3 PE=2 SV=1	577	226	5e-70
Pmex_comp8659_c1_seq1	268	10	sp|Q4V882|EPN3_RAT Epsin-3 OS=Rattus norvegicus GN=Epn3 PE=2 SV=1	186	76.3	7e-16
Pmex_comp8666_c0_seq1	327	42	sp|Q92177|CAN3_CHICK Calpain-3 OS=Gallus gallus GN=CAPN3 PE=2 SV=1	252	101	2e-24
Pmex_comp8666_c1_seq1	257	20	sp|Q9D805|CAN9_MOUSE Calpain-9 OS=Mus musculus GN=Capn9 PE=2 SV=2	128	53.9	3e-08
Pmex_comp8669_c0_seq1	1473	94	sp|Q8TDN1|KCNG4_HUMAN Potassium voltage-gated channel subfamily G member 4 OS=Homo sapiens GN=KCNG4 PE=2 SV=1	586	230	6e-67
Pmex_comp8669_c0_seq2	1513	114	sp|Q8TDN1|KCNG4_HUMAN Potassium voltage-gated channel subfamily G member 4 OS=Homo sapiens GN=KCNG4 PE=2 SV=1	842	328	2e-104
Pmex_comp8670_c0_seq1	507	266	sp|Q7Z5N4|SDK1_HUMAN Protein sidekick-1 OS=Homo sapiens GN=SDK1 PE=1 SV=3	530	208	2e-60
Pmex_comp8689_c0_seq1	584	4	sp|Q9QXS1|PLEC_MOUSE Plectin OS=Mus musculus GN=Plec PE=1 SV=3	228	92.4	8e-20
Pmex_comp8690_c0_seq1	340	2	sp|Q5PZ43|XIRP1_DANRE Xin actin-binding repeat-containing protein 1 OS=Danio rerio GN=xirp1 PE=1 SV=1	228	92.4	7e-21
Pmex_comp8715_c0_seq1	333	2	sp|Q54K32|RGAA_DICDI Ras GTPase-activating-like protein rgaA OS=Dictyostelium discoideum GN=rgaA PE=1 SV=1	176	72.4	4e-14
Pmex_comp8725_c0_seq1	322	7	sp|Q3UHD1|BAI1_MOUSE Brain-specific angiogenesis inhibitor 1 OS=Mus musculus GN=Bai1 PE=1 SV=1	252	101	4e-24
Pmex_comp8725_c1_seq1	593	7	sp|Q3UHD1|BAI1_MOUSE Brain-specific angiogenesis inhibitor 1 OS=Mus musculus GN=Bai1 PE=1 SV=1	619	243	5e-72
Pmex_comp8726_c0_seq1	1618	5	sp|Q96DM1|PGBD4_HUMAN PiggyBac transposable element-derived protein 4 OS=Homo sapiens GN=PGBD4 PE=2 SV=3	420	166	4e-43
Pmex_comp8736_c0_seq1	233	18	sp|Q07917|NR4A2_RAT Nuclear receptor subfamily 4 group A member 2 OS=Rattus norvegicus GN=Nr4a2 PE=1 SV=3	174	71.6	2e-14
Pmex_comp8739_c0_seq1	324	2	sp|Q5T0N1|CFA70_HUMAN Cilia- and flagella-associated protein 70 OS=Homo sapiens GN=CFAP70 PE=2 SV=3	264	106	7e-26
Pmex_comp8759_c0_seq1	415	7	sp|A5X7A0|SOBPA_DANRE Sine oculis-binding protein homolog OS=Danio rerio GN=sobpa PE=2 SV=1	314	125	3e-32
Pmex_comp8760_c0_seq1	301	9	sp|A6H8T7|CBPC2_DANRE Cytosolic carboxypeptidase 2 OS=Danio rerio GN=zte25 PE=2 SV=1	230	93.2	1e-21
Pmex_comp8769_c0_seq1	314	6	sp|Q3UHC0|TNR6C_MOUSE Trinucleotide repeat-containing gene 6C protein OS=Mus musculus GN=Tnrc6c PE=1 SV=2	127	53.5	8e-08
Pmex_comp8773_c0_seq1	484	121	sp|Q9Z2Y9|KLOT_RAT Klotho OS=Rattus norvegicus GN=Kl PE=1 SV=1	498	196	8e-57
Pmex_comp8773_c1_seq1	893	193	sp|Q9Z2Y9|KLOT_RAT Klotho OS=Rattus norvegicus GN=Kl PE=1 SV=1	848	331	1e-103
Pmex_comp8774_c0_seq1	466	30	sp|Q8BSL4|HS3S5_MOUSE Heparan sulfate glucosamine 3-O-sulfotransferase 5 OS=Mus musculus GN=Hs3st5 PE=2 SV=1	777	303	3e-102
Pmex_comp8774_c1_seq1	286	29	sp|Q8BSL4|HS3S5_MOUSE Heparan sulfate glucosamine 3-O-sulfotransferase 5 OS=Mus musculus GN=Hs3st5 PE=2 SV=1	454	179	9e-55
Pmex_comp8782_c0_seq1	261	30	sp|O88307|SORL_MOUSE Sortilin-related receptor OS=Mus musculus GN=Sorl1 PE=1 SV=3	249	100	5e-24
Pmex_comp8782_c1_seq1	376	4	sp|O88307|SORL_MOUSE Sortilin-related receptor OS=Mus musculus GN=Sorl1 PE=1 SV=3	410	162	6e-45
Pmex_comp8788_c0_seq1	435	97	sp|P11778|MYH7_PAPHA Myosin-7 (Fragment) OS=Papio hamadryas GN=MYH7 PE=2 SV=1	492	194	9e-61
Pmex_comp8790_c0_seq1	737	500	sp|P51475|OPSP_CHICK Pinopsin OS=Gallus gallus PE=1 SV=1	383	152	5e-42
Pmex_comp8796_c0_seq1	201	8	sp|Q7T3H2|INS1B_DANRE Insulinoma-associated protein 1b OS=Danio rerio GN=insm1b PE=2 SV=1	229	92.8	2e-22
Pmex_comp8796_c1_seq1	452	22	sp|Q6P0F9|INS1A_DANRE Insulinoma-associated protein 1a OS=Danio rerio GN=insm1a PE=2 SV=1	470	185	7e-56
Pmex_comp8805_c0_seq1	271	65	sp|Q61809|LRRN1_MOUSE Leucine-rich repeat neuronal protein 1 OS=Mus musculus GN=Lrrn1 PE=2 SV=1	334	133	6e-36
Pmex_comp8805_c1_seq1	234	9	sp|Q32Q07|LRRN1_RAT Leucine-rich repeat neuronal protein 1 OS=Rattus norvegicus GN=Lrrn1 PE=2 SV=1	278	111	2e-28
Pmex_comp8807_c0_seq1	566	7	sp|Q5HZI2|C2C4C_MOUSE C2 calcium-dependent domain-containing protein 4C OS=Mus musculus GN=C2cd4cC2CD4 family PE=2 SV=1	467	184	2e-54
Pmex_comp8816_c0_seq1	217	4	sp|Q16960|DYI3_HELCR Dynein intermediate chain 3, ciliary OS=Heliocidaris crassispina PE=2 SV=1	123	52.0	9e-08
Pmex_comp8816_c1_seq1	271	5	sp|Q66HC9|DNAI2_RAT Dynein intermediate chain 2, axonemal OS=Rattus norvegicus GN=Dnai2 PE=2 SV=1	325	129	5e-35
Pmex_comp8820_c0_seq1	239	2	sp|A8MY62|BLML_HUMAN Putative beta-lactamase-like 1 OS=Homo sapiens GN=LACTBL1 PE=2 SV=2	270	108	7e-28
Pmex_comp8820_c1_seq1	298	2	sp|A8MY62|BLML_HUMAN Putative beta-lactamase-like 1 OS=Homo sapiens GN=LACTBL1 PE=2 SV=2	265	106	8e-27
Pmex_comp8824_c0_seq1	242	26	sp|Q9YHX4|SEM4E_DANRE Semaphorin-4E OS=Danio rerio GN=sema4e PE=2 SV=1	120	50.8	2e-10
Pmex_comp8831_c0_seq1	334	11	sp|Q76HP3|T132D_MOUSE Transmembrane protein 132D OS=Mus musculus GN=Tmem132d PE=2 SV=1	281	112	4e-28
Pmex_comp8832_c0_seq1	640	250	sp|O15943|CADN_DROME Neural-cadherin OS=Drosophila melanogaster GN=CadN PE=1 SV=2	313	125	1e-30
Pmex_comp8832_c0_seq2	879	283	sp|O15943|CADN_DROME Neural-cadherin OS=Drosophila melanogaster GN=CadN PE=1 SV=2	421	166	6e-44
Pmex_comp8838_c0_seq1	427	5	sp|P10911|MCF2_HUMAN Proto-oncogene DBL OS=Homo sapiens GN=MCF2 PE=1 SV=3	235	95.1	1e-21
Pmex_comp8848_c0_seq1	641	4	sp|Q8UWJ4|DLLD_DANRE Delta-like protein D OS=Danio rerio GN=dld PE=1 SV=2	185	75.9	2e-14
Pmex_comp8851_c0_seq1	1219	14	sp|P23685|NAC1_CANFA Sodium/calcium exchanger 1 OS=Canis familiaris GN=SLC8A1 PE=1 SV=1	1030	401	9e-129
Pmex_comp8851_c0_seq2	1015	19	sp|P23685|NAC1_CANFA Sodium/calcium exchanger 1 OS=Canis familiaris GN=SLC8A1 PE=1 SV=1	1101	428	3e-140
Pmex_comp8865_c0_seq1	295	13	sp|Q8VDR9|DOCK6_MOUSE Dedicator of cytokinesis protein 6 OS=Mus musculus GN=Dock6 PE=1 SV=4	230	93.2	2e-21
Pmex_comp8867_c0_seq1	584	26	sp|P56741|MYPC_RAT Myosin-binding protein C, cardiac-type OS=Rattus norvegicus GN=Mybpc3 PE=2 SV=2	669	262	2e-79
Pmex_comp8868_c0_seq1	923	4	sp|P06882|THYG_RAT Thyroglobulin OS=Rattus norvegicus GN=Tg PE=1 SV=4	308	123	4e-29
Pmex_comp8868_c1_seq1	390	5	sp|O08710|THYG_MOUSE Thyroglobulin OS=Mus musculus GN=Tg PE=1 SV=3	251	101	1e-23
Pmex_comp8874_c0_seq1	526	84	sp|P23977|SC6A3_RAT Sodium-dependent dopamine transporter OS=Rattus norvegicus GN=Slc6a3 PE=2 SV=1	488	192	3e-56
Pmex_comp8882_c0_seq1	495	253	sp|Q64732|FOXB1_MOUSE Forkhead box protein B1 OS=Mus musculus GN=Foxb1 PE=2 SV=2	593	233	1e-74
Pmex_comp8892_c0_seq1	281	121	sp|Q62897|KCND3_RAT Potassium voltage-gated channel subfamily D member 3 OS=Rattus norvegicus GN=Kcnd3 PE=1 SV=2	448	177	6e-52
Pmex_comp8893_c0_seq1	213	2	sp|Q6GNW0|LRRF2_XENLA Leucine-rich repeat flightless-interacting protein 2 OS=Xenopus laevis GN=lrrfip2 PE=2 SV=2	277	111	2e-28
Pmex_comp8897_c1_seq1	516	2	sp|Q04202|TCB2_CAEBR Transposable element Tcb2 transposase OS=Caenorhabditis briggsae PE=3 SV=1	139	58.2	2e-09
Pmex_comp8914_c0_seq1	288	3	sp|Q28GB8|NODAL_XENTR Nodal homolog OS=Xenopus tropicalis GN=nodal PE=2 SV=1	129	54.3	2e-08
Pmex_comp8914_c1_seq1	474	195	sp|Q91619|NODAL_XENLA Nodal homolog OS=Xenopus laevis GN=nodal PE=1 SV=1	453	179	5e-53
Pmex_comp8920_c0_seq1	568	276	sp|Q7SXK5|HUTI_DANRE Probable imidazolonepropionase OS=Danio rerio GN=amdhd1 PE=2 SV=2	723	283	2e-92
Pmex_comp8920_c1_seq1	346	275	sp|Q7SXK5|HUTI_DANRE Probable imidazolonepropionase OS=Danio rerio GN=amdhd1 PE=2 SV=2	425	168	2e-49
Pmex_comp8937_c0_seq1	207	147	sp|P35617|XNIF_XENLA Low molecular weight neuronal intermediate filament OS=Xenopus laevis PE=1 SV=1	198	80.9	5e-18
Pmex_comp8945_c0_seq1	349	1	sp|E5RQL4|FONG_HUMAN Formiminotransferase N-terminal subdomain-containing protein OS=Homo sapiens GN=FTCDNL1 PE=2 SV=1	199	81.3	9e-19
Pmex_comp8955_c0_seq1	265	1	sp|Q5TCS8|KAD9_HUMAN Adenylate kinase 9 OS=Homo sapiens GN=AK9 PE=1 SV=2	128	53.9	4e-08
Pmex_comp8960_c0_seq1	972	66	sp|Q5REC2|NEC2_PONAB Neuroendocrine convertase 2 OS=Pongo abelii GN=PCSK2 PE=2 SV=1	1158	450	7e-153
Pmex_comp8971_c0_seq1	298	53	sp|Q14160|SCRIB_HUMAN Protein scribble homolog OS=Homo sapiens GN=SCRIB PE=1 SV=4	195	79.7	1e-16
Pmex_comp8973_c0_seq1	344	178	sp|O94925|GLSK_HUMAN Glutaminase kidney isoform, mitochondrial OS=Homo sapiens GN=GLS PE=1 SV=1	475	187	3e-55
Pmex_comp8973_c1_seq1	409	182	sp|O94925|GLSK_HUMAN Glutaminase kidney isoform, mitochondrial OS=Homo sapiens GN=GLS PE=1 SV=1	630	247	4e-77
Pmex_comp9010_c0_seq1	238	29	sp|P70080|TPH1_CHICK Tryptophan 5-hydroxylase 1 OS=Gallus gallus GN=TPH1 PE=1 SV=1	385	152	4e-44
Pmex_comp9010_c1_seq1	221	34	sp|P70080|TPH1_CHICK Tryptophan 5-hydroxylase 1 OS=Gallus gallus GN=TPH1 PE=1 SV=1	374	148	1e-42
Pmex_comp9018_c0_seq1	203	40	sp|P14781|CNTN1_CHICK Contactin-1 OS=Gallus gallus GN=CNTN1 PE=1 SV=1	220	89.4	1e-20
Pmex_comp9024_c0_seq1	363	4	sp|O60216|RAD21_HUMAN Double-strand-break repair protein rad21 homolog OS=Homo sapiens GN=RAD21 PE=1 SV=2	166	68.6	7e-26
Pmex_comp9026_c0_seq1	472	3	sp|Q8IVV2|LOXH1_HUMAN Lipoxygenase homology domain-containing protein 1 OS=Homo sapiens GN=LOXHD1 PE=2 SV=3	333	132	3e-34
Pmex_comp9027_c0_seq1	447	16	sp|Q5SPC5|OTOF_DANRE Otoferlin OS=Danio rerio GN=otof PE=3 SV=1	740	289	5e-89
Pmex_comp9027_c1_seq1	214	15	sp|Q9HC10|OTOF_HUMAN Otoferlin OS=Homo sapiens GN=OTOF PE=1 SV=3	339	135	2e-36
Pmex_comp9036_c0_seq1	439	5	sp|Q09666|AHNK_HUMAN Neuroblast differentiation-associated protein AHNAK OS=Homo sapiens GN=AHNAK PE=1 SV=2	184	75.5	1e-14
Pmex_comp9040_c0_seq1	334	113	sp|O35082|KLOT_MOUSE Klotho OS=Mus musculus GN=Kl PE=1 SV=2	378	150	3e-41
Pmex_comp9050_c0_seq1	418	264	sp|Q8AVH7|EGFL6_XENLA Epidermal growth factor-like protein 6 OS=Xenopus laevis GN=egfl6 PE=2 SV=1	400	158	8e-45
Pmex_comp9053_c0_seq1	1110	4	sp|Q920G2|NHRF2_RAT Na(+)/H(+) exchange regulatory cofactor NHE-RF2 OS=Rattus norvegicus GN=Slc9a3r2 PE=1 SV=1	174	71.6	1e-12
Pmex_comp9054_c0_seq1	805	500	sp|P31401|VATB_MANSE V-type proton ATPase subunit B OS=Manduca sexta GN=VHA55 PE=2 SV=1	1213	471	4e-164
Pmex_comp9058_c0_seq1	688	19	sp|Q3UNN8|PLD5_MOUSE Inactive phospholipase D5 OS=Mus musculus GN=Pld5 PE=2 SV=1	425	168	5e-47
Pmex_comp9060_c0_seq1	344	10	sp|Q6DN90|IQEC1_HUMAN IQ motif and SEC7 domain-containing protein 1 OS=Homo sapiens GN=IQSEC1 PE=1 SV=1	572	224	4e-68
Pmex_comp9071_c0_seq1	287	1	sp|P04146|COPIA_DROME Copia protein OS=Drosophila melanogaster GN=GIP PE=1 SV=3	90	39.3	1e-06
Pmex_comp9071_c1_seq1	882	3	sp|P10978|POLX_TOBAC Retrovirus-related Pol polyprotein from transposon TNT 1-94 OS=Nicotiana tabacum PE=2 SV=1	196	80.1	2e-15
Pmex_comp9078_c0_seq1	212	1	sp|P32253|RASC_DICDI Ras-like protein rasC OS=Dictyostelium discoideum GN=rasC PE=2 SV=1	115	48.9	2e-07
Pmex_comp9078_c1_seq1	289	166	sp|P61227|RAP2B_RAT Ras-related protein Rap-2b OS=Rattus norvegicus GN=Rap2b PE=2 SV=1	191	78.2	1e-17
Pmex_comp9083_c1_seq1	263	11	sp|O62538|HUNB_DROSE Protein hunchback OS=Drosophila sechellia GN=hb PE=3 SV=1	115	48.9	2e-06
Pmex_comp9090_c0_seq1	213	10	sp|Q9BVH7|SIA7E_HUMAN Alpha-N-acetylgalactosaminide alpha-2,6-sialyltransferase 5 OS=Homo sapiens GN=ST6GALNAC5 PE=2 SV=1	354	140	2e-40
Pmex_comp9097_c0_seq1	790	294	sp|P33152|CADHB_XENLA Blastomere cadherin OS=Xenopus laevis PE=2 SV=3	609	239	7e-71
Pmex_comp9117_c0_seq1	229	9	sp|Q96PZ7|CSMD1_HUMAN CUB and sushi domain-containing protein 1 OS=Homo sapiens GN=CSMD1 PE=1 SV=2	275	110	1e-27
Pmex_comp9117_c1_seq1	393	28	sp|Q923L3|CSMD1_MOUSE CUB and sushi domain-containing protein 1 OS=Mus musculus GN=Csmd1 PE=2 SV=2	403	159	7e-44
Pmex_comp9126_c0_seq1	449	43	sp|Q6UX41|BTNL8_HUMAN Butyrophilin-like protein 8 OS=Homo sapiens GN=BTNL8 PE=1 SV=1	178	73.2	3e-14
Pmex_comp9140_c0_seq1	279	500	sp|Q3S4T7|GRP78_SPETR 78 kDa glucose-regulated protein OS=Spermophilus tridecemlineatus GN=HSPA5 PE=2 SV=1	362	144	4e-40
Pmex_comp9148_c0_seq1	576	193	sp|Q6Y1R5|OXGR1_RAT 2-oxoglutarate receptor 1 OS=Rattus norvegicus GN=Oxgr1 PE=2 SV=1	383	152	8e-43
Pmex_comp9157_c0_seq1	272	6	sp|D3YX43|VSI10_MOUSE V-set and immunoglobulin domain-containing protein 10 OS=Mus musculus GN=Vsig10 PE=3 SV=2	164	67.8	6e-13
Pmex_comp9169_c0_seq1	445	30	sp|A6H8T7|CBPC2_DANRE Cytosolic carboxypeptidase 2 OS=Danio rerio GN=zte25 PE=2 SV=1	544	214	3e-64
Pmex_comp9169_c1_seq1	259	18	sp|A6H8T7|CBPC2_DANRE Cytosolic carboxypeptidase 2 OS=Danio rerio GN=zte25 PE=2 SV=1	288	115	1e-29
Pmex_comp9170_c0_seq1	251	30	sp|P58875|S14L2_BOVIN SEC14-like protein 2 OS=Bos taurus GN=SEC14L2 PE=1 SV=2	338	134	1e-37
Pmex_comp9171_c0_seq1	509	149	sp|P49843|GCR_ONCMY Glucocorticoid receptor OS=Oncorhynchus mykiss GN=nr3c1 PE=1 SV=1	777	303	2e-97
Pmex_comp9171_c0_seq2	582	150	sp|P49843|GCR_ONCMY Glucocorticoid receptor OS=Oncorhynchus mykiss GN=nr3c1 PE=1 SV=1	904	352	1e-115
Pmex_comp9198_c0_seq1	536	403	sp|Q02388|CO7A1_HUMAN Collagen alpha-1(VII) chain OS=Homo sapiens GN=COL7A1 PE=1 SV=2	495	195	2e-55
Pmex_comp9200_c0_seq1	305	3	sp|Q9BYB0|SHAN3_HUMAN SH3 and multiple ankyrin repeat domains protein 3 OS=Homo sapiens GN=SHANK3 PE=1 SV=3	178	73.2	2e-14
Pmex_comp9207_c0_seq1	402	34	sp|Q09YN5|MET_RABIT Hepatocyte growth factor receptor OS=Oryctolagus cuniculus GN=MET PE=3 SV=1	202	82.4	3e-17
Pmex_comp9220_c0_seq1	462	10	sp|Q4V922|GSG1L_DANRE Germ cell-specific gene 1-like protein OS=Danio rerio GN=gsg1l PE=2 SV=1	401	159	2e-46
Pmex_comp9225_c0_seq1	564	218	sp|Q5DRC0|PCDGB_PANTR Protocadherin gamma-A11 OS=Pan troglodytes GN=PCDHGA11 PE=3 SV=1	377	149	6e-40
Pmex_comp9225_c1_seq1	252	156	sp|Q5DRA3|PCDGL_PANTR Protocadherin gamma-C4 OS=Pan troglodytes GN=PCDHGC4 PE=3 SV=1	230	93.2	1e-21
Pmex_comp9226_c0_seq1	395	1	sp|Q9UPX0|TUTLB_HUMAN Protein turtle homolog B OS=Homo sapiens GN=IGSF9B PE=2 SV=2	129	54.3	7e-08
Pmex_comp9240_c0_seq1	364	11	sp|Q3V1D3|AMPD1_MOUSE AMP deaminase 1 OS=Mus musculus GN=Ampd1 PE=2 SV=2	192	78.6	3e-16
Pmex_comp9242_c0_seq1	485	79	sp|Q9Y597|KCTD3_HUMAN BTB/POZ domain-containing protein KCTD3 OS=Homo sapiens GN=KCTD3 PE=1 SV=2	559	219	9e-66
Pmex_comp9244_c0_seq1	291	51	sp|P54758|EPHA6_RAT Ephrin type-A receptor 6 OS=Rattus norvegicus GN=Epha6 PE=2 SV=2	274	110	2e-27
Pmex_comp9244_c1_seq1	1373	500	sp|Q62413|EPHA6_MOUSE Ephrin type-A receptor 6 OS=Mus musculus GN=Epha6 PE=2 SV=2	1599	620	0.0
Pmex_comp9248_c0_seq1	245	12	sp|F1RTY8|DNJ5B_PIG DnaJ homolog subfamily C member 5B OS=Sus scrofa GN=DNAJC5B PE=3 SV=1	134	56.2	6e-10
Pmex_comp9250_c0_seq1	370	3	sp|Q80UG1|FADS6_MOUSE Fatty acid desaturase 6 OS=Mus musculus GN=Fads6 PE=2 SV=1	412	163	4e-48
Pmex_comp9253_c0_seq1	425	6	sp|Q8WXA8|5HT3C_HUMAN 5-hydroxytryptamine receptor 3C OS=Homo sapiens GN=HTR3C PE=1 SV=2	163	67.4	2e-12
Pmex_comp9253_c0_seq2	1125	6	sp|P46098|5HT3A_HUMAN 5-hydroxytryptamine receptor 3A OS=Homo sapiens GN=HTR3A PE=1 SV=1	183	75.1	2e-13
Pmex_comp9253_c0_seq3	1184	6	sp|Q8WXA8|5HT3C_HUMAN 5-hydroxytryptamine receptor 3C OS=Homo sapiens GN=HTR3C PE=1 SV=2	190	77.8	3e-14
Pmex_comp9253_c0_seq4	484	6	sp|Q8WXA8|5HT3C_HUMAN 5-hydroxytryptamine receptor 3C OS=Homo sapiens GN=HTR3C PE=1 SV=2	183	75.1	8e-15
Pmex_comp9269_c0_seq1	369	14	sp|Q76LL6|FHOD3_MOUSE FH1/FH2 domain-containing protein 3 OS=Mus musculus GN=Fhod3 PE=1 SV=1	557	219	7e-65
Pmex_comp9269_c1_seq1	219	16	sp|Q2V2M9|FHOD3_HUMAN FH1/FH2 domain-containing protein 3 OS=Homo sapiens GN=FHOD3 PE=1 SV=2	321	128	5e-34
Pmex_comp9271_c0_seq1	295	13	sp|Q6QLM7|KIF5A_RAT Kinesin heavy chain isoform 5A OS=Rattus norvegicus GN=Kif5a PE=1 SV=1	193	79.0	2e-16
Pmex_comp9271_c1_seq1	716	228	sp|P33175|KIF5A_MOUSE Kinesin heavy chain isoform 5A OS=Mus musculus GN=Kif5a PE=1 SV=3	1157	450	1e-149
Pmex_comp9281_c1_seq1	993	85	sp|Q9ULB5|CADH7_HUMAN Cadherin-7 OS=Homo sapiens GN=CDH7 PE=2 SV=2	475	187	7e-52
Pmex_comp9288_c0_seq1	995	5	sp|Q9BX26|SYCP2_HUMAN Synaptonemal complex protein 2 OS=Homo sapiens GN=SYCP2 PE=2 SV=2	184	75.5	1e-13
Pmex_comp9310_c0_seq1 II subunit beta OS=Pyrococcus furiosus (strain ATCC 43587 / DSM 3638 / JCM 8422 / Vc1) GN=acdBII PE=1 SV=1	190	77.8	3e-17
Pmex_comp9310_c1_seq1 I subunit beta OS=Pyrococcus furiosus (strain ATCC 43587 / DSM 3638 / JCM 8422 / Vc1) GN=acdBI PE=1 SV=1	502	197	6e-60
Pmex_comp9319_c0_seq1	502	23	sp|P79690|CP191_CARAU Brain aromatase OS=Carassius auratus GN=cyp19a1 PE=2 SV=1	251	101	3e-29
Pmex_comp9323_c0_seq1	570	7	sp|O76050|NEUL1_HUMAN E3 ubiquitin-protein ligase NEURL1 OS=Homo sapiens GN=NEURL1 PE=2 SV=1	372	147	4e-40
Pmex_comp9323_c1_seq1	467	6	sp|O76050|NEUL1_HUMAN E3 ubiquitin-protein ligase NEURL1 OS=Homo sapiens GN=NEURL1 PE=2 SV=1	441	174	3e-50
Pmex_comp9324_c0_seq1	392	35	sp|P0CT40|TF29_SCHPO Transposon Tf2-9 polyprotein OS=Schizosaccharomyces pombe (strain 972 / ATCC 24843) GN=Tf2-9 PE=3 SV=1	272	109	2e-26
Pmex_comp9348_c0_seq1	506	10	sp|Q60519|SEM5B_MOUSE Semaphorin-5B OS=Mus musculus GN=Sema5b PE=2 SV=2	411	162	1e-44
Pmex_comp9349_c0_seq1	630	28	sp|Q68XG4|GLRX1_RICTY Glutaredoxin-1 OS=Rickettsia typhi (strain ATCC VR-144 / Wilmington) GN=grxC1 PE=3 SV=1	154	63.9	5e-12
Pmex_comp9349_c0_seq2	612	29	sp|Q68XG4|GLRX1_RICTY Glutaredoxin-1 OS=Rickettsia typhi (strain ATCC VR-144 / Wilmington) GN=grxC1 PE=3 SV=1	154	63.9	5e-12
Pmex_comp9358_c0_seq1	215	28	sp|Q9Z0S6|CLD10_MOUSE Claudin-10 OS=Mus musculus GN=Cldn10 PE=1 SV=2	171	70.5	5e-15
Pmex_comp9367_c0_seq1	630	98	sp|Q9Y5R2|MMP24_HUMAN Matrix metalloproteinase-24 OS=Homo sapiens GN=MMP24 PE=2 SV=1	921	359	4e-119
Pmex_comp9380_c1_seq1	340	2	sp|O60602|TLR5_HUMAN Toll-like receptor 5 OS=Homo sapiens GN=TLR5 PE=1 SV=4	201	82.0	2e-17
Pmex_comp9392_c0_seq1	333	136	sp|P12390|ACHB2_RAT Neuronal acetylcholine receptor subunit beta-2 OS=Rattus norvegicus GN=Chrnb2 PE=2 SV=2	569	223	5e-70
Pmex_comp9398_c0_seq1	422	11	sp|Q2EY14|PRTGA_DANRE Protogenin A OS=Danio rerio GN=prtga PE=2 SV=1	418	165	5e-46
Pmex_comp9398_c1_seq1	313	8	sp|Q2EY14|PRTGA_DANRE Protogenin A OS=Danio rerio GN=prtga PE=2 SV=1	343	136	2e-36
Pmex_comp9399_c0_seq1	488	5	sp|O15079|SNPH_HUMAN Syntaphilin OS=Homo sapiens GN=SNPH PE=1 SV=2	285	114	9e-29
Pmex_comp9429_c0_seq1	287	10	sp|Q12756|KIF1A_HUMAN Kinesin-like protein KIF1A OS=Homo sapiens GN=KIF1A PE=1 SV=2	428	169	6e-48
Pmex_comp9429_c1_seq1	287	10	sp|P33173|KIF1A_MOUSE Kinesin-like protein KIF1A OS=Mus musculus GN=Kif1a PE=1 SV=2	287	115	5e-29
Pmex_comp9430_c0_seq1	487	12	sp|Q6GMK0|MGT4B_DANRE Alpha-1,3-mannosyl-glycoprotein 4-beta-N-acetylglucosaminyltransferase B OS=Danio rerio GN=mgat4b PE=2 SV=1	533	209	2e-63
Pmex_comp9438_c0_seq1	263	5	sp|O14830|PPE2_HUMAN Serine/threonine-protein phosphatase with EF-hands 2 OS=Homo sapiens GN=PPEF2 PE=1 SV=2	245	99.0	9e-24
Pmex_comp9438_c1_seq1	209	6	sp|O14830|PPE2_HUMAN Serine/threonine-protein phosphatase with EF-hands 2 OS=Homo sapiens GN=PPEF2 PE=1 SV=2	230	93.2	5e-22
Pmex_comp9451_c0_seq1	240	23	sp|Q3KNY0|IGFN1_MOUSE Immunoglobulin-like and fibronectin type III domain-containing protein 1 OS=Mus musculus GN=Igfn1 PE=1 SV=3	213	86.7	2e-19
Pmex_comp9452_c0_seq1	251	39	sp|Q9Z217|GDF11_RAT Growth/differentiation factor 11 (Fragment) OS=Rattus norvegicus GN=Gdf11 PE=2 SV=1	311	124	5e-34
Pmex_comp9454_c0_seq1	261	6	sp|Q8BHC0|LYVE1_MOUSE Lymphatic vessel endothelial hyaluronic acid receptor 1 OS=Mus musculus GN=Lyve1 PE=1 SV=1	180	73.9	9e-16
Pmex_comp9457_c0_seq1	746	24	sp|Q32KH9|ARSG_CANFA Arylsulfatase G OS=Canis familiaris GN=ARSG PE=2 SV=1	735	287	5e-92
Pmex_comp9459_c0_seq1	264	14	sp|O60741|HCN1_HUMAN Potassium/sodium hyperpolarization-activated cyclic nucleotide-gated channel 1 OS=Homo sapiens GN=HCN1 PE=1 SV=3	320	127	7e-34
Pmex_comp9491_c0_seq1	269	3	sp|Q86XW9|TXND6_HUMAN Thioredoxin domain-containing protein 6 OS=Homo sapiens GN=NME9 PE=1 SV=1	196	80.1	6e-18
Pmex_comp9495_c0_seq1	243	1	sp|Q6ZS30|NBEL1_HUMAN Neurobeachin-like protein 1 OS=Homo sapiens GN=NBEAL1 PE=2 SV=3	316	126	5e-33
Pmex_comp9495_c1_seq1	502	4	sp|Q6ZS30|NBEL1_HUMAN Neurobeachin-like protein 1 OS=Homo sapiens GN=NBEAL1 PE=2 SV=3	650	254	2e-76
Pmex_comp9499_c0_seq1	478	2	sp|Q96DM1|PGBD4_HUMAN PiggyBac transposable element-derived protein 4 OS=Homo sapiens GN=PGBD4 PE=2 SV=3	194	79.3	4e-16
Pmex_comp9501_c0_seq1	514	10	sp|O54698|S29A1_RAT Equilibrative nucleoside transporter 1 OS=Rattus norvegicus GN=Slc29a1 PE=2 SV=3	305	122	2e-31
Pmex_comp9502_c0_seq1	364	61	sp|Q7Z7M1|GP144_HUMAN Probable G-protein coupled receptor 144 OS=Homo sapiens GN=GPR144 PE=2 SV=1	276	110	3e-27
Pmex_comp9502_c1_seq1	250	57	sp|Q7Z7M1|GP144_HUMAN Probable G-protein coupled receptor 144 OS=Homo sapiens GN=GPR144 PE=2 SV=1	156	64.7	7e-12
Pmex_comp9514_c0_seq1	367	22	sp|P0AFF9|NUSA_SHIFL Transcription termination/antitermination protein NusA OS=Shigella flexneri GN=nusA PE=3 SV=1	609	239	8e-76
Pmex_comp9522_c0_seq1	1122	16	sp|Q13423|NNTM_HUMAN NAD(P) transhydrogenase, mitochondrial OS=Homo sapiens GN=NNT PE=1 SV=3	1329	516	2e-172
Pmex_comp9526_c0_seq1	244	2	sp|P70569|MYO5B_RAT Unconventional myosin-Vb OS=Rattus norvegicus GN=Myo5b PE=1 SV=1	139	58.2	1e-09
Pmex_comp9550_c0_seq1	209	12	sp|Q9Z2I6|SV2C_RAT Synaptic vesicle glycoprotein 2C OS=Rattus norvegicus GN=Sv2c PE=1 SV=1	303	121	5e-32
Pmex_comp9558_c0_seq1	386	12	sp|P20273|CD22_HUMAN B-cell receptor CD22 OS=Homo sapiens GN=CD22 PE=1 SV=2	130	54.7	5e-08
Pmex_comp9572_c0_seq2	268	1	sp|P14381|YTX2_XENLA Transposon TX1 uncharacterized 149 kDa protein OS=Xenopus laevis PE=3 SV=1	182	74.7	4e-15
Pmex_comp9579_c0_seq1	356	2	sp|Q7Z2Y8|GVIN1_HUMAN Interferon-induced very large GTPase 1 OS=Homo sapiens GN=GVINP1 PE=2 SV=2	215	87.4	5e-19
Pmex_comp9583_c0_seq1	229	9	sp|Q0D2K5|EGFEM_HUMAN Putative EGF-like and EMI domain-containing protein 1 OS=Homo sapiens GN=EGFEM1P PE=5 SV=1	128	53.9	4e-09
Pmex_comp9583_c1_seq1	463	14	sp|O75095|MEGF6_HUMAN Multiple epidermal growth factor-like domains protein 6 OS=Homo sapiens GN=MEGF6 PE=1 SV=4	160	66.2	1e-11
Pmex_comp9590_c0_seq1	397	4	sp|Q9C091|GRB1L_HUMAN GREB1-like protein OS=Homo sapiens GN=GREB1L PE=2 SV=2	347	138	2e-36
Pmex_comp9590_c0_seq2	397	4	sp|Q9C091|GRB1L_HUMAN GREB1-like protein OS=Homo sapiens GN=GREB1L PE=2 SV=2	385	152	2e-41
Pmex_comp9613_c0_seq1	365	39	sp|P57722|PCBP3_MOUSE Poly(rC)-binding protein 3 OS=Mus musculus GN=Pcbp3 PE=2 SV=3	512	201	1e-62
Pmex_comp9617_c0_seq1	252	69	sp|O08625|SYT10_RAT Synaptotagmin-10 OS=Rattus norvegicus GN=Syt10 PE=2 SV=2	334	133	1e-36
Pmex_comp9635_c0_seq1	203	4	sp|Q1LXE6|TT39C_DANRE Tetratricopeptide repeat protein 39C OS=Danio rerio GN=ttc39c PE=2 SV=1	248	100	1e-24
Pmex_comp9637_c0_seq1	299	3	sp|Q3KTM2|GDPD5_CHICK Glycerophosphodiester phosphodiesterase domain-containing protein 5 OS=Gallus gallus GN=GDPD5 PE=1 SV=1	205	83.6	2e-18
Pmex_comp9651_c0_seq1	266	2	sp|P28723|FTHS_SPIOL Formate--tetrahydrofolate ligase OS=Spinacia oleracea PE=1 SV=3	113	48.1	3e-06
Pmex_comp9670_c0_seq1	486	259	sp|Q1LVN8|SELO_DANRE Selenoprotein O OS=Danio rerio GN=selo PE=3 SV=2	528	207	8e-62
Pmex_comp9670_c1_seq1	330	113	sp|Q1LVN8|SELO_DANRE Selenoprotein O OS=Danio rerio GN=selo PE=3 SV=2	359	142	3e-39
Pmex_comp9690_c0_seq1	308	30	sp|P04323|POL3_DROME Retrovirus-related Pol polyprotein from transposon 17.6 OS=Drosophila melanogaster GN=pol PE=3 SV=1	172	70.9	1e-13
Pmex_comp9714_c0_seq1	331	72	sp|P42264|GRIK3_RAT Glutamate receptor ionotropic, kainate 3 OS=Rattus norvegicus GN=Grik3 PE=1 SV=1	542	213	4e-64
Pmex_comp9722_c0_seq1	643	18	sp|P87262|RL34A_YEAST 60S ribosomal protein L34-A OS=Saccharomyces cerevisiae (strain ATCC 204508 / S288c) GN=RPL34A PE=1 SV=1	171	70.5	4e-14
Pmex_comp9728_c0_seq1	203	1	sp|Q5JYT7|K1755_HUMAN Uncharacterized protein KIAA1755 OS=Homo sapiens GN=KIAA1755 PE=2 SV=2	111	47.4	4e-06
Pmex_comp9733_c0_seq1	889	59	sp|P56880|CLD20_HUMAN Claudin-20 OS=Homo sapiens GN=CLDN20 PE=2 SV=1	423	167	1e-48
Pmex_comp9743_c0_seq1	493	3	sp|Q90693|PTC1_CHICK Protein patched homolog 1 OS=Gallus gallus GN=PTCH1 PE=1 SV=1	248	100	7e-23
Pmex_comp9756_c0_seq1	659	8	sp|O14514|BAI1_HUMAN Brain-specific angiogenesis inhibitor 1 OS=Homo sapiens GN=BAI1 PE=1 SV=2	555	218	5e-63
Pmex_comp9757_c0_seq1	334	9	sp|Q6NVD0|FREM2_MOUSE FRAS1-related extracellular matrix protein 2 OS=Mus musculus GN=Frem2 PE=2 SV=2	375	149	2e-40
Pmex_comp9757_c1_seq1	433	11	sp|Q5SZK8|FREM2_HUMAN FRAS1-related extracellular matrix protein 2 OS=Homo sapiens GN=FREM2 PE=1 SV=2	638	250	4e-75
Pmex_comp9760_c0_seq1	206	2	sp|Q8NF91|SYNE1_HUMAN Nesprin-1 OS=Homo sapiens GN=SYNE1 PE=1 SV=4	169	69.7	1e-13
Pmex_comp9760_c1_seq1	278	1	sp|Q8NF91|SYNE1_HUMAN Nesprin-1 OS=Homo sapiens GN=SYNE1 PE=1 SV=4	127	53.5	7e-08
Pmex_comp9761_c1_seq1	441	7	sp|O88778|BSN_RAT Protein bassoon OS=Rattus norvegicus GN=Bsn PE=1 SV=3	306	122	1e-30
Pmex_comp9772_c0_seq1 hemoprotein beta-component OS=Shigella sonnei (strain Ss046) GN=cysI PE=3 SV=1	513	202	9e-61
Pmex_comp9772_c1_seq1 hemoprotein beta-component OS=Shigella sonnei (strain Ss046) GN=cysI PE=3 SV=1	575	226	3e-70
Pmex_comp9792_c0_seq1	266	9	sp|P70047|MYT1_XENLA Myelin transcription factor 1 OS=Xenopus laevis GN=myt1 PE=2 SV=1	229	92.8	2e-21
Pmex_comp9807_c0_seq1	248	17	sp|P56747|CLD6_HUMAN Claudin-6 OS=Homo sapiens GN=CLDN6 PE=1 SV=2	142	59.3	6e-11
Pmex_comp9814_c0_seq1	376	17	sp|P54219|VMAT1_HUMAN Chromaffin granule amine transporter OS=Homo sapiens GN=SLC18A1 PE=2 SV=1	573	225	4e-70
Pmex_comp9814_c1_seq1	381	17	sp|P54219|VMAT1_HUMAN Chromaffin granule amine transporter OS=Homo sapiens GN=SLC18A1 PE=2 SV=1	325	129	1e-34
Pmex_comp9815_c0_seq1	742	9	sp|Q63087|ALX1_RAT ALX homeobox protein 1 OS=Rattus norvegicus GN=Alx1 PE=2 SV=1	187	76.6	4e-15
Pmex_comp9817_c0_seq1	203	24	sp|Q8AXZ4|CNT1A_DANRE Contactin-1a OS=Danio rerio GN=cntn1a PE=2 SV=1	226	91.7	2e-21
Pmex_comp9819_c0_seq1	234	13	sp|Q9GKT0|ATCAY_MACFA Caytaxin OS=Macaca fascicularis GN=ATCAY PE=2 SV=1	265	106	1e-27
Pmex_comp9819_c0_seq2	232	13	sp|Q9GKT0|ATCAY_MACFA Caytaxin OS=Macaca fascicularis GN=ATCAY PE=2 SV=1	347	138	3e-39
Pmex_comp9820_c0_seq1	289	69	sp|Q6QNM1|KC1_TOXGO Casein kinase I OS=Toxoplasma gondii PE=2 SV=1	395	156	3e-46
Pmex_comp9842_c0_seq1	992	251	sp|P55317|FOXA1_HUMAN Hepatocyte nuclear factor 3-alpha OS=Homo sapiens GN=FOXA1 PE=1 SV=2	675	264	2e-82
Pmex_comp9851_c0_seq1	210	1	sp|A8MYZ0|F1882_HUMAN Protein FAM188B2 OS=Homo sapiens GN=FAM188B2 PE=3 SV=2	214	87.0	1e-20
Pmex_comp9856_c0_seq1	251	12	sp|Q8NFA2|NOXO1_HUMAN NADPH oxidase organizer 1 OS=Homo sapiens GN=NOXO1 PE=1 SV=1	195	79.7	1e-17
Pmex_comp9868_c0_seq1	206	12	sp|Q6AX58|PHIPL_XENLA Phytanoyl-CoA hydroxylase-interacting protein-like OS=Xenopus laevis GN=phyhipl PE=2 SV=1	280	112	8e-30
Pmex_comp9872_c0_seq1	310	29	sp|P14282|CO8A1_RABIT Collagen alpha-1(VIII) chain OS=Oryctolagus cuniculus GN=COL8A1 PE=2 SV=1	368	146	2e-40
Pmex_comp9879_c1_seq1	218	7	sp|P47971|NPTX1_RAT Neuronal pentraxin-1 OS=Rattus norvegicus GN=Nptx1 PE=1 SV=1	280	112	1e-29
Pmex_comp9881_c0_seq1	438	9	sp|Q90508|VIT1_FUNHE Vitellogenin-1 OS=Fundulus heteroclitus GN=vtg1 PE=1 SV=2	602	236	2e-70
Pmex_comp9882_c0_seq1	277	14	sp|Q9CPW0|CNTP2_MOUSE Contactin-associated protein-like 2 OS=Mus musculus GN=Cntnap2 PE=1 SV=2	198	80.9	3e-17
Pmex_comp9882_c1_seq1	213	20	sp|Q5RD64|CNTP2_PONAB Contactin-associated protein-like 2 OS=Pongo abelii GN=CNTNAP2 PE=2 SV=1	194	79.3	5e-17
Pmex_comp9884_c0_seq1	343	6	sp|Q15149|PLEC_HUMAN Plectin OS=Homo sapiens GN=PLEC PE=1 SV=3	185	75.9	4e-15
Pmex_comp9895_c0_seq1	742	304	sp|Q8TDW7|FAT3_HUMAN Protocadherin Fat 3 OS=Homo sapiens GN=FAT3 PE=2 SV=2	739	289	7e-87
Pmex_comp9895_c1_seq1	207	197	sp|Q8TDW7|FAT3_HUMAN Protocadherin Fat 3 OS=Homo sapiens GN=FAT3 PE=2 SV=2	221	89.7	1e-20
Pmex_comp9907_c0_seq1	429	500	sp|Q49HM9|GRK7A_DANRE G-protein-coupled receptor kinase 7A OS=Danio rerio GN=grk7a PE=1 SV=2	587	230	1e-71
Pmex_comp9938_c0_seq1	219	33	sp|Q9NQW8|CNGB3_HUMAN Cyclic nucleotide-gated cation channel beta-3 OS=Homo sapiens GN=CNGB3 PE=1 SV=2	292	117	2e-30
Pmex_comp9938_c1_seq1	212	26	sp|Q14028|CNGB1_HUMAN Cyclic nucleotide-gated cation channel beta-1 OS=Homo sapiens GN=CNGB1 PE=1 SV=2	215	87.4	7e-20
Pmex_comp9939_c1_seq1	575	21	sp|P26619|PGFRA_XENLA Platelet-derived growth factor receptor alpha OS=Xenopus laevis GN=pdgfra PE=2 SV=1	270	108	2e-25
Pmex_comp9940_c0_seq1	330	39	sp|Q2XVR3|SC4AA_DANRE Sodium channel protein type 4 subunit alpha A OS=Danio rerio GN=scn4aa PE=2 SV=2	310	124	7e-32
Pmex_comp9956_c0_seq1	323	19	sp|P11387|TOP1_HUMAN DNA topoisomerase 1 OS=Homo sapiens GN=TOP1 PE=1 SV=2	411	162	2e-46
Pmex_comp9956_c1_seq1	280	19	sp|P11387|TOP1_HUMAN DNA topoisomerase 1 OS=Homo sapiens GN=TOP1 PE=1 SV=2	480	189	4e-56
Pmex_comp9957_c0_seq1	599	94	sp|P0CT43|TF28_SCHPO Transposon Tf2-8 polyprotein OS=Schizosaccharomyces pombe (strain 972 / ATCC 24843) GN=Tf2-8 PE=3 SV=1	474	187	1e-52
Pmex_comp9961_c0_seq2	815	2	sp|Q2V2M9|FHOD3_HUMAN FH1/FH2 domain-containing protein 3 OS=Homo sapiens GN=FHOD3 PE=1 SV=2	152	63.2	6e-10
Pmex_comp9965_c0_seq1	374	428	sp|O96621|ARP2_DICDI Actin-related protein 2 OS=Dictyostelium discoideum GN=arpB PE=1 SV=1	326	130	3e-35
Pmex_comp9965_c0_seq2	373	455	sp|P53487|ARP2_ACACA Actin-related protein 2 OS=Acanthamoeba castellanii GN=arp2 PE=2 SV=1	411	162	1e-47
Pmex_comp9965_c1_seq1	221	333	sp|O96621|ARP2_DICDI Actin-related protein 2 OS=Dictyostelium discoideum GN=arpB PE=1 SV=1	247	99.8	4e-25
Pmex_comp9968_c0_seq1	252	15	sp|A2AP18|PLCH2_MOUSE 1-phosphatidylinositol 4,5-bisphosphate phosphodiesterase eta-2 OS=Mus musculus GN=Plch2 PE=1 SV=2	333	132	2e-35
Pmex_comp9971_c0_seq1	527	76	sp|Q9IA96|SFRP2_CHICK Secreted frizzled-related protein 2 OS=Gallus gallus GN=SFRP2 PE=2 SV=1	760	297	5e-100
Pmex_comp9971_c1_seq1	294	11	sp|P97299|SFRP2_MOUSE Secreted frizzled-related protein 2 OS=Mus musculus GN=Sfrp2 PE=2 SV=2	203	82.8	6e-19
Pmex_comp9983_c0_seq1	326	9	sp|Q5HZ92|CPTP_XENLA Ceramide-1-phosphate transfer protein OS=Xenopus laevis GN=cptp PE=2 SV=1	154	63.9	3e-12
Pmex_comp9990_c0_seq1	636	7	sp|P97680|RIN1_RAT Ras and Rab interactor 1 OS=Rattus norvegicus GN=Rin1 PE=2 SV=2	193	79.0	2e-15
Pmex_comp9995_c0_seq1	238	21	sp|O15090|ZN536_HUMAN Zinc finger protein 536 OS=Homo sapiens GN=ZNF536 PE=1 SV=3	314	125	5e-33
Pmex_comp9997_c0_seq2	234	16	sp|Q3T930|EST5A_SHEEP Carboxylesterase 5A (Fragment) OS=Ovis aries GN=CES5A PE=1 SV=1	135	56.6	2e-09
Pmex_comp10014_c0_seq1	266	8	sp|Q7Z553|MDGA2_HUMAN MAM domain-containing glycosylphosphatidylinositol anchor protein 2 OS=Homo sapiens GN=MDGA2 PE=1 SV=2	306	122	7e-32
Pmex_comp10017_c0_seq1	332	1	sp|Q96DM1|PGBD4_HUMAN PiggyBac transposable element-derived protein 4 OS=Homo sapiens GN=PGBD4 PE=2 SV=3	111	47.4	7e-06
Pmex_comp10026_c0_seq1	278	9	sp|Q8IVV2|LOXH1_HUMAN Lipoxygenase homology domain-containing protein 1 OS=Homo sapiens GN=LOXHD1 PE=2 SV=3	303	121	3e-31
Pmex_comp10027_c0_seq1	888	8	sp|Q4LDQ3|IRX5_XENTR Iroquois-class homeodomain protein irx-5 OS=Xenopus tropicalis GN=irx5 PE=2 SV=1	528	207	3e-61
Pmex_comp10032_c0_seq1	307	86	sp|P35684|RL3_ORYSJ 60S ribosomal protein L3 OS=Oryza sativa subsp. japonica GN=RPL3 PE=2 SV=2	402	159	1e-46
Pmex_comp10033_c0_seq1	579	4	sp|Q80U12|SGSM2_MOUSE Small G protein signaling modulator 2 OS=Mus musculus GN=Sgsm2 PE=2 SV=2	385	152	6e-41
Pmex_comp10043_c0_seq1	355	2	sp|P0C6B8|SVEP1_RAT Sushi, von Willebrand factor type A, EGF and pentraxin domain-containing protein 1 OS=Rattus norvegicus GN=Svep1 PE=1 SV=1	117	49.7	2e-06
Pmex_comp10058_c0_seq1	216	6	sp|Q91WG7|DGKG_MOUSE Diacylglycerol kinase gamma OS=Mus musculus GN=Dgkg PE=2 SV=1	129	54.3	2e-08
Pmex_comp10070_c0_seq1	615	73	sp|Q90308|VIPR_CARAU Vasoactive intestinal polypeptide receptor OS=Carassius auratus GN=vipr1 PE=2 SV=1	296	118	7e-30
Pmex_comp10090_c0_seq1	226	404	sp|Q61JZ2|ARP2_CAEBR Actin-related protein 2 OS=Caenorhabditis briggsae GN=arx-2 PE=3 SV=1	263	105	3e-27
Pmex_comp10097_c0_seq1	685	10	sp|Q96JJ3|ELMO2_HUMAN Engulfment and cell motility protein 2 OS=Homo sapiens GN=ELMO2 PE=1 SV=2	665	260	3e-80
Pmex_comp10116_c0_seq1	308	84	sp|Q5RF05|HGD_PONAB Homogentisate 1,2-dioxygenase OS=Pongo abelii GN=HGD PE=2 SV=1	217	88.2	3e-20
Pmex_comp10116_c1_seq1	457	84	sp|O09173|HGD_MOUSE Homogentisate 1,2-dioxygenase OS=Mus musculus GN=Hgd PE=1 SV=2	462	182	4e-54
Pmex_comp10122_c0_seq1	505	298	sp|Q8R508|FAT3_RAT Protocadherin Fat 3 OS=Rattus norvegicus GN=Fat3 PE=1 SV=1	526	207	1e-59
Pmex_comp10129_c0_seq1	211	6	sp|Q7Z7M0|MEGF8_HUMAN Multiple epidermal growth factor-like domains protein 8 OS=Homo sapiens GN=MEGF8 PE=1 SV=2	276	110	7e-28
Pmex_comp10132_c0_seq1	1149	500	sp|Q9Y272|RASD1_HUMAN Dexamethasone-induced Ras-related protein 1 OS=Homo sapiens GN=RASD1 PE=1 SV=1	511	201	8e-60
Pmex_comp10161_c0_seq1	442	45	sp|Q9NQC1|JADE2_HUMAN Protein Jade-2 OS=Homo sapiens GN=JADE2 PE=1 SV=2	808	315	5e-102
Pmex_comp10169_c0_seq1	550	83	sp|Q6JEL3|KLH10_RAT Kelch-like protein 10 OS=Rattus norvegicus GN=Klhl10 PE=2 SV=1	269	108	7e-26
Pmex_comp10171_c0_seq1	255	4	sp|Q6ZTI6|F101A_HUMAN Filamin-interacting protein FAM101A OS=Homo sapiens GN=FAM101A PE=2 SV=3	188	77.0	3e-17
Pmex_comp10176_c0_seq1	336	6	sp|Q9HB89|NMUR1_HUMAN Neuromedin-U receptor 1 OS=Homo sapiens GN=NMUR1 PE=2 SV=1	155	64.3	1e-11
Pmex_comp10176_c0_seq2	248	11	sp|Q9HB89|NMUR1_HUMAN Neuromedin-U receptor 1 OS=Homo sapiens GN=NMUR1 PE=2 SV=1	262	105	5e-27
Pmex_comp10181_c0_seq1	270	7	sp|Q5REA7|FADS2_PONAB Fatty acid desaturase 2 OS=Pongo abelii GN=FADS2 PE=2 SV=1	124	52.4	9e-08
Pmex_comp10185_c0_seq1	306	16	sp|P97686|NRCAM_RAT Neuronal cell adhesion molecule OS=Rattus norvegicus GN=Nrcam PE=1 SV=2	331	132	6e-35
Pmex_comp10195_c0_seq1	303	3	sp|Q9P2F6|RHG20_HUMAN Rho GTPase-activating protein 20 OS=Homo sapiens GN=ARHGAP20 PE=1 SV=2	155	64.3	2e-11
Pmex_comp10196_c0_seq1	330	192	sp|Q9UBV4|WNT16_HUMAN Protein Wnt-16 OS=Homo sapiens GN=WNT16 PE=2 SV=1	363	144	6e-41
Pmex_comp10198_c0_seq1	365	8	sp|Q15149|PLEC_HUMAN Plectin OS=Homo sapiens GN=PLEC PE=1 SV=3	241	97.4	2e-22
Pmex_comp10198_c1_seq1	209	8	sp|Q15149|PLEC_HUMAN Plectin OS=Homo sapiens GN=PLEC PE=1 SV=3	225	91.3	4e-21
Pmex_comp10213_c0_seq1	237	1	sp|Q9YHX4|SEM4E_DANRE Semaphorin-4E OS=Danio rerio GN=sema4e PE=2 SV=1	119	50.4	4e-07
Pmex_comp10220_c0_seq1	640	500	sp|Q8TF66|LRC15_HUMAN Leucine-rich repeat-containing protein 15 OS=Homo sapiens GN=LRRC15 PE=1 SV=2	333	132	2e-34
Pmex_comp10220_c1_seq1	285	153	sp|Q7Z2Q7|LRR70_HUMAN Leucine-rich repeat-containing protein 70 OS=Homo sapiens GN=LRRC70 PE=2 SV=1	168	69.3	2e-13
Pmex_comp10240_c0_seq1	243	4	sp|Q5R760|TRI16_PONAB Tripartite motif-containing protein 16 OS=Pongo abelii GN=TRIM16 PE=2 SV=1	145	60.5	1e-10
Pmex_comp10245_c0_seq1	1523	24	sp|O60486|PLXC1_HUMAN Plexin-C1 OS=Homo sapiens GN=PLXNC1 PE=1 SV=1	259	104	4e-22
Pmex_comp10247_c0_seq1	214	31	sp|Q8NCM8|DYHC2_HUMAN Cytoplasmic dynein 2 heavy chain 1 OS=Homo sapiens GN=DYNC2H1 PE=1 SV=4	267	107	1e-26
Pmex_comp10251_c0_seq1	253	29	sp|P10401|POLY_DROME Retrovirus-related Pol polyprotein from transposon gypsy OS=Drosophila melanogaster GN=pol PE=3 SV=1	176	72.4	2e-14
Pmex_comp10259_c0_seq1	1413	500	sp|P00516|KGP1_BOVIN cGMP-dependent protein kinase 1 OS=Bos taurus GN=PRKG1 PE=1 SV=2	2192	848	0.0
Pmex_comp10260_c0_seq1	1633	225	sp|Q9BE39|MYH7_BOVIN Myosin-7 OS=Bos taurus GN=MYH7 PE=2 SV=1	1409	547	1e-174
Pmex_comp10261_c0_seq1	274	40	sp|Q8JZR6|S4A8_MOUSE Electroneutral sodium bicarbonate exchanger 1 OS=Mus musculus GN=Slc4a8 PE=2 SV=1	437	172	2e-49
Pmex_comp10262_c0_seq1	405	2	sp|Q9Y2G4|ANKR6_HUMAN Ankyrin repeat domain-containing protein 6 OS=Homo sapiens GN=ANKRD6 PE=1 SV=3	163	67.4	3e-12
Pmex_comp10281_c0_seq1	440	15	sp|Q7RTR2|NLRC3_HUMAN Protein NLRC3 OS=Homo sapiens GN=NLRC3 PE=2 SV=2	219	89.0	2e-19
Pmex_comp10284_c0_seq1	252	16	sp|P59837|RDH12_BOVIN Retinol dehydrogenase 12 OS=Bos taurus GN=RDH12 PE=2 SV=1	183	75.1	3e-16
Pmex_comp10284_c1_seq1	507	172	sp|Q9QYF1|RDH11_MOUSE Retinol dehydrogenase 11 OS=Mus musculus GN=Rdh11 PE=2 SV=2	402	159	3e-46
Pmex_comp10288_c0_seq1	202	52	sp|Q9ESQ7|PSD1_RAT PH and SEC7 domain-containing protein 1 OS=Rattus norvegicus GN=Psd PE=2 SV=1	288	115	4e-30
Pmex_comp10293_c0_seq1	221	18	sp|Q7LHG5|YI31B_YEAST Transposon Ty3-I Gag-Pol polyprotein OS=Saccharomyces cerevisiae (strain ATCC 204508 / S288c) GN=TY3B-I PE=3 SV=2	168	69.3	2e-13
Pmex_comp10297_c0_seq1	202	1	sp|Q6T4R5|NHS_HUMAN Nance-Horan syndrome protein OS=Homo sapiens GN=NHS PE=1 SV=2	147	61.2	7e-11
Pmex_comp10298_c0_seq1	576	13	sp|Q8BHK2|SCN3B_MOUSE Sodium channel subunit beta-3 OS=Mus musculus GN=Scn3b PE=2 SV=1	378	150	2e-43
Pmex_comp10315_c0_seq1	656	9	sp|Q8WWQ8|STAB2_HUMAN Stabilin-2 OS=Homo sapiens GN=STAB2 PE=1 SV=3	279	112	3e-26
Pmex_comp10324_c0_seq1	354	14	sp|C8YR32|LOXH1_MOUSE Lipoxygenase homology domain-containing protein 1 OS=Mus musculus GN=Loxhd1 PE=2 SV=1	435	172	2e-48
Pmex_comp10350_c1_seq1	596	2	sp|Q8JZQ0|CSF1_RAT Macrophage colony-stimulating factor 1 OS=Rattus norvegicus GN=Csf1 PE=2 SV=1	124	52.4	6e-07
Pmex_comp10394_c0_seq1	383	19	sp|Q8NEZ4|KMT2C_HUMAN Histone-lysine N-methyltransferase 2C OS=Homo sapiens GN=KMT2C PE=1 SV=3	435	172	4e-48
Pmex_comp10435_c0_seq1	250	21	sp|O42115|ARX_DANRE Aristaless-related homeobox protein OS=Danio rerio GN=arx PE=2 SV=1	125	52.8	6e-08
Pmex_comp10438_c0_seq1	583	51	sp|Q9P2N4|ATS9_HUMAN A disintegrin and metalloproteinase with thrombospondin motifs 9 OS=Homo sapiens GN=ADAMTS9 PE=1 SV=4	768	300	5e-92
Pmex_comp10440_c0_seq1	234	4	sp|Q6P1G6|F167A_MOUSE Protein FAM167A OS=Mus musculus GN=Fam167a PE=2 SV=1	152	63.2	2e-12
Pmex_comp10440_c1_seq1	387	6	sp|Q5RFZ7|F167A_DANRE Protein FAM167A OS=Danio rerio GN=fam167a PE=2 SV=1	364	144	2e-42
Pmex_comp10441_c0_seq1	332	5	sp|Q5T848|GP158_HUMAN Probable G-protein coupled receptor 158 OS=Homo sapiens GN=GPR158 PE=1 SV=1	332	132	6e-35
Pmex_comp10452_c0_seq1	758	167	sp|P31408|VATB2_BOVIN V-type proton ATPase subunit B, brain isoform OS=Bos taurus GN=ATP6V1B2 PE=1 SV=3	713	279	6e-89
Pmex_comp10452_c0_seq2	671	194	sp|P31408|VATB2_BOVIN V-type proton ATPase subunit B, brain isoform OS=Bos taurus GN=ATP6V1B2 PE=1 SV=3	753	294	2e-95
Pmex_comp10460_c0_seq1	344	67	sp|P32018|COEA1_CHICK Collagen alpha-1(XIV) chain OS=Gallus gallus GN=COL14A1 PE=1 SV=2	459	181	9e-52
Pmex_comp10482_c0_seq1	362	21	sp|Q80TF6|STAR9_MOUSE StAR-related lipid transfer protein 9 OS=Mus musculus GN=Stard9 PE=2 SV=2	285	114	3e-28
Pmex_comp10482_c0_seq2	362	27	sp|Q80TF6|STAR9_MOUSE StAR-related lipid transfer protein 9 OS=Mus musculus GN=Stard9 PE=2 SV=2	350	139	6e-37
Pmex_comp10485_c0_seq1	505	7	sp|Q5MJS3|DMP4_MOUSE Extracellular serine/threonine protein kinase FAM20C OS=Mus musculus GN=Fam20c PE=2 SV=1	410	162	1e-45
Pmex_comp10489_c0_seq1	404	146	sp|P21810|PGS1_HUMAN Biglycan OS=Homo sapiens GN=BGN PE=1 SV=2	564	221	3e-70
Pmex_comp10491_c0_seq1	385	27	sp|Q14134|TRI29_HUMAN Tripartite motif-containing protein 29 OS=Homo sapiens GN=TRIM29 PE=1 SV=2	181	74.3	9e-15
Pmex_comp10502_c0_seq1	329	17	sp|O18965|KCNH1_BOVIN Potassium voltage-gated channel subfamily H member 1 OS=Bos taurus GN=KCNH1 PE=2 SV=2	542	213	6e-64
Pmex_comp10516_c0_seq1	381	500	sp|Q13360|ZN177_HUMAN Zinc finger protein 177 OS=Homo sapiens GN=ZNF177 PE=2 SV=4	151	62.8	7e-11
Pmex_comp10526_c0_seq1	267	5	sp|Q00657|CSPG4_RAT Chondroitin sulfate proteoglycan 4 OS=Rattus norvegicus GN=Cspg4 PE=1 SV=2	168	69.3	3e-13
Pmex_comp10532_c0_seq1	295	5	sp|A0JN92|URGCP_BOVIN Up-regulator of cell proliferation OS=Bos taurus GN=URGCP PE=2 SV=2	177	72.8	2e-14
Pmex_comp10536_c0_seq1	217	7	sp|P51825|AFF1_HUMAN AF4/FMR2 family member 1 OS=Homo sapiens GN=AFF1 PE=1 SV=1	194	79.3	5e-17
Pmex_comp10542_c0_seq1	218	6	sp|P79724|HXADB_DANRE Homeobox protein Hox-A13b OS=Danio rerio GN=hoxa13b PE=2 SV=3	203	82.8	3e-19
Pmex_comp10561_c0_seq1	299	27	sp|Q3ZCN5|OTOGL_HUMAN Otogelin-like protein OS=Homo sapiens GN=OTOGL PE=2 SV=5	343	136	2e-36
Pmex_comp10567_c0_seq1	498	5	sp|A6NKG5|RTL1_HUMAN Retrotransposon-like protein 1 OS=Homo sapiens GN=RTL1 PE=2 SV=3	176	72.4	2e-13
Pmex_comp10572_c0_seq1	272	24	sp|P70126|SIA8E_MOUSE Alpha-2,8-sialyltransferase 8E OS=Mus musculus GN=St8sia5 PE=1 SV=2	243	98.2	3e-24
Pmex_comp10578_c0_seq1	333	13	sp|P30957|RYR2_RABIT Ryanodine receptor 2 OS=Oryctolagus cuniculus GN=RYR2 PE=1 SV=3	345	137	2e-36
Pmex_comp10599_c0_seq1	360	12	sp|A1A5Y0|NELL2_DANRE Protein kinase C-binding protein NELL2 OS=Danio rerio GN=nell2 PE=2 SV=1	347	138	4e-37
Pmex_comp10637_c0_seq1	205	231	sp|P34092|MYOB_DICDI Myosin IB heavy chain OS=Dictyostelium discoideum GN=myoB PE=1 SV=2	261	105	4e-26
Pmex_comp10639_c0_seq1	749	15	sp|Q74FU5|SFRB_GEOSL NADPH-Fe(3+) oxidoreductase subunit beta OS=Geobacter sulfurreducens (strain ATCC 51573 / DSM 12127 / PCA) GN=sfrB PE=1 SV=1	197	80.5	9e-16
Pmex_comp10639_c0_seq2	748	16	sp|Q74FU5|SFRB_GEOSL NADPH-Fe(3+) oxidoreductase subunit beta OS=Geobacter sulfurreducens (strain ATCC 51573 / DSM 12127 / PCA) GN=sfrB PE=1 SV=1	242	97.8	2e-21
Pmex_comp10639_c1_seq1	305	37	sp|Q46811|YGFK_ECOLI Uncharacterized protein YgfK OS=Escherichia coli (strain K12) GN=ygfK PE=3 SV=1	179	73.6	1e-14
Pmex_comp10652_c0_seq1	639	36	sp|P50284|TNR3_MOUSE Tumor necrosis factor receptor superfamily member 3 OS=Mus musculus GN=Ltbr PE=1 SV=1	229	92.8	1e-20
Pmex_comp10652_c0_seq2	707	36	sp|P50284|TNR3_MOUSE Tumor necrosis factor receptor superfamily member 3 OS=Mus musculus GN=Ltbr PE=1 SV=1	229	92.8	2e-20
Pmex_comp10653_c0_seq1	344	44	sp|Q32KH9|ARSG_CANFA Arylsulfatase G OS=Canis familiaris GN=ARSG PE=2 SV=1	402	159	2e-45
Pmex_comp10653_c1_seq1	348	7	sp|Q32KH9|ARSG_CANFA Arylsulfatase G OS=Canis familiaris GN=ARSG PE=2 SV=1	350	139	3e-38
Pmex_comp10666_c0_seq1	595	141	sp|Q5PYH5|DLG1L_DANRE Discs large homolog 1-like protein OS=Danio rerio GN=dlg1l PE=2 SV=1	702	275	2e-85
Pmex_comp10668_c0_seq1	458	37	sp|Q18PF5|RHCG1_TAKRU Ammonium transporter Rh type C 1 OS=Takifugu rubripes GN=rhcg1 PE=2 SV=1	470	185	6e-55
Pmex_comp10681_c0_seq1	205	6	sp|P97924|KALRN_RAT Kalirin OS=Rattus norvegicus GN=Kalrn PE=1 SV=3	218	88.6	3e-20
Pmex_comp10692_c0_seq1	349	154	sp|Q90953|CSPG2_CHICK Versican core protein OS=Gallus gallus GN=VCAN PE=2 SV=1	587	230	1e-68
Pmex_comp10695_c0_seq1	762	1	sp|K9JA28|INLR1_CHICK Interferon lambda receptor 1 OS=Gallus gallus GN=IFNLR1 PE=2 SV=1	121	51.2	4e-06
Pmex_comp10711_c0_seq1	1381	89	sp|P33145|CADHK_CHICK B-cadherin (Fragment) OS=Gallus gallus GN=K-CAM PE=2 SV=1	654	256	2e-75
Pmex_comp10711_c0_seq2	429	57	sp|P33145|CADHK_CHICK B-cadherin (Fragment) OS=Gallus gallus GN=K-CAM PE=2 SV=1	268	107	4e-26
Pmex_comp10739_c0_seq1	881	1	sp|P24005|ACTB_DICDI Calcium-regulated actin-bundling protein OS=Dictyostelium discoideum GN=abpB PE=1 SV=1	895	349	2e-118
Pmex_comp10761_c0_seq1	595	67	sp|Q6VTH5|RSPH1_CYPCA Radial spoke head 1 homolog OS=Cyprinus carpio GN=rsph1 PE=1 SV=1	679	266	2e-88
Pmex_comp10804_c0_seq1	219	2	sp|Q9Y6Y1|CMTA1_HUMAN Calmodulin-binding transcription activator 1 OS=Homo sapiens GN=CAMTA1 PE=1 SV=4	119	50.4	4e-07
Pmex_comp10812_c0_seq1	878	13	sp|Q1KL12|HXA3A_TAKRU Homeobox protein Hox-A3a OS=Takifugu rubripes GN=hoxa3a PE=3 SV=1	394	156	2e-42
Pmex_comp10812_c0_seq2	716	13	sp|Q1KL12|HXA3A_TAKRU Homeobox protein Hox-A3a OS=Takifugu rubripes GN=hoxa3a PE=3 SV=1	394	156	4e-43
Pmex_comp10820_c0_seq1	870	4	sp|Q50D79|UNC4_DANRE Homeobox protein unc-4 homolog OS=Danio rerio GN=uncx PE=2 SV=2	259	104	6e-24
Pmex_comp10822_c0_seq1	320	4	sp|Q9QYC5|ETBR2_RAT Prosaposin receptor GPR37L1 OS=Rattus norvegicus GN=Gpr37l1 PE=2 SV=1	129	54.3	3e-08
Pmex_comp10863_c0_seq1	835	76	sp|Q9Y5Y4|PD2R2_HUMAN Prostaglandin D2 receptor 2 OS=Homo sapiens GN=PTGDR2 PE=1 SV=3	184	75.5	3e-14
Pmex_comp10864_c0_seq1	407	1	sp|Q58DX5|NADL2_HUMAN Inactive N-acetylated-alpha-linked acidic dipeptidase-like protein 2 OS=Homo sapiens GN=NAALADL2 PE=1 SV=3	303	121	7e-31
Pmex_comp10864_c0_seq2	417	1	sp|Q58DX5|NADL2_HUMAN Inactive N-acetylated-alpha-linked acidic dipeptidase-like protein 2 OS=Homo sapiens GN=NAALADL2 PE=1 SV=3	316	126	1e-32
Pmex_comp10875_c0_seq1	243	27	sp|Q99624|S38A3_HUMAN Sodium-coupled neutral amino acid transporter 3 OS=Homo sapiens GN=SLC38A3 PE=1 SV=1	236	95.5	5e-23
Pmex_comp10880_c0_seq1	260	6	sp|Q6ZPR4|KCNT1_MOUSE Potassium channel subfamily T member 1 OS=Mus musculus GN=Kcnt1 PE=2 SV=2	421	166	2e-47
Pmex_comp10881_c0_seq1	2271	4	sp|P35054|TGBR3_PIG Transforming growth factor beta receptor type 3 OS=Sus scrofa GN=TGFBR3 PE=2 SV=1	283	113	2e-24
Pmex_comp10904_c0_seq1	222	2	sp|Q8C3F7|KLH30_MOUSE Kelch-like protein 30 OS=Mus musculus GN=Klhl30 PE=2 SV=1	117	49.7	6e-07
Pmex_comp10907_c0_seq1	1390	2	sp|Q3UVR3|TTBK2_MOUSE Tau-tubulin kinase 2 OS=Mus musculus GN=Ttbk2 PE=1 SV=1	214	87.0	1e-16
Pmex_comp10907_c1_seq1	203	2	sp|Q3UVR3|TTBK2_MOUSE Tau-tubulin kinase 2 OS=Mus musculus GN=Ttbk2 PE=1 SV=1	120	50.8	3e-07
Pmex_comp10908_c0_seq1	290	81	sp|Q6GMG5|IMDH1_DANRE Inosine-5'-monophosphate dehydrogenase 1a OS=Danio rerio GN=impdh1a PE=2 SV=1	387	153	1e-43
Pmex_comp10910_c0_seq1	465	6	sp|Q8BWS5|GRIN3_MOUSE G protein-regulated inducer of neurite outgrowth 3 OS=Mus musculus GN=Gprin3 PE=1 SV=1	171	70.5	5e-13
Pmex_comp10914_c0_seq1	1035	44	sp|Q1KKS3|PDE11_TAKRU Dual 3',5'-cyclic-AMP and -GMP phosphodiesterase 11A OS=Takifugu rubripes GN=pde11a PE=3 SV=1	194	79.3	7e-30
Pmex_comp10922_c0_seq1	329	2	sp|Q8NF91|SYNE1_HUMAN Nesprin-1 OS=Homo sapiens GN=SYNE1 PE=1 SV=4	228	92.4	8e-21
Pmex_comp10923_c0_seq1	896	12	sp|Q5VZK9|LR16A_HUMAN Leucine-rich repeat-containing protein 16A OS=Homo sapiens GN=LRRC16A PE=1 SV=1	1051	409	1e-130
Pmex_comp10928_c0_seq1	408	366	sp|Q3U962|CO5A2_MOUSE Collagen alpha-2(V) chain OS=Mus musculus GN=Col5a2 PE=1 SV=1	260	104	8e-25
Pmex_comp10936_c0_seq1	269	5	sp|P98167|SSPO_BOVIN SCO-spondin OS=Bos taurus GN=SSPO PE=2 SV=2	204	83.2	6e-18
Pmex_comp10960_c0_seq1	222	15	sp|Q5SPC5|OTOF_DANRE Otoferlin OS=Danio rerio GN=otof PE=3 SV=1	352	140	4e-38
Pmex_comp10981_c0_seq1	229	2	sp|Q6ZWR6|SYNE1_MOUSE Nesprin-1 OS=Mus musculus GN=Syne1 PE=1 SV=2	130	54.7	2e-08
Pmex_comp10985_c0_seq1	249	81	sp|Q05152|CAC1B_RABIT Voltage-dependent N-type calcium channel subunit alpha-1B OS=Oryctolagus cuniculus GN=CACNA1B PE=1 SV=1	390	154	6e-43
Pmex_comp11005_c0_seq1	209	3	sp|Q95LP5|AXDN1_MACFA Axonemal dynein light chain domain-containing protein 1 OS=Macaca fascicularis GN=AXDND1 PE=2 SV=2	144	60.1	2e-10
Pmex_comp11005_c0_seq2	210	2	sp|Q95LP5|AXDN1_MACFA Axonemal dynein light chain domain-containing protein 1 OS=Macaca fascicularis GN=AXDND1 PE=2 SV=2	112	47.8	3e-06
Pmex_comp11015_c0_seq1	856	500	sp|O15439|MRP4_HUMAN Multidrug resistance-associated protein 4 OS=Homo sapiens GN=ABCC4 PE=1 SV=3	553	217	5e-62
Pmex_comp11048_c0_seq1	558	39	sp|Q8HYQ2|CCL4_MACMU C-C motif chemokine 4 OS=Macaca mulatta GN=CCL4 PE=2 SV=1	139	58.2	3e-10
Pmex_comp11076_c0_seq1	730	2	sp|E9Q555|RN213_MOUSE E3 ubiquitin-protein ligase RNF213 OS=Mus musculus GN=Rnf213 PE=2 SV=1	490	193	1e-53
Pmex_comp11087_c0_seq1	653	6	sp|O08662|PI4KA_RAT Phosphatidylinositol 4-kinase alpha OS=Rattus norvegicus GN=Pi4ka PE=1 SV=1	811	317	2e-97
Pmex_comp11091_c0_seq1	350	110	sp|Q9Y2J0|RP3A_HUMAN Rabphilin-3A OS=Homo sapiens GN=RPH3A PE=1 SV=1	491	193	2e-57
Pmex_comp11116_c0_seq1	225	4	sp|Q91XQ0|DYH8_MOUSE Dynein heavy chain 8, axonemal OS=Mus musculus GN=Dnah8 PE=1 SV=2	296	118	2e-30
Pmex_comp11123_c0_seq1	456	7	sp|Q7TSH3|ZN516_MOUSE Zinc finger protein 516 OS=Mus musculus GN=Znf516 PE=1 SV=1	261	105	8e-25
Pmex_comp11139_c0_seq1	222	9	sp|Q9JI55|PLEC_CRIGR Plectin (Fragment) OS=Cricetulus griseus GN=PLEC PE=1 SV=1	243	98.2	2e-23
Pmex_comp11163_c0_seq1	667	2	sp|Q8VD12|Z385A_MOUSE Zinc finger protein 385A OS=Mus musculus GN=Znf385a PE=1 SV=2	207	84.3	1e-17
Pmex_comp11183_c0_seq1	775	76	sp|Q63374|NRX2A_RAT Neurexin-2 OS=Rattus norvegicus GN=Nrxn2 PE=1 SV=3	1141	444	2e-142
Pmex_comp11183_c0_seq2	382	37	sp|Q9P2S2|NRX2A_HUMAN Neurexin-2 OS=Homo sapiens GN=NRXN2 PE=2 SV=1	479	189	3e-54
Pmex_comp11188_c0_seq1	270	26	sp|Q91ZZ3|SYUB_MOUSE Beta-synuclein OS=Mus musculus GN=Sncb PE=1 SV=1	152	63.2	2e-12
Pmex_comp11190_c0_seq1	823	7	sp|Q9QZM5|ABI1_RAT Abl interactor 1 OS=Rattus norvegicus GN=Abi1 PE=1 SV=3	411	162	9e-45
Pmex_comp11215_c0_seq1	398	39	sp|P02719|SCNA_ELEEL Sodium channel protein OS=Electrophorus electricus PE=2 SV=1	185	75.9	1e-18
Pmex_comp11228_c0_seq1	333	7	sp|P03994|HPLN1_RAT Hyaluronan and proteoglycan link protein 1 OS=Rattus norvegicus GN=Hapln1 PE=1 SV=2	151	62.8	3e-11
Pmex_comp11237_c0_seq1	267	6	sp|P14282|CO8A1_RABIT Collagen alpha-1(VIII) chain OS=Oryctolagus cuniculus GN=COL8A1 PE=2 SV=1	155	64.3	1e-11
Pmex_comp11241_c0_seq1	382	3	sp|Q92791|SC65_HUMAN Synaptonemal complex protein SC65 OS=Homo sapiens GN=LEPREL4 PE=1 SV=1	146	60.8	3e-10
Pmex_comp11255_c0_seq1	390	178	sp|P22003|BMP5_HUMAN Bone morphogenetic protein 5 OS=Homo sapiens GN=BMP5 PE=2 SV=1	612	240	1e-76
Pmex_comp11262_c1_seq1	262	9	sp|P42264|GRIK3_RAT Glutamate receptor ionotropic, kainate 3 OS=Rattus norvegicus GN=Grik3 PE=1 SV=1	303	121	2e-31
Pmex_comp11264_c0_seq1	514	3	sp|Q504C1|LRIT2_DANRE Leucine-rich repeat, immunoglobulin-like domain and transmembrane domain-containing protein 2 OS=Danio rerio GN=lrit2 PE=2 SV=2	215	87.4	8e-19
Pmex_comp11273_c0_seq1	552	9	sp|P41240|CSK_HUMAN Tyrosine-protein kinase CSK OS=Homo sapiens GN=CSK PE=1 SV=1	125	52.8	3e-07
Pmex_comp11276_c0_seq1	1016	5	sp|P07516|PPR1B_BOVIN Protein phosphatase 1 regulatory subunit 1B OS=Bos taurus GN=PPP1R1B PE=1 SV=1	214	87.0	7e-19
Pmex_comp11282_c0_seq1	1954	5	sp|Q9Y3S1|WNK2_HUMAN Serine/threonine-protein kinase WNK2 OS=Homo sapiens GN=WNK2 PE=1 SV=4	454	179	2e-45
Pmex_comp11285_c0_seq1	413	6	sp|Q9EPQ0|NCKX3_RAT Sodium/potassium/calcium exchanger 3 (Fragment) OS=Rattus norvegicus GN=Slc24a3 PE=2 SV=1	199	81.3	5e-17
Pmex_comp11285_c1_seq1	219	39	sp|Q9EPQ0|NCKX3_RAT Sodium/potassium/calcium exchanger 3 (Fragment) OS=Rattus norvegicus GN=Slc24a3 PE=2 SV=1	361	143	2e-40
Pmex_comp11311_c0_seq1	355	23	sp|P79724|HXADB_DANRE Homeobox protein Hox-A13b OS=Danio rerio GN=hoxa13b PE=2 SV=3	467	184	6e-57
Pmex_comp11311_c0_seq2	367	23	sp|Q1KKZ6|HXADB_TAKRU Homeobox protein Hox-A13b OS=Takifugu rubripes GN=hoxa13b PE=3 SV=1	460	181	7e-56
Pmex_comp11312_c0_seq1	435	4	sp|Q3U3V8|XRRA1_MOUSE X-ray radiation resistance-associated protein 1 OS=Mus musculus GN=Xrra1 PE=2 SV=1	168	69.3	9e-13
Pmex_comp11315_c0_seq1	514	500	sp|Q3YX77|PNP_SHISS Polyribonucleotide nucleotidyltransferase OS=Shigella sonnei (strain Ss046) GN=pnp PE=3 SV=2	864	337	1e-110
Pmex_comp11329_c0_seq1	345	13	sp|B0LPN4|RYR2_RAT Ryanodine receptor 2 OS=Rattus norvegicus GN=Ryr2 PE=1 SV=2	441	174	4e-49
Pmex_comp11348_c0_seq1	203	12	sp|A2AGL3|RYR3_MOUSE Ryanodine receptor 3 OS=Mus musculus GN=Ryr3 PE=1 SV=1	175	72.0	2e-14
Pmex_comp11353_c0_seq1	229	8	sp|O43614|OX2R_HUMAN Orexin receptor type 2 OS=Homo sapiens GN=HCRTR2 PE=1 SV=2	216	87.8	2e-20
Pmex_comp11373_c0_seq1	372	20	sp|Q9P2N4|ATS9_HUMAN A disintegrin and metalloproteinase with thrombospondin motifs 9 OS=Homo sapiens GN=ADAMTS9 PE=1 SV=4	275	110	6e-27
Pmex_comp11402_c0_seq1	429	61	sp|P59511|ATS20_MOUSE A disintegrin and metalloproteinase with thrombospondin motifs 20 OS=Mus musculus GN=Adamts20 PE=2 SV=2	574	225	1e-66
Pmex_comp11424_c0_seq1	208	4	sp|O19112|CILP1_PIG Cartilage intermediate layer protein 1 (Fragment) OS=Sus scrofa GN=CILP PE=1 SV=1	323	129	4e-35
Pmex_comp11433_c0_seq1	224	13	sp|P0CT40|TF29_SCHPO Transposon Tf2-9 polyprotein OS=Schizosaccharomyces pombe (strain 972 / ATCC 24843) GN=Tf2-9 PE=3 SV=1	171	70.5	6e-14
Pmex_comp11434_c0_seq1	253	6	sp|Q96BY6|DOC10_HUMAN Dedicator of cytokinesis protein 10 OS=Homo sapiens GN=DOCK10 PE=1 SV=3	279	112	4e-28
Pmex_comp11434_c1_seq1	278	6	sp|Q8BZN6|DOC10_MOUSE Dedicator of cytokinesis protein 10 OS=Mus musculus GN=Dock10 PE=1 SV=3	353	140	7e-38
Pmex_comp11437_c0_seq1	266	2	sp|Q8WXH0|SYNE2_HUMAN Nesprin-2 OS=Homo sapiens GN=SYNE2 PE=1 SV=3	140	58.5	1e-09
Pmex_comp11447_c1_seq1	560	7	sp|Q9HBL0|TENS1_HUMAN Tensin-1 OS=Homo sapiens GN=TNS1 PE=1 SV=2	341	135	7e-35
Pmex_comp11461_c0_seq1	524	3	sp|Q96Q04|LMTK3_HUMAN Serine/threonine-protein kinase LMTK3 OS=Homo sapiens GN=LMTK3 PE=2 SV=2	134	56.2	3e-08
Pmex_comp11471_c0_seq1	254	1	sp|P14222|PERF_HUMAN Perforin-1 OS=Homo sapiens GN=PRF1 PE=1 SV=1	110	47.0	6e-06
Pmex_comp11487_c1_seq1	555	213	sp|P79365|GTR1_SHEEP Solute carrier family 2, facilitated glucose transporter member 1 (Fragment) OS=Ovis aries GN=SLC2A1 PE=2 SV=1	713	279	2e-91
Pmex_comp11492_c0_seq1	683	13	sp|Q8TDY8|IGDC4_HUMAN Immunoglobulin superfamily DCC subclass member 4 OS=Homo sapiens GN=IGDCC4 PE=1 SV=1	193	79.0	3e-15
Pmex_comp11493_c0_seq1	729	6	sp|Q6N021|TET2_HUMAN Methylcytosine dioxygenase TET2 OS=Homo sapiens GN=TET2 PE=1 SV=3	378	150	5e-39
Pmex_comp11494_c0_seq1	266	1	sp|Q8BV66|IFI44_MOUSE Interferon-induced protein 44 OS=Mus musculus GN=Ifi44 PE=2 SV=1	121	51.2	2e-07
Pmex_comp11494_c1_seq1	268	3	sp|Q9BDB7|IF44L_MOUSE Interferon-induced protein 44-like OS=Mus musculus GN=Ifi44l PE=2 SV=2	121	51.2	2e-07
Pmex_comp11517_c0_seq1	246	12	sp|P18861|CXG1_CHICK Gap junction gamma-1 protein OS=Gallus gallus GN=GJC1 PE=2 SV=1	189	77.4	9e-17
Pmex_comp11517_c1_seq1	478	106	sp|A4GG66|CXG1_RAT Gap junction gamma-1 protein OS=Rattus norvegicus GN=Gjc1 PE=2 SV=1	402	159	1e-45
Pmex_comp11561_c0_seq1	212	6	sp|A2AJ76|HMCN2_MOUSE Hemicentin-2 OS=Mus musculus GN=Hmcn2 PE=2 SV=1	143	59.7	3e-10
Pmex_comp11563_c0_seq1	266	24	sp|Q9UHC6|CNTP2_HUMAN Contactin-associated protein-like 2 OS=Homo sapiens GN=CNTNAP2 PE=1 SV=1	371	147	2e-40
Pmex_comp11563_c1_seq1	218	36	sp|Q9CPW0|CNTP2_MOUSE Contactin-associated protein-like 2 OS=Mus musculus GN=Cntnap2 PE=1 SV=2	325	129	1e-34
Pmex_comp11572_c0_seq1	676	20	sp|Q7Z7M1|GP144_HUMAN Probable G-protein coupled receptor 144 OS=Homo sapiens GN=GPR144 PE=2 SV=1	185	75.9	3e-14
Pmex_comp11573_c0_seq1	267	29	sp|A2AJ77|PRD12_MOUSE PR domain zinc finger protein 12 OS=Mus musculus GN=Prdm12 PE=3 SV=1	365	145	1e-41
Pmex_comp11573_c0_seq2	297	29	sp|A2AJ77|PRD12_MOUSE PR domain zinc finger protein 12 OS=Mus musculus GN=Prdm12 PE=3 SV=1	337	134	2e-37
Pmex_comp11578_c0_seq1	264	4	sp|Q5SPC5|OTOF_DANRE Otoferlin OS=Danio rerio GN=otof PE=3 SV=1	171	70.5	1e-13
Pmex_comp11588_c0_seq1	365	9	sp|Q8NCM8|DYHC2_HUMAN Cytoplasmic dynein 2 heavy chain 1 OS=Homo sapiens GN=DYNC2H1 PE=1 SV=4	363	144	1e-38
Pmex_comp11588_c1_seq1	202	4	sp|Q8NCM8|DYHC2_HUMAN Cytoplasmic dynein 2 heavy chain 1 OS=Homo sapiens GN=DYNC2H1 PE=1 SV=4	212	86.3	2e-19
Pmex_comp11609_c0_seq1	212	1	sp|P34329|PDIA4_CAEEL Probable protein disulfide-isomerase A4 OS=Caenorhabditis elegans GN=C14B9.2 PE=3 SV=2	122	51.6	1e-07
Pmex_comp11643_c0_seq1	270	2	sp|Q9H2S9|IKZF4_HUMAN Zinc finger protein Eos OS=Homo sapiens GN=IKZF4 PE=1 SV=2	122	51.6	2e-07
Pmex_comp11681_c0_seq1	350	8	sp|P41180|CASR_HUMAN Extracellular calcium-sensing receptor OS=Homo sapiens GN=CASR PE=1 SV=2	229	92.8	5e-21
Pmex_comp11681_c1_seq1	210	6	sp|O70410|V2R1_MOUSE Vomeronasal type-2 receptor 1 OS=Mus musculus GN=Vmn2r1 PE=1 SV=1	142	59.3	3e-10
Pmex_comp11683_c0_seq1	541	27	sp|Q96NR8|RDH12_HUMAN Retinol dehydrogenase 12 OS=Homo sapiens GN=RDH12 PE=1 SV=3	356	141	3e-39
Pmex_comp11703_c0_seq1	816	101	sp|O15354|GPR37_HUMAN Prosaposin receptor GPR37 OS=Homo sapiens GN=GPR37 PE=1 SV=2	1092	425	4e-144
Pmex_comp11706_c0_seq1	382	5	sp|Q9JJN2|ZFHX4_MOUSE Zinc finger homeobox protein 4 OS=Mus musculus GN=Zfhx4 PE=1 SV=1	246	99.4	5e-23
Pmex_comp11708_c0_seq1	492	247	sp|Q6V0I7|FAT4_HUMAN Protocadherin Fat 4 OS=Homo sapiens GN=FAT4 PE=1 SV=2	726	284	2e-86
Pmex_comp11722_c0_seq1	235	5	sp|D3ZHV2|MACF1_RAT Microtubule-actin cross-linking factor 1 OS=Rattus norvegicus GN=Macf1 PE=1 SV=1	190	77.8	3e-16
Pmex_comp11724_c0_seq1	234	7	sp|P16700|CYSP_ECOLI Thiosulfate-binding protein OS=Escherichia coli (strain K12) GN=cysP PE=1 SV=1	406	160	5e-48
Pmex_comp11724_c1_seq1	211	5	sp|P41031|CYSP_SALTY Thiosulfate-binding protein OS=Salmonella typhimurium (strain LT2 / SGSC1412 / ATCC 700720) GN=cysP PE=3 SV=2	266	107	6e-28
Pmex_comp11734_c0_seq1	215	41	sp|Q4G075|ILEUA_RAT Leukocyte elastase inhibitor A OS=Rattus norvegicus GN=Serpinb1a PE=2 SV=1	167	68.9	6e-14
Pmex_comp11767_c0_seq1	275	10	sp|P0ABC7|HFLK_ECOLI Modulator of FtsH protease HflK OS=Escherichia coli (strain K12) GN=hflK PE=1 SV=1	454	179	4e-54
Pmex_comp11784_c0_seq1	547	4	sp|Q7TNC6|KI26B_MOUSE Kinesin-like protein KIF26B OS=Mus musculus GN=Kif26b PE=1 SV=3	305	122	4e-34
Pmex_comp11804_c0_seq1	351	133	sp|Q6Q7X9|KLH31_DANRE Kelch-like protein 31 OS=Danio rerio GN=klhl31 PE=2 SV=1	488	192	3e-57
Pmex_comp11813_c0_seq1	363	27	sp|Q3S8M4|ELOV4_MACMU Elongation of very long chain fatty acids protein 4 OS=Macaca mulatta GN=ELOVL4 PE=3 SV=1	308	123	3e-33
Pmex_comp11814_c0_seq1	339	10	sp|Q9NYI0|PSD3_HUMAN PH and SEC7 domain-containing protein 3 OS=Homo sapiens GN=PSD3 PE=1 SV=2	255	102	1e-24
Pmex_comp11827_c0_seq1	1887	51	sp|Q8N159|NAGS_HUMAN N-acetylglutamate synthase, mitochondrial OS=Homo sapiens GN=NAGS PE=1 SV=1	1206	469	7e-157
Pmex_comp11849_c0_seq1	253	3	sp|Q63796|M3K12_RAT Mitogen-activated protein kinase kinase kinase 12 OS=Rattus norvegicus GN=Map3k12 PE=1 SV=1	148	61.6	8e-11
Pmex_comp11874_c0_seq1	915	16	sp|Q8BI06|CEMIP_MOUSE Cell migration-inducing and hyaluronan-binding protein OS=Mus musculus GN=Cemip PE=1 SV=4	863	337	4e-104
Pmex_comp11879_c0_seq1	395	4	sp|Q9C0I9|LRC27_HUMAN Leucine-rich repeat-containing protein 27 OS=Homo sapiens GN=LRRC27 PE=2 SV=2	212	86.3	6e-19
Pmex_comp11879_c0_seq2	385	12	sp|Q9C0I9|LRC27_HUMAN Leucine-rich repeat-containing protein 27 OS=Homo sapiens GN=LRRC27 PE=2 SV=2	209	85.1	1e-18
Pmex_comp11885_c0_seq1	212	15	sp|A9Z1Z3|FR1L4_HUMAN Fer-1-like protein 4 OS=Homo sapiens GN=FER1L4 PE=2 SV=1	216	87.8	6e-20
Pmex_comp11934_c0_seq1	1490	1	sp|Q6GZT3|043R_FRG3G Uncharacterized protein 043R OS=Frog virus 3 (isolate Goorha) GN=FV3-043R PE=4 SV=1	128	53.9	3e-07
Pmex_comp11946_c0_seq1	201	236	sp|P13942|COBA2_HUMAN Collagen alpha-2(XI) chain OS=Homo sapiens GN=COL11A2 PE=1 SV=5	221	89.7	1e-20
Pmex_comp11971_c0_seq1	518	5	sp|A1A5K6|TBC24_XENLA TBC1 domain family member 24 OS=Xenopus laevis GN=tbc1d24 PE=2 SV=1	455	179	6e-52
Pmex_comp11988_c0_seq1	457	237	sp|Q6PIF6|MYO7B_HUMAN Unconventional myosin-VIIb OS=Homo sapiens GN=MYO7B PE=1 SV=2	500	197	1e-56
Pmex_comp11988_c1_seq1	235	234	sp|Q28970|MYO7A_PIG Unconventional myosin-VIIa (Fragment) OS=Sus scrofa GN=MYO7A PE=2 SV=1	322	128	5e-35
Pmex_comp11993_c0_seq1	1661	56	sp|P10394|POL4_DROME Retrovirus-related Pol polyprotein from transposon 412 OS=Drosophila melanogaster GN=POL PE=3 SV=1	490	193	9e-51
Pmex_comp12005_c0_seq1	254	36	sp|Q96RW7|HMCN1_HUMAN Hemicentin-1 OS=Homo sapiens GN=HMCN1 PE=1 SV=2	256	103	6e-25
Pmex_comp12012_c0_seq1	259	255	sp|Q96JQ0|PCD16_HUMAN Protocadherin-16 OS=Homo sapiens GN=DCHS1 PE=1 SV=1	249	100	5e-24
Pmex_comp12015_c1_seq1	361	23	sp|Q7TQ07|DPOLN_MOUSE DNA polymerase nu OS=Mus musculus GN=Poln PE=2 SV=2	267	107	4e-26
Pmex_comp12018_c0_seq1	206	5	sp|Q9P2N4|ATS9_HUMAN A disintegrin and metalloproteinase with thrombospondin motifs 9 OS=Homo sapiens GN=ADAMTS9 PE=1 SV=4	251	101	1e-24
Pmex_comp12018_c1_seq1	582	55	sp|P59511|ATS20_MOUSE A disintegrin and metalloproteinase with thrombospondin motifs 20 OS=Mus musculus GN=Adamts20 PE=2 SV=2	839	327	1e-101
Pmex_comp12027_c0_seq1	241	7	sp|O46470|RGS7_BOVIN Regulator of G-protein signaling 7 OS=Bos taurus GN=RGS7 PE=1 SV=1	402	159	2e-46
Pmex_comp12075_c0_seq1	460	7	sp|B3DFV0|LYRM9_DANRE LYR motif-containing protein 9 OS=Danio rerio GN=lyrm9 PE=3 SV=1	162	67.0	6e-25
Pmex_comp12075_c0_seq2	351	7	sp|B3DFV0|LYRM9_DANRE LYR motif-containing protein 9 OS=Danio rerio GN=lyrm9 PE=3 SV=1	319	127	2e-37
Pmex_comp12084_c0_seq1	257	31	sp|O95342|ABCBB_HUMAN Bile salt export pump OS=Homo sapiens GN=ABCB11 PE=1 SV=2	261	105	9e-26
Pmex_comp12092_c0_seq1	308	6	sp|P43114|PE2R4_RAT Prostaglandin E2 receptor EP4 subtype OS=Rattus norvegicus GN=Ptger4 PE=2 SV=1	117	49.7	1e-06
Pmex_comp12101_c0_seq1	238	84	sp|P31016|DLG4_RAT Disks large homolog 4 OS=Rattus norvegicus GN=Dlg4 PE=1 SV=1	364	144	3e-40
Pmex_comp12106_c0_seq1	563	14	sp|Q13224|NMDE2_HUMAN Glutamate receptor ionotropic, NMDA 2B OS=Homo sapiens GN=GRIN2B PE=1 SV=3	782	305	1e-94
Pmex_comp12118_c0_seq1	211	12	sp|Q642M9|DHDH_DANRE Trans-1,2-dihydrobenzene-1,2-diol dehydrogenase OS=Danio rerio GN=dhdh PE=2 SV=2	231	93.6	4e-23
Pmex_comp12155_c0_seq1	312	140	sp|Q98880|ACHA_DANRE Acetylcholine receptor subunit alpha OS=Danio rerio GN=chrna1 PE=2 SV=1	539	212	4e-66
Pmex_comp12158_c0_seq1	500	111	sp|O42101|NR5A2_CHICK Nuclear receptor subfamily 5 group A member 2 OS=Gallus gallus GN=NR5A2 PE=2 SV=1	416	164	8e-47
Pmex_comp12181_c0_seq1	219	12	sp|P09951|SYN1_RAT Synapsin-1 OS=Rattus norvegicus GN=Syn1 PE=1 SV=3	281	112	5e-29
Pmex_comp12220_c0_seq1	567	13	sp|O60602|TLR5_HUMAN Toll-like receptor 5 OS=Homo sapiens GN=TLR5 PE=1 SV=4	120	50.8	2e-06
Pmex_comp12222_c0_seq1	314	9	sp|Q6GLR7|CAPS1_XENLA Calcium-dependent secretion activator 1 OS=Xenopus laevis GN=cadps PE=2 SV=1	348	138	4e-37
Pmex_comp12247_c0_seq1	321	33	sp|Q92828|COR2A_HUMAN Coronin-2A OS=Homo sapiens GN=CORO2A PE=2 SV=2	426	168	4e-49
Pmex_comp12269_c0_seq1	233	10	sp|Q9UJD0|RIMS3_HUMAN Regulating synaptic membrane exocytosis protein 3 OS=Homo sapiens GN=RIMS3 PE=1 SV=1	235	95.1	1e-23
Pmex_comp12295_c0_seq1	1382	98	sp|Q91Z69|SRGP1_MOUSE SLIT-ROBO Rho GTPase-activating protein 1 OS=Mus musculus GN=Srgap1 PE=1 SV=2	1542	598	0.0
Pmex_comp12295_c1_seq1	249	11	sp|Q7Z6B7|SRGP1_HUMAN SLIT-ROBO Rho GTPase-activating protein 1 OS=Homo sapiens GN=SRGAP1 PE=1 SV=1	390	154	3e-43
Pmex_comp12297_c0_seq1	811	16	sp|Q9D952|EVPL_MOUSE Envoplakin OS=Mus musculus GN=Evpl PE=2 SV=3	621	243	6e-71
Pmex_comp12297_c1_seq1	312	3	sp|Q92817|EVPL_HUMAN Envoplakin OS=Homo sapiens GN=EVPL PE=1 SV=3	156	64.7	2e-11
Pmex_comp12301_c0_seq1	249	13	sp|P55879|GLI2_CHICK Zinc finger protein GLI2 (Fragment) OS=Gallus gallus GN=GLI2 PE=2 SV=1	223	90.5	6e-21
Pmex_comp12301_c0_seq2	314	14	sp|Q0VGT2|GLI2_MOUSE Zinc finger protein GLI2 OS=Mus musculus GN=Gli2 PE=1 SV=2	287	115	7e-29
Pmex_comp12319_c0_seq1	299	25	sp|Q99N32|KLOTB_MOUSE Beta-klotho OS=Mus musculus GN=Klb PE=1 SV=1	267	107	2e-26
Pmex_comp12319_c0_seq2	298	25	sp|Q99N32|KLOTB_MOUSE Beta-klotho OS=Mus musculus GN=Klb PE=1 SV=1	325	129	3e-34
Pmex_comp12320_c0_seq1	255	3	sp|O95936|EOMES_HUMAN Eomesodermin homolog OS=Homo sapiens GN=EOMES PE=1 SV=3	186	76.3	6e-16
Pmex_comp12334_c0_seq1	209	2	sp|Q8NEY1|NAV1_HUMAN Neuron navigator 1 OS=Homo sapiens GN=NAV1 PE=1 SV=2	149	62.0	5e-11
Pmex_comp12339_c0_seq1	733	11	sp|Q6UVK1|CSPG4_HUMAN Chondroitin sulfate proteoglycan 4 OS=Homo sapiens GN=CSPG4 PE=1 SV=2	347	138	8e-35
Pmex_comp12346_c0_seq1	205	25	sp|Q9JLF6|TGM1_MOUSE Protein-glutamine gamma-glutamyltransferase K OS=Mus musculus GN=Tgm1 PE=1 SV=2	204	83.2	2e-18
Pmex_comp12371_c0_seq1	283	3	sp|P08548|LIN1_NYCCO LINE-1 reverse transcriptase homolog OS=Nycticebus coucang PE=3 SV=1	178	73.2	1e-14
Pmex_comp12373_c0_seq1	261	71	sp|O60494|CUBN_HUMAN Cubilin OS=Homo sapiens GN=CUBN PE=1 SV=5	328	130	2e-34
Pmex_comp12402_c0_seq1	227	2	sp|Q8VHI6|WASF3_MOUSE Wiskott-Aldrich syndrome protein family member 3 OS=Mus musculus GN=Wasf3 PE=2 SV=1	203	82.8	1e-18
Pmex_comp12417_c0_seq1	317	69	sp|P19224|UD16_HUMAN UDP-glucuronosyltransferase 1-6 OS=Homo sapiens GN=UGT1A6 PE=1 SV=2	205	83.6	2e-18
Pmex_comp12423_c1_seq1	868	48	sp|Q9WVQ1|MAGI2_MOUSE Membrane-associated guanylate kinase, WW and PDZ domain-containing protein 2 OS=Mus musculus GN=Magi2 PE=1 SV=2	884	345	2e-107
Pmex_comp12438_c0_seq1	207	121	sp|P01768|HV307_HUMAN Ig heavy chain V-III region CAM OS=Homo sapiens PE=1 SV=1	233	94.4	1e-24
Pmex_comp12443_c0_seq1	420	2	sp|Q5M8T2|S35D3_HUMAN Solute carrier family 35 member D3 OS=Homo sapiens GN=SLC35D3 PE=2 SV=1	365	145	2e-40
Pmex_comp12458_c0_seq1	337	9	sp|Q503Q1|MIEAP_DANRE Mitochondria-eating protein OS=Danio rerio GN=spata18 PE=2 SV=2	410	162	7e-47
Pmex_comp12463_c0_seq1	397	1	sp|P14381|YTX2_XENLA Transposon TX1 uncharacterized 149 kDa protein OS=Xenopus laevis PE=3 SV=1	156	64.7	3e-11
Pmex_comp12470_c0_seq1	369	6	sp|O14830|PPE2_HUMAN Serine/threonine-protein phosphatase with EF-hands 2 OS=Homo sapiens GN=PPEF2 PE=1 SV=2	297	119	3e-30
Pmex_comp12528_c0_seq1	213	3	sp|P11369|LORF2_MOUSE LINE-1 retrotransposable element ORF2 protein OS=Mus musculus GN=Pol PE=1 SV=2	135	56.6	3e-09
Pmex_comp12562_c0_seq1	240	55	sp|P12390|ACHB2_RAT Neuronal acetylcholine receptor subunit beta-2 OS=Rattus norvegicus GN=Chrnb2 PE=2 SV=2	252	101	3e-25
Pmex_comp12565_c0_seq1	736	83	sp|P42931|HSP30_ONCTS Heat shock protein 30 OS=Oncorhynchus tshawytscha GN=hsp30 PE=2 SV=1	584	229	2e-73
Pmex_comp12580_c0_seq1	479	4	sp|Q1LXZ9|SKR1B_DANRE SKI family transcriptional corepressor 1 homolog-B OS=Danio rerio GN=skor1b PE=2 SV=1	336	134	4e-35
Pmex_comp12584_c1_seq1	760	210	sp|P84787|VSP2_PROEL Thrombin-like enzyme elegaxobin-2 OS=Protobothrops elegans PE=1 SV=1	173	71.2	1e-13
Pmex_comp12594_c0_seq1	843	32	sp|P17124|HRH2_CANFA Histamine H2 receptor OS=Canis familiaris GN=HRH2 PE=1 SV=1	167	68.9	5e-12
Pmex_comp12608_c1_seq1	225	46	sp|A2T7M0|SCND1_PONPY SCAN domain-containing protein 1 OS=Pongo pygmaeus GN=SCAND1 PE=3 SV=1	139	58.2	9e-11
Pmex_comp12613_c0_seq1	220	20	sp|Q99P47|CNTP4_MOUSE Contactin-associated protein-like 4 OS=Mus musculus GN=Cntnap4 PE=1 SV=2	195	79.7	4e-17
Pmex_comp12614_c0_seq1	338	13	sp|Q6ZQ38|CAND1_MOUSE Cullin-associated NEDD8-dissociated protein 1 OS=Mus musculus GN=Cand1 PE=2 SV=2	218	88.6	1e-19
Pmex_comp12614_c1_seq1	319	12	sp|P97536|CAND1_RAT Cullin-associated NEDD8-dissociated protein 1 OS=Rattus norvegicus GN=Cand1 PE=1 SV=1	286	114	8e-29
Pmex_comp12656_c0_seq1	245	72	sp|Q498S8|FZD8_RAT Frizzled-8 OS=Rattus norvegicus GN=Fzd8 PE=2 SV=1	157	65.1	4e-12
Pmex_comp12679_c0_seq1	288	9	sp|Q92954|PRG4_HUMAN Proteoglycan 4 OS=Homo sapiens GN=PRG4 PE=1 SV=2	190	77.8	4e-16
Pmex_comp12679_c0_seq2	288	9	sp|Q92954|PRG4_HUMAN Proteoglycan 4 OS=Homo sapiens GN=PRG4 PE=1 SV=2	184	75.5	2e-15
Pmex_comp12690_c0_seq1	350	124	sp|Q5RAC4|SLIK1_PONAB SLIT and NTRK-like protein 1 OS=Pongo abelii GN=SLITRK1 PE=2 SV=1	528	207	1e-62
Pmex_comp12691_c0_seq1	393	10	sp|Q9NYA1|SPHK1_HUMAN Sphingosine kinase 1 OS=Homo sapiens GN=SPHK1 PE=1 SV=1	307	122	2e-32
Pmex_comp12711_c0_seq1	267	5	sp|Q98989|STXA_SYNHO Stonustoxin subunit alpha OS=Synanceia horrida PE=1 SV=3	177	72.8	1e-14
Pmex_comp12719_c0_seq1	724	2	sp|Q5XIY8|PAXI1_DANRE PAX-interacting protein 1 OS=Danio rerio GN=paxip1 PE=2 SV=1	128	53.9	5e-07
Pmex_comp12744_c0_seq1	540	3	sp|Q91453|STXB_SYNHO Stonustoxin subunit beta OS=Synanceia horrida PE=1 SV=3	186	76.3	8e-15
Pmex_comp12773_c0_seq1	411	36	sp|A7MB16|EIF3B_BOVIN Eukaryotic translation initiation factor 3 subunit B OS=Bos taurus GN=EIF3B PE=2 SV=1	171	70.5	3e-13
Pmex_comp12776_c1_seq1	286	87	sp|Q08830|FGL1_HUMAN Fibrinogen-like protein 1 OS=Homo sapiens GN=FGL1 PE=1 SV=3	260	104	9e-27
Pmex_comp12780_c0_seq1	347	4	sp|Q1LV19|SPKAP_DANRE A-kinase anchor protein SPHKAP OS=Danio rerio GN=sphkap PE=3 SV=1	219	89.0	1e-19
Pmex_comp12780_c0_seq2	224	4	sp|Q1LV19|SPKAP_DANRE A-kinase anchor protein SPHKAP OS=Danio rerio GN=sphkap PE=3 SV=1	152	63.2	2e-11
Pmex_comp12791_c0_seq2	994	46	sp|Q96PS8|AQP10_HUMAN Aquaporin-10 OS=Homo sapiens GN=AQP10 PE=2 SV=2	532	209	3e-63
Pmex_comp12800_c0_seq1	208	28	sp|Q641F3|COLA1_XENLA Collagen alpha-1(XXI) chain OS=Xenopus laevis GN=col21a1 PE=2 SV=1	204	83.2	2e-18
Pmex_comp12814_c1_seq1	292	4	sp|O43194|GPR39_HUMAN G-protein coupled receptor 39 OS=Homo sapiens GN=GPR39 PE=1 SV=1	198	80.9	1e-17
Pmex_comp12838_c0_seq1	423	385	sp|Q3Z4S6|HTPG_SHISS Chaperone protein HtpG OS=Shigella sonnei (strain Ss046) GN=htpG PE=3 SV=1	768	300	9e-98
Pmex_comp12848_c0_seq1	444	427	sp|Q6AA77|OTC_PROAC Ornithine carbamoyltransferase OS=Propionibacterium acnes (strain KPA171202 / DSM 16379) GN=argF PE=3 SV=1	283	113	4e-29
Pmex_comp12869_c0_seq1	857	24	sp|Q8K3K9|GIMA4_RAT GTPase IMAP family member 4 OS=Rattus norvegicus GN=Gimap4 PE=2 SV=1	391	155	5e-43
Pmex_comp12897_c0_seq1	252	2	sp|P10978|POLX_TOBAC Retrovirus-related Pol polyprotein from transposon TNT 1-94 OS=Nicotiana tabacum PE=2 SV=1	211	85.9	4e-19
Pmex_comp12899_c0_seq1	322	2	sp|Q2KJY2|KI26B_HUMAN Kinesin-like protein KIF26B OS=Homo sapiens GN=KIF26B PE=2 SV=1	116	49.3	2e-06
Pmex_comp12912_c0_seq1	267	42	sp|P10950|ASMT_BOVIN Acetylserotonin O-methyltransferase OS=Bos taurus GN=ASMT PE=1 SV=2	322	128	2e-35
Pmex_comp12912_c1_seq1	266	11	sp|Q92056|ASMT_CHICK Acetylserotonin O-methyltransferase OS=Gallus gallus GN=ASMT PE=2 SV=1	301	120	2e-32
Pmex_comp12913_c0_seq1	325	5	sp|Q9UPN3|MACF1_HUMAN Microtubule-actin cross-linking factor 1, isoforms 1/2/3/5 OS=Homo sapiens GN=MACF1 PE=1 SV=4	236	95.5	6e-22
Pmex_comp12918_c0_seq1	295	7	sp|Q5SZK8|FREM2_HUMAN FRAS1-related extracellular matrix protein 2 OS=Homo sapiens GN=FREM2 PE=1 SV=2	369	146	7e-40
Pmex_comp12948_c0_seq1	242	78	sp|Q9JM47|CSEN_RAT Calsenilin OS=Rattus norvegicus GN=Kcnip3 PE=1 SV=1	376	149	2e-44
Pmex_comp12948_c1_seq1	270	84	sp|Q17QD9|CSEN_BOVIN Calsenilin OS=Bos taurus GN=KCNIP3 PE=2 SV=1	333	132	8e-38
Pmex_comp12951_c0_seq1	225	3	sp|Q86YT5|S13A5_HUMAN Solute carrier family 13 member 5 OS=Homo sapiens GN=SLC13A5 PE=1 SV=1	126	53.1	4e-08
Pmex_comp12983_c0_seq1	252	1	sp|P14381|YTX2_XENLA Transposon TX1 uncharacterized 149 kDa protein OS=Xenopus laevis PE=3 SV=1	117	49.7	1e-06
Pmex_comp12990_c0_seq1	299	2	sp|C9JLR9|CK095_HUMAN Uncharacterized protein C11orf95 OS=Homo sapiens GN=C11orf95 PE=2 SV=1	243	98.2	2e-23
Pmex_comp12997_c0_seq1	397	9	sp|P28826|MEP1B_RAT Meprin A subunit beta OS=Rattus norvegicus GN=Mep1b PE=1 SV=3	226	91.7	1e-20
Pmex_comp13013_c0_seq1	307	6	sp|Q9HCE3|ZN532_HUMAN Zinc finger protein 532 OS=Homo sapiens GN=ZNF532 PE=1 SV=2	274	110	3e-27
Pmex_comp13013_c1_seq1	444	500	sp|Q9HCE3|ZN532_HUMAN Zinc finger protein 532 OS=Homo sapiens GN=ZNF532 PE=1 SV=2	695	272	9e-84
Pmex_comp13016_c0_seq1	293	100	sp|O14460|EF2_SCHPO Elongation factor 2 OS=Schizosaccharomyces pombe (strain 972 / ATCC 24843) GN=eft201 PE=1 SV=2	373	148	6e-41
Pmex_comp13017_c0_seq1	663	1	sp|Q7TSA3|BTLA_MOUSE B- and T-lymphocyte attenuator OS=Mus musculus GN=Btla PE=1 SV=2	134	56.2	4e-08
Pmex_comp13019_c0_seq1	594	38	sp|O95907|MOT3_HUMAN Monocarboxylate transporter 3 OS=Homo sapiens GN=SLC16A8 PE=2 SV=1	260	104	9e-25
Pmex_comp13031_c0_seq1	424	6	sp|Q9BUH8|BEGIN_HUMAN Brain-enriched guanylate kinase-associated protein OS=Homo sapiens GN=BEGAIN PE=1 SV=1	347	138	2e-37
Pmex_comp13033_c0_seq1	797	13	sp|Q9DE25|FXC1A_DANRE Forkhead box C1-A OS=Danio rerio GN=foxc1a PE=2 SV=1	858	335	8e-111
Pmex_comp13040_c0_seq1	210	1	sp|Q9JKY5|HIP1R_MOUSE Huntingtin-interacting protein 1-related protein OS=Mus musculus GN=Hip1r PE=1 SV=2	115	48.9	1e-06
Pmex_comp13062_c0_seq1	364	1	sp|Q6P995|F171B_HUMAN Protein FAM171B OS=Homo sapiens GN=FAM171B PE=2 SV=3	115	48.9	3e-06
Pmex_comp13104_c0_seq1	1213	20	sp|Q8NHV1|GIMA7_HUMAN GTPase IMAP family member 7 OS=Homo sapiens GN=GIMAP7 PE=1 SV=1	277	111	2e-26
Pmex_comp13107_c0_seq1	643	3	sp|Q63734|KCNC4_RAT Potassium voltage-gated channel subfamily C member 4 OS=Rattus norvegicus GN=Kcnc4 PE=1 SV=1	245	99.0	3e-22
Pmex_comp13112_c0_seq1	713	3	sp|Q5M889|APOF_RAT Apolipoprotein F OS=Rattus norvegicus GN=Apof PE=2 SV=1	177	72.8	7e-14
Pmex_comp13120_c1_seq1	379	13	sp|Q28705|KCNE1_RABIT Potassium voltage-gated channel subfamily E member 1 OS=Oryctolagus cuniculus GN=KCNE1 PE=3 SV=1	157	65.1	9e-13
Pmex_comp13121_c0_seq1	241	9	sp|Q5M8K8|IFT22_XENTR Intraflagellar transport protein 22 homolog OS=Xenopus tropicalis GN=ift22 PE=2 SV=1	305	122	1e-34
Pmex_comp13121_c1_seq1	246	7	sp|Q567Y6|IFT22_DANRE Intraflagellar transport protein 22 homolog OS=Danio rerio GN=ift22 PE=2 SV=1	208	84.7	3e-20
Pmex_comp13136_c0_seq1	342	8	sp|O93366|TLX1_CHICK T-cell leukemia homeobox protein 1 OS=Gallus gallus GN=TLX1 PE=2 SV=1	270	108	6e-28
Pmex_comp13193_c0_seq1	527	7	sp|Q08E66|WFKN2_BOVIN WAP, Kazal, immunoglobulin, Kunitz and NTR domain-containing protein 2 OS=Bos taurus GN=WFIKKN2 PE=2 SV=1	547	215	4e-65
Pmex_comp13197_c0_seq1	320	2	sp|Q6ZUK4|TMM26_HUMAN Transmembrane protein 26 OS=Homo sapiens GN=TMEM26 PE=1 SV=1	193	79.0	4e-17
Pmex_comp13227_c0_seq1	255	411	sp|Q8NCN2|ZBT34_HUMAN Zinc finger and BTB domain-containing protein 34 OS=Homo sapiens GN=ZBTB34 PE=2 SV=4	334	133	1e-36
Pmex_comp13228_c0_seq1	942	42	sp|Q00766|PHS1_DICDI Glycogen phosphorylase 1 OS=Dictyostelium discoideum GN=glpV PE=1 SV=3	799	312	2e-97
Pmex_comp13244_c0_seq1	349	26	sp|Q9HCX4|TRPC7_HUMAN Short transient receptor potential channel 7 OS=Homo sapiens GN=TRPC7 PE=1 SV=1	300	120	1e-30
Pmex_comp13249_c0_seq1	225	5	sp|Q28J59|F221A_XENTR Protein FAM221A OS=Xenopus tropicalis GN=fam221a PE=2 SV=1	300	120	6e-33
Pmex_comp13257_c0_seq1	296	5	sp|Q7Z408|CSMD2_HUMAN CUB and sushi domain-containing protein 2 OS=Homo sapiens GN=CSMD2 PE=1 SV=2	356	141	4e-38
Pmex_comp13268_c1_seq1	250	1	sp|E1C2V1|LMBL1_CHICK Lethal(3)malignant brain tumor-like protein 1 OS=Gallus gallus GN=L3MBTL1 PE=3 SV=1	111	47.4	5e-06
Pmex_comp13272_c0_seq1	380	17	sp|Q61362|CH3L1_MOUSE Chitinase-3-like protein 1 OS=Mus musculus GN=Chi3l1 PE=1 SV=3	172	70.9	8e-14
Pmex_comp13296_c0_seq1	237	9	sp|A4IG55|PKHO1_DANRE Pleckstrin homology domain-containing family O member 1-A OS=Danio rerio GN=plekho1a PE=2 SV=2	319	127	1e-34
Pmex_comp13305_c0_seq1	310	20	sp|P13903|TWIST_XENLA Twist-related protein OS=Xenopus laevis GN=twist1 PE=2 SV=1	265	106	2e-28
Pmex_comp13313_c0_seq1	334	5	sp|Q9QXS1|PLEC_MOUSE Plectin OS=Mus musculus GN=Plec PE=1 SV=3	263	105	2e-25
Pmex_comp13328_c0_seq1	473	2	sp|Q4G0P3|HYDIN_HUMAN Hydrocephalus-inducing protein homolog OS=Homo sapiens GN=HYDIN PE=1 SV=3	200	81.6	1e-16
Pmex_comp13335_c0_seq1	347	500	sp|Q8BWW9|PKN2_MOUSE Serine/threonine-protein kinase N2 OS=Mus musculus GN=Pkn2 PE=1 SV=3	489	192	2e-56
Pmex_comp13339_c0_seq1	622	30	sp|Q7TN84|SYT14_MOUSE Synaptotagmin-14 OS=Mus musculus GN=Syt14 PE=2 SV=1	781	305	3e-99
Pmex_comp13339_c1_seq1	326	2	sp|Q8NB59|SYT14_HUMAN Synaptotagmin-14 OS=Homo sapiens GN=SYT14 PE=1 SV=2	219	89.0	4e-20
Pmex_comp13344_c0_seq1	606	14	sp|Q86Y97|SV422_HUMAN Histone-lysine N-methyltransferase SUV420H2 OS=Homo sapiens GN=SUV420H2 PE=1 SV=1	464	183	2e-53
Pmex_comp13344_c1_seq1	262	25	sp|A0JMZ4|SV422_XENLA Histone-lysine N-methyltransferase SUV420H2 OS=Xenopus laevis GN=suv420h2 PE=2 SV=1	396	157	1e-44
Pmex_comp13368_c0_seq1	296	2	sp|Q9NSD7|RL3R1_HUMAN Relaxin-3 receptor 1 OS=Homo sapiens GN=RXFP3 PE=1 SV=1	120	50.8	4e-07
Pmex_comp13385_c0_seq1	209	1	sp|A2AG06|CQ104_MOUSE Uncharacterized protein C17orf104 homolog OS=Mus musculus GN=Gm1564 PE=2 SV=1	121	51.2	2e-07
Pmex_comp13385_c1_seq1	440	2	sp|A2RUB1|CQ104_HUMAN Uncharacterized protein C17orf104 OS=Homo sapiens GN=C17orf104 PE=2 SV=3	172	70.9	3e-13
Pmex_comp13396_c0_seq1	650	50	sp|Q55E54|COROB_DICDI Coronin-B OS=Dictyostelium discoideum GN=corB PE=1 SV=1	374	148	4e-39
Pmex_comp13398_c0_seq1	203	9	sp|Q9NYQ6|CELR1_HUMAN Cadherin EGF LAG seven-pass G-type receptor 1 OS=Homo sapiens GN=CELSR1 PE=1 SV=1	186	76.3	6e-16
Pmex_comp13400_c0_seq1	329	14	sp|Q9UPI3|FLVC2_HUMAN Feline leukemia virus subgroup C receptor-related protein 2 OS=Homo sapiens GN=FLVCR2 PE=1 SV=1	412	163	5e-47
Pmex_comp13402_c0_seq1	229	3	sp|P41234|ABCA2_MOUSE ATP-binding cassette sub-family A member 2 OS=Mus musculus GN=Abca2 PE=1 SV=4	160	66.2	2e-12
Pmex_comp13408_c0_seq1	254	22	sp|P35445|COMP_BOVIN Cartilage oligomeric matrix protein OS=Bos taurus GN=COMP PE=1 SV=2	232	94.0	4e-22
Pmex_comp13409_c0_seq1	636	10	sp|Q9Y5Z4|HEBP2_HUMAN Heme-binding protein 2 OS=Homo sapiens GN=HEBP2 PE=1 SV=1	243	98.2	2e-23
Pmex_comp13415_c0_seq1	540	5	sp|Q86TG7|PEG10_HUMAN Retrotransposon-derived protein PEG10 OS=Homo sapiens GN=PEG10 PE=1 SV=2	184	75.5	1e-14
Pmex_comp13431_c0_seq1	537	49	sp|Q6RI88|S4A5_RAT Electrogenic sodium bicarbonate cotransporter 4 OS=Rattus norvegicus GN=Slc4a5 PE=1 SV=1	469	185	2e-52
Pmex_comp13437_c0_seq1	568	15	sp|Q19KA1|G6PC_FELCA Glucose-6-phosphatase OS=Felis catus GN=G6PC PE=2 SV=1	427	169	4e-49
Pmex_comp13437_c1_seq1	364	15	sp|Q19KA1|G6PC_FELCA Glucose-6-phosphatase OS=Felis catus GN=G6PC PE=2 SV=1	399	158	4e-46
Pmex_comp13439_c0_seq1	941	4	sp|Q7TSF4|LR75A_MOUSE Leucine-rich repeat-containing protein 75A OS=Mus musculus GN=Lrrc75a PE=1 SV=1	336	134	1e-34
Pmex_comp13476_c0_seq1	743	6	sp|Q3KTM2|GDPD5_CHICK Glycerophosphodiester phosphodiesterase domain-containing protein 5 OS=Gallus gallus GN=GDPD5 PE=1 SV=1	211	85.9	1e-17
Pmex_comp13482_c0_seq1	208	1	sp|P10978|POLX_TOBAC Retrovirus-related Pol polyprotein from transposon TNT 1-94 OS=Nicotiana tabacum PE=2 SV=1	134	56.2	4e-09
Pmex_comp13493_c0_seq1	358	500	sp|P17183|ENOG_MOUSE Gamma-enolase OS=Mus musculus GN=Eno2 PE=1 SV=2	529	208	1e-64
Pmex_comp13493_c1_seq1	233	500	sp|O57391|ENOG_CHICK Gamma-enolase OS=Gallus gallus GN=ENO2 PE=2 SV=1	327	130	5e-36
Pmex_comp13506_c0_seq1	374	3	sp|Q05860|FMN1_MOUSE Formin-1 OS=Mus musculus GN=Fmn1 PE=1 SV=2	135	56.6	1e-08
Pmex_comp13514_c0_seq1	387	1	sp|Q80T02|GPBAR_RAT G-protein coupled bile acid receptor 1 OS=Rattus norvegicus GN=Gpbar1 PE=2 SV=1	110	47.0	1e-05
Pmex_comp13520_c0_seq1	344	99	sp|Q5NCC3|TRI41_MOUSE E3 ubiquitin-protein ligase TRIM41 OS=Mus musculus GN=Trim41 PE=3 SV=1	185	75.9	2e-15
Pmex_comp13526_c0_seq1	383	8	sp|Q64507|KRA51_MOUSE Keratin-associated protein 5-1 OS=Mus musculus GN=Krtap5-1 PE=2 SV=1	121	51.2	2e-07
Pmex_comp13526_c0_seq2	371	15	sp|P26371|KRA59_HUMAN Keratin-associated protein 5-9 OS=Homo sapiens GN=KRTAP5-9 PE=1 SV=1	128	53.9	9e-09
Pmex_comp13548_c0_seq1	223	50	sp|Q62805|GALR1_RAT Galanin receptor type 1 OS=Rattus norvegicus GN=Galr1 PE=2 SV=1	223	90.5	6e-22
Pmex_comp13557_c0_seq1	574	67	sp|Q8CHN8|MASP1_RAT Mannan-binding lectin serine protease 1 OS=Rattus norvegicus GN=Masp1 PE=1 SV=2	580	228	1e-68
Pmex_comp13560_c0_seq1	259	1	sp|Q9UBG0|MRC2_HUMAN C-type mannose receptor 2 OS=Homo sapiens GN=MRC2 PE=1 SV=2	112	47.8	4e-06
Pmex_comp13560_c0_seq2	306	3	sp|Q9UBG0|MRC2_HUMAN C-type mannose receptor 2 OS=Homo sapiens GN=MRC2 PE=1 SV=2	124	52.4	2e-07
Pmex_comp13565_c0_seq1	584	13	sp|Q08BJ2|KHDR2_DANRE KH domain-containing, RNA-binding, signal transduction-associated protein 2 OS=Danio rerio GN=khdrbs2 PE=2 SV=1	230	93.2	2e-31
Pmex_comp13565_c1_seq1	209	34	sp|Q08BJ2|KHDR2_DANRE KH domain-containing, RNA-binding, signal transduction-associated protein 2 OS=Danio rerio GN=khdrbs2 PE=2 SV=1	329	131	7e-37
Pmex_comp13572_c0_seq1	678	17	sp|Q5U308|LRC8D_RAT Volume-regulated anion channel subunit LRRC8D OS=Rattus norvegicus GN=Lrrc8d PE=2 SV=1	465	183	1e-51
Pmex_comp13576_c0_seq1	410	46	sp|Q9QR71|ORF73_HHV8P Protein ORF73 OS=Human herpesvirus 8 type P (isolate GK18) GN=ORF73 PE=4 SV=1	149	62.0	2e-10
Pmex_comp13576_c0_seq2	427	13	sp|Q9QR71|ORF73_HHV8P Protein ORF73 OS=Human herpesvirus 8 type P (isolate GK18) GN=ORF73 PE=4 SV=1	136	57.0	1e-08
Pmex_comp13598_c0_seq1	378	17	sp|G3MWR8|MICA3_BOVIN Protein-methionine sulfoxide oxidase MICAL3 OS=Bos taurus GN=MICAL3 PE=3 SV=1	462	182	6e-52
Pmex_comp13601_c0_seq1	233	2	sp|Q86VF2|IGFN1_HUMAN Immunoglobulin-like and fibronectin type III domain-containing protein 1 OS=Homo sapiens GN=IGFN1 PE=1 SV=2	118	50.1	6e-07
Pmex_comp13610_c0_seq1	274	9	sp|Q8R4Z9|MFN1_RAT Mitofusin-1 OS=Rattus norvegicus GN=Mfn1 PE=1 SV=1	322	128	3e-34
Pmex_comp13611_c0_seq1	315	2	sp|Q9BX66|SRBS1_HUMAN Sorbin and SH3 domain-containing protein 1 OS=Homo sapiens GN=SORBS1 PE=1 SV=3	155	64.3	2e-11
Pmex_comp13611_c1_seq1	236	6	sp|Q9BX66|SRBS1_HUMAN Sorbin and SH3 domain-containing protein 1 OS=Homo sapiens GN=SORBS1 PE=1 SV=3	212	86.3	2e-19
Pmex_comp13615_c0_seq1	259	500	sp|Q83SL4|RS2_SHIFL 30S ribosomal protein S2 OS=Shigella flexneri GN=rpsB PE=3 SV=4	439	173	7e-54
Pmex_comp13615_c1_seq1	232	500	sp|Q3Z5I9|RS2_SHISS 30S ribosomal protein S2 OS=Shigella sonnei (strain Ss046) GN=rpsB PE=3 SV=1	268	107	1e-28
Pmex_comp13620_c0_seq1	322	9	sp|Q7Z7M0|MEGF8_HUMAN Multiple epidermal growth factor-like domains protein 8 OS=Homo sapiens GN=MEGF8 PE=1 SV=2	288	115	6e-29
Pmex_comp13620_c1_seq1	220	3	sp|Q9QYP0|MEGF8_RAT Multiple epidermal growth factor-like domains protein 8 OS=Rattus norvegicus GN=Megf8 PE=1 SV=2	179	73.6	6e-15
Pmex_comp13634_c0_seq1	214	299	sp|O60235|TM11D_HUMAN Transmembrane protease serine 11D OS=Homo sapiens GN=TMPRSS11D PE=1 SV=1	167	68.9	8e-14
Pmex_comp13636_c0_seq1	513	5	sp|P61648|SIA8F_PANTR Alpha-2,8-sialyltransferase 8F OS=Pan troglodytes GN=ST8SIA6 PE=2 SV=1	140	58.5	3e-09
Pmex_comp13644_c0_seq1	318	220	sp|Q14517|FAT1_HUMAN Protocadherin Fat 1 OS=Homo sapiens GN=FAT1 PE=1 SV=2	369	146	1e-39
Pmex_comp13644_c1_seq1	1130	302	sp|Q14517|FAT1_HUMAN Protocadherin Fat 1 OS=Homo sapiens GN=FAT1 PE=1 SV=2	1282	498	2e-157
Pmex_comp13653_c0_seq1	335	3	sp|Q63150|DPYS_RAT Dihydropyrimidinase OS=Rattus norvegicus GN=Dpys PE=1 SV=2	145	60.5	3e-10
Pmex_comp13654_c0_seq1	309	15	sp|Q7ZU42|OLA1_DANRE Obg-like ATPase 1 OS=Danio rerio GN=ola1 PE=2 SV=1	494	194	4e-60
Pmex_comp13663_c0_seq1	581	23	sp|O08812|CTR3_RAT Cationic amino acid transporter 3 OS=Rattus norvegicus GN=Slc7a3 PE=2 SV=1	239	96.7	1e-21
Pmex_comp13672_c0_seq1	326	12	sp|Q92791|SC65_HUMAN Synaptonemal complex protein SC65 OS=Homo sapiens GN=LEPREL4 PE=1 SV=1	285	114	1e-29
Pmex_comp13718_c0_seq1	333	144	sp|P0C7U0|ELFN1_HUMAN Protein ELFN1 OS=Homo sapiens GN=ELFN1 PE=1 SV=2	510	201	8e-60
Pmex_comp13726_c0_seq1	1713	4	sp|A2RUV5|HFM1_XENTR Probable ATP-dependent DNA helicase HFM1 OS=Xenopus tropicalis GN=hfm1 PE=2 SV=1	668	261	5e-74
Pmex_comp13726_c0_seq2	1731	4	sp|A2RUV5|HFM1_XENTR Probable ATP-dependent DNA helicase HFM1 OS=Xenopus tropicalis GN=hfm1 PE=2 SV=1	662	259	4e-73
Pmex_comp13726_c0_seq3	1713	4	sp|A2RUV5|HFM1_XENTR Probable ATP-dependent DNA helicase HFM1 OS=Xenopus tropicalis GN=hfm1 PE=2 SV=1	668	261	5e-74
Pmex_comp13726_c0_seq4	1731	4	sp|A2RUV5|HFM1_XENTR Probable ATP-dependent DNA helicase HFM1 OS=Xenopus tropicalis GN=hfm1 PE=2 SV=1	662	259	4e-73
Pmex_comp13762_c0_seq1	574	3	sp|Q96PX8|SLIK1_HUMAN SLIT and NTRK-like protein 1 OS=Homo sapiens GN=SLITRK1 PE=1 SV=2	205	83.6	4e-17
Pmex_comp13763_c0_seq1	303	18	sp|Q3ZBF8|CERS2_BOVIN Ceramide synthase 2 OS=Bos taurus GN=CERS2 PE=2 SV=1	264	106	5e-27
Pmex_comp13770_c0_seq1	212	10	sp|Q2EY14|PRTGA_DANRE Protogenin A OS=Danio rerio GN=prtga PE=2 SV=1	280	112	1e-28
Pmex_comp13775_c0_seq2	480	141	sp|Q9IBD1|CELF3_DANRE CUGBP Elav-like family member 3 OS=Danio rerio GN=celf3 PE=2 SV=2	506	199	2e-60
Pmex_comp13792_c0_seq2	202	4	sp|O35450|FKBPL_MOUSE FK506-binding protein-like OS=Mus musculus GN=Fkbpl PE=2 SV=1	115	48.9	6e-07
Pmex_comp13816_c0_seq1	1709	17	sp|Q2TV84|TRPM1_MOUSE Transient receptor potential cation channel subfamily M member 1 OS=Mus musculus GN=Trpm1 PE=2 SV=2	726	284	3e-81
Pmex_comp13817_c0_seq1	371	3	sp|Q6UX06|OLFM4_HUMAN Olfactomedin-4 OS=Homo sapiens GN=OLFM4 PE=1 SV=1	201	82.0	1e-17
Pmex_comp13817_c1_seq1	353	34	sp|Q0V9V5|OLFL3_XENTR Olfactomedin-like protein 3 OS=Xenopus tropicalis GN=olfml3 PE=2 SV=1	158	65.5	5e-12
Pmex_comp13821_c0_seq1	270	4	sp|Q7L0X0|TRIL_HUMAN TLR4 interactor with leucine rich repeats OS=Homo sapiens GN=TRIL PE=1 SV=2	231	93.6	8e-22
Pmex_comp13821_c1_seq1	748	3	sp|Q496Z2|TRIL_RAT TLR4 interactor with leucine rich repeats OS=Rattus norvegicus GN=Tril PE=2 SV=1	147	61.2	2e-09
Pmex_comp13824_c1_seq1	534	74	sp|Q9DE67|LUM_COTJA Lumican OS=Coturnix coturnix japonica GN=LUM PE=2 SV=1	407	161	2e-46
Pmex_comp13832_c0_seq1	217	4	sp|Q98930|SORL_CHICK Sortilin-related receptor (Fragment) OS=Gallus gallus GN=SORL1 PE=2 SV=1	291	116	6e-30
Pmex_comp13847_c0_seq1	260	20	sp|Q9Z110|P5CS_MOUSE Delta-1-pyrroline-5-carboxylate synthase OS=Mus musculus GN=Aldh18a1 PE=1 SV=2	412	163	1e-46
Pmex_comp13855_c0_seq1	401	34	sp|Q9VT65|CANB_DROME Calpain-B OS=Drosophila melanogaster GN=CalpB PE=1 SV=2	163	67.4	3e-12
Pmex_comp13860_c0_seq1	810	9	sp|Q5U4T7|BIC1B_XENLA Protein bicaudal C homolog 1-B OS=Xenopus laevis GN=bicc1-b PE=2 SV=1	958	373	2e-120
Pmex_comp13865_c0_seq1	726	53	sp|Q99715|COCA1_HUMAN Collagen alpha-1(XII) chain OS=Homo sapiens GN=COL12A1 PE=1 SV=2	777	303	4e-92
Pmex_comp13875_c0_seq1	550	45	sp|Q8IWV2|CNTN4_HUMAN Contactin-4 OS=Homo sapiens GN=CNTN4 PE=1 SV=1	541	213	2e-62
Pmex_comp13875_c1_seq1	418	27	sp|Q9P232|CNTN3_HUMAN Contactin-3 OS=Homo sapiens GN=CNTN3 PE=1 SV=3	387	153	6e-42
Pmex_comp13897_c0_seq1	293	4	sp|P30804|ADCY6_CANFA Adenylate cyclase type 6 OS=Canis familiaris GN=ADCY6 PE=2 SV=1	163	67.4	1e-12
Pmex_comp13899_c0_seq1	456	6	sp|Q5T9C9|PI5L1_HUMAN Phosphatidylinositol 4-phosphate 5-kinase-like protein 1 OS=Homo sapiens GN=PIP5KL1 PE=2 SV=2	279	112	2e-28
Pmex_comp13910_c0_seq1	231	3	sp|Q63HK5|TSH3_HUMAN Teashirt homolog 3 OS=Homo sapiens GN=TSHZ3 PE=1 SV=2	140	58.5	8e-10
Pmex_comp13934_c0_seq1	203	12	sp|Q9IA00|BIC1A_XENLA Protein bicaudal C homolog 1-A OS=Xenopus laevis GN=bicc1-a PE=2 SV=1	183	75.1	1e-15
Pmex_comp13949_c0_seq1	852	14	sp|Q701R0|SIAT2_CHICK Beta-galactoside alpha-2,6-sialyltransferase 2 OS=Gallus gallus GN=ST6GAL2 PE=2 SV=1	194	79.3	2e-15
Pmex_comp13955_c0_seq1	248	4	sp|Q6QD51|CCD80_RAT Coiled-coil domain-containing protein 80 OS=Rattus norvegicus GN=Ccdc80 PE=1 SV=1	117	49.7	9e-07
Pmex_comp13956_c0_seq1	248	7	sp|P31392|GP182_RAT G-protein coupled receptor 182 OS=Rattus norvegicus GN=Gpr182 PE=2 SV=3	131	55.1	8e-09
Pmex_comp14006_c0_seq1	309	1	sp|Q6ZVL6|K154L_HUMAN UPF0606 protein KIAA1549L OS=Homo sapiens GN=KIAA1549L PE=2 SV=2	198	80.9	5e-17
Pmex_comp14025_c0_seq1	231	6	sp|Q6P6Z4|CK2N2_XENLA Calcium/calmodulin-dependent protein kinase II inhibitor 2 OS=Xenopus laevis GN=camk2n2 PE=3 SV=1	131	55.1	5e-10
Pmex_comp14025_c1_seq1	272	10	sp|Q0IHT1|CK2N2_XENTR Calcium/calmodulin-dependent protein kinase II inhibitor 2 OS=Xenopus tropicalis GN=camk2n2 PE=3 SV=1	194	79.3	5e-19
Pmex_comp14064_c0_seq1	316	2	sp|Q0ZLH2|PJVK_MOUSE Pejvakin OS=Mus musculus GN=Pjvk PE=1 SV=1	206	84.0	5e-19
Pmex_comp14075_c0_seq1	422	4	sp|B8PYG1|NSMF_DANRE NMDA receptor synaptonuclear signaling and neuronal migration factor OS=Danio rerio GN=nsmf PE=2 SV=1	189	77.4	1e-15
Pmex_comp14098_c0_seq1	288	2	sp|Q8C159|TTC22_MOUSE Tetratricopeptide repeat protein 22 OS=Mus musculus GN=Ttc22 PE=2 SV=1	208	84.7	8e-19
Pmex_comp14120_c0_seq1	216	4	sp|Q95KC8|TIP_MACFA T-cell immunomodulatory protein (Fragment) OS=Macaca fascicularis GN=ITFG1 PE=2 SV=2	118	50.1	2e-07
Pmex_comp14145_c0_seq1	205	2	sp|Q8BTR5|DUS28_MOUSE Dual specificity phosphatase 28 OS=Mus musculus GN=Dusp28 PE=1 SV=1	164	67.8	3e-14
Pmex_comp14148_c0_seq1	292	7	sp|Q8C8R3|ANK2_MOUSE Ankyrin-2 OS=Mus musculus GN=Ank2 PE=1 SV=2	464	183	1e-52
Pmex_comp14152_c0_seq1	216	87	sp|P21783|NOTC1_XENLA Neurogenic locus notch homolog protein 1 OS=Xenopus laevis GN=notch1 PE=1 SV=3	144	60.1	2e-13
Pmex_comp14155_c0_seq1, mitochondrial OS=Euglena gracilis GN=PNO PE=1 SV=1	229	92.8	1e-19
Pmex_comp14160_c0_seq1	635	348	sp|P81018|LADD_ONCMY Ladderlectin OS=Oncorhynchus mykiss PE=1 SV=2	301	120	5e-32
Pmex_comp14199_c0_seq1	311	40	sp|P51477|ARRS_XENLA S-arrestin OS=Xenopus laevis GN=sag PE=2 SV=1	224	90.9	2e-21
Pmex_comp14213_c0_seq1	290	7	sp|Q86VF2|IGFN1_HUMAN Immunoglobulin-like and fibronectin type III domain-containing protein 1 OS=Homo sapiens GN=IGFN1 PE=1 SV=2	214	87.0	3e-19
Pmex_comp14243_c0_seq1	607	12	sp|P97536|CAND1_RAT Cullin-associated NEDD8-dissociated protein 1 OS=Rattus norvegicus GN=Cand1 PE=1 SV=1	612	240	2e-71
Pmex_comp14252_c1_seq1	315	6	sp|Q5H8C1|FREM1_HUMAN FRAS1-related extracellular matrix protein 1 OS=Homo sapiens GN=FREM1 PE=1 SV=3	241	97.4	1e-22
Pmex_comp14255_c0_seq1	201	30	sp|P13355|GTR1_RABIT Solute carrier family 2, facilitated glucose transporter member 1 OS=Oryctolagus cuniculus GN=SLC2A1 PE=2 SV=1	161	66.6	6e-13
Pmex_comp14271_c0_seq1	260	4	sp|A5D8W1|CFA69_HUMAN Cilia- and flagella-associated protein 69 OS=Homo sapiens GN=CFAP69 PE=2 SV=3	129	54.3	3e-08
Pmex_comp14281_c1_seq1	429	2	sp|Q9BYK8|HELZ2_HUMAN Helicase with zinc finger domain 2 OS=Homo sapiens GN=HELZ2 PE=1 SV=6	137	57.4	1e-08
Pmex_comp14298_c0_seq1	654	73	sp|Q95218|DMBT1_RABIT Deleted in malignant brain tumors 1 protein OS=Oryctolagus cuniculus GN=Dmbt1 PE=1 SV=2	666	261	4e-78
Pmex_comp14318_c0_seq1	280	148	sp|Q9N1Q9|CABP2_BOVIN Calcium-binding protein 2 OS=Bos taurus GN=CABP2 PE=2 SV=3	317	126	2e-36
Pmex_comp14320_c0_seq1	241	13	sp|P0CT40|TF29_SCHPO Transposon Tf2-9 polyprotein OS=Schizosaccharomyces pombe (strain 972 / ATCC 24843) GN=Tf2-9 PE=3 SV=1	199	81.3	1e-17
Pmex_comp14356_c0_seq1	358	151	sp|P04223|HA1K_MOUSE H-2 class I histocompatibility antigen, K-K alpha chain OS=Mus musculus GN=H2-K1 PE=1 SV=1	214	87.0	7e-20
Pmex_comp14359_c0_seq1	276	82	sp|Q28001|S6A17_BOVIN Sodium-dependent neutral amino acid transporter SLC6A17 (Fragment) OS=Bos taurus GN=SLC6A17 PE=2 SV=1	325	129	6e-37
Pmex_comp14362_c0_seq1	258	18	sp|A1L1P9|S47A1_DANRE Multidrug and toxin extrusion protein 1 OS=Danio rerio GN=slc47a1 PE=2 SV=1	228	92.4	1e-21
Pmex_comp14366_c0_seq1	210	5	sp|P79945|PSP24_XENLA High-affinity lysophosphatidic acid receptor OS=Xenopus laevis PE=2 SV=1	228	92.4	1e-22
Pmex_comp14382_c0_seq1	207	2	sp|Q5TAA0|TTC22_HUMAN Tetratricopeptide repeat protein 22 OS=Homo sapiens GN=TTC22 PE=2 SV=1	197	80.5	9e-18
Pmex_comp14382_c1_seq1	221	2	sp|Q5TAA0|TTC22_HUMAN Tetratricopeptide repeat protein 22 OS=Homo sapiens GN=TTC22 PE=2 SV=1	273	109	4e-28
Pmex_comp14410_c0_seq1	242	201	sp|P32017|CO9A3_CHICK Collagen alpha-3(IX) chain OS=Gallus gallus GN=COL9A3 PE=2 SV=1	347	138	4e-38
Pmex_comp14410_c1_seq1	260	243	sp|P32017|CO9A3_CHICK Collagen alpha-3(IX) chain OS=Gallus gallus GN=COL9A3 PE=2 SV=1	238	96.3	6e-23
Pmex_comp14421_c0_seq1	460	47	sp|Q13873|BMPR2_HUMAN Bone morphogenetic protein receptor type-2 OS=Homo sapiens GN=BMPR2 PE=1 SV=2	258	103	2e-24
Pmex_comp14421_c1_seq1	371	264	sp|Q13873|BMPR2_HUMAN Bone morphogenetic protein receptor type-2 OS=Homo sapiens GN=BMPR2 PE=1 SV=2	448	177	2e-50
Pmex_comp14429_c0_seq1	1006	38	sp|Q61941|NNTM_MOUSE NAD(P) transhydrogenase, mitochondrial OS=Mus musculus GN=Nnt PE=1 SV=2	1207	469	7e-155
Pmex_comp14429_c1_seq1	353	29	sp|P11024|NNTM_BOVIN NAD(P) transhydrogenase, mitochondrial OS=Bos taurus GN=NNT PE=1 SV=3	238	96.3	3e-22
Pmex_comp14457_c0_seq1	214	75	sp|B0TJ99|G6PI_SHEHH Glucose-6-phosphate isomerase OS=Shewanella halifaxensis (strain HAW-EB4) GN=pgi PE=3 SV=1	151	62.8	2e-11
Pmex_comp14495_c0_seq1	1037	14	sp|P30427|PLEC_RAT Plectin OS=Rattus norvegicus GN=Plec PE=1 SV=2	367	145	3e-36
Pmex_comp14500_c0_seq1	311	108	sp|Q9HD67|MYO10_HUMAN Unconventional myosin-X OS=Homo sapiens GN=MYO10 PE=1 SV=3	305	122	3e-31
Pmex_comp14500_c1_seq1	211	164	sp|P79114|MYO10_BOVIN Unconventional myosin-X OS=Bos taurus GN=MYO10 PE=1 SV=1	272	109	2e-27
Pmex_comp14505_c0_seq1	220	1	sp|Q5TYQ1|ZYG11_DANRE Protein zyg-11 homolog OS=Danio rerio GN=zyg11 PE=2 SV=1	138	57.8	1e-09
Pmex_comp14512_c0_seq1	481	8	sp|Q6ZMC9|SIG15_HUMAN Sialic acid-binding Ig-like lectin 15 OS=Homo sapiens GN=SIGLEC15 PE=1 SV=1	256	103	3e-25
Pmex_comp14520_c0_seq1	250	10	sp|Q12756|KIF1A_HUMAN Kinesin-like protein KIF1A OS=Homo sapiens GN=KIF1A PE=1 SV=2	297	119	1e-30
Pmex_comp14520_c1_seq1	441	10	sp|P33173|KIF1A_MOUSE Kinesin-like protein KIF1A OS=Mus musculus GN=Kif1a PE=1 SV=2	625	245	1e-73
Pmex_comp14543_c0_seq1	413	13	sp|P27274|CD59_RAT CD59 glycoprotein OS=Rattus norvegicus GN=Cd59 PE=1 SV=2	145	60.5	5e-11
Pmex_comp14555_c0_seq1	422	95	sp|Q8N2Q7|NLGN1_HUMAN Neuroligin-1 OS=Homo sapiens GN=NLGN1 PE=1 SV=2	493	194	5e-57
Pmex_comp14563_c0_seq1	1381	10	sp|Q8C437|PEX5R_MOUSE PEX5-related protein OS=Mus musculus GN=Pex5l PE=1 SV=2	253	102	8e-22
Pmex_comp14563_c0_seq2	1524	10	sp|Q8C437|PEX5R_MOUSE PEX5-related protein OS=Mus musculus GN=Pex5l PE=1 SV=2	258	103	3e-22
Pmex_comp14576_c0_seq1	338	5	sp|Q6ZVD8|PHLP2_HUMAN PH domain leucine-rich repeat-containing protein phosphatase 2 OS=Homo sapiens GN=PHLPP2 PE=1 SV=3	387	153	3e-42
Pmex_comp14586_c0_seq1	292	6	sp|Q8R4Z9|MFN1_RAT Mitofusin-1 OS=Rattus norvegicus GN=Mfn1 PE=1 SV=1	167	68.9	3e-13
Pmex_comp14586_c1_seq1	238	6	sp|Q8R500|MFN2_RAT Mitofusin-2 OS=Rattus norvegicus GN=Mfn2 PE=1 SV=1	187	76.6	4e-16
Pmex_comp14598_c0_seq1	225	7	sp|O19045|FA10_RABIT Coagulation factor X OS=Oryctolagus cuniculus GN=F10 PE=2 SV=1	119	50.4	3e-07
Pmex_comp14614_c0_seq1	388	39	sp|Q2XVR5|SC4AA_TETNG Sodium channel protein type 4 subunit alpha A OS=Tetraodon nigroviridis GN=scn4aa PE=3 SV=2	556	218	1e-64
Pmex_comp14619_c0_seq1	532	252	sp|Q6P8Y1|CAPSL_MOUSE Calcyphosin-like protein OS=Mus musculus GN=Capsl PE=2 SV=4	704	275	9e-93
Pmex_comp14629_c0_seq1	364	1	sp|Q86RN8|MYSP_RHIMP Paramyosin OS=Rhipicephalus microplus GN=PRM PE=1 SV=1	123	52.0	3e-07
Pmex_comp14638_c0_seq1	376	3	sp|Q8QFN3|TM121_CHICK Transmembrane protein 121 OS=Gallus gallus GN=TMEM121 PE=2 SV=1	543	213	6e-68
Pmex_comp14638_c0_seq2	289	3	sp|Q8QFN3|TM121_CHICK Transmembrane protein 121 OS=Gallus gallus GN=TMEM121 PE=2 SV=1	360	143	3e-41
Pmex_comp14647_c0_seq1	365	3	sp|P10978|POLX_TOBAC Retrovirus-related Pol polyprotein from transposon TNT 1-94 OS=Nicotiana tabacum PE=2 SV=1	305	122	4e-31
Pmex_comp14654_c0_seq1	221	3	sp|O43173|SIA8C_HUMAN Sia-alpha-2,3-Gal-beta-1,4-GlcNAc-R:alpha 2,8-sialyltransferase OS=Homo sapiens GN=ST8SIA3 PE=2 SV=3	265	106	1e-27
Pmex_comp14655_c0_seq1	649	2	sp|O60602|TLR5_HUMAN Toll-like receptor 5 OS=Homo sapiens GN=TLR5 PE=1 SV=4	165	68.2	6e-12
Pmex_comp14655_c1_seq1	376	2	sp|O60602|TLR5_HUMAN Toll-like receptor 5 OS=Homo sapiens GN=TLR5 PE=1 SV=4	223	90.5	3e-20
Pmex_comp14680_c0_seq1	346	156	sp|P19971|TYPH_HUMAN Thymidine phosphorylase OS=Homo sapiens GN=TYMP PE=1 SV=2	355	141	4e-39
Pmex_comp14689_c0_seq1	410	31	sp|Q06441|TSP4_XENLA Thrombospondin-4 OS=Xenopus laevis GN=thbs4 PE=2 SV=1	281	112	5e-28
Pmex_comp14703_c0_seq1	234	11	sp|Q5RCA5|NXPE3_PONAB NXPE family member 3 OS=Pongo abelii GN=NXPE3 PE=2 SV=1	283	113	2e-29
Pmex_comp14710_c0_seq1	210	369	sp|Q56A55|ABCB8_DANRE ATP-binding cassette sub-family B member 8, mitochondrial OS=Danio rerio GN=abcb8 PE=2 SV=1	262	105	2e-26
Pmex_comp14725_c0_seq1	239	22	sp|Q5BKL0|HPPD_XENTR 4-hydroxyphenylpyruvate dioxygenase OS=Xenopus tropicalis GN=hpd PE=2 SV=1	363	144	3e-41
Pmex_comp14753_c0_seq1	225	3	sp|Q5T1B0|AXDN1_HUMAN Axonemal dynein light chain domain-containing protein 1 OS=Homo sapiens GN=AXDND1 PE=2 SV=1	139	58.2	1e-09
Pmex_comp14766_c0_seq1	287	11	sp|Q5R9Q9|CSTN3_PONAB Calsyntenin-3 OS=Pongo abelii GN=CLSTN3 PE=2 SV=1	262	105	8e-26
Pmex_comp14766_c1_seq1	271	14	sp|Q99JH7|CSTN3_MOUSE Calsyntenin-3 OS=Mus musculus GN=Clstn3 PE=1 SV=1	387	153	7e-43
Pmex_comp14770_c0_seq1	204	33	sp|P21932|ADCY3_RAT Adenylate cyclase type 3 OS=Rattus norvegicus GN=Adcy3 PE=2 SV=1	222	90.1	7e-21
Pmex_comp14802_c0_seq1	500	10	sp|P17852|ITA3_CRIGR Integrin alpha-3 OS=Cricetulus griseus GN=ITGA3 PE=1 SV=3	147	61.2	7e-10
Pmex_comp14807_c0_seq1	236	7	sp|P86411|RGPA2_RAT Ral GTPase-activating protein subunit alpha-2 OS=Rattus norvegicus GN=Ralgapa2 PE=1 SV=1	311	124	2e-32
Pmex_comp14826_c0_seq1	747	57	sp|Q69D47|RHBG_ORYLA Ammonium transporter Rh type B OS=Oryzias latipes GN=rhbg PE=2 SV=1	665	260	2e-82
Pmex_comp14853_c0_seq1	313	5	sp|Q5VST9|OBSCN_HUMAN Obscurin OS=Homo sapiens GN=OBSCN PE=1 SV=3	290	116	4e-29
Pmex_comp14855_c0_seq1	778	339	sp|Q96RW7|HMCN1_HUMAN Hemicentin-1 OS=Homo sapiens GN=HMCN1 PE=1 SV=2	771	301	6e-91
Pmex_comp14866_c0_seq1	487	14	sp|O09178|AMPD3_RAT AMP deaminase 3 OS=Rattus norvegicus GN=Ampd3 PE=2 SV=2	494	194	6e-57
Pmex_comp14882_c0_seq1	1262	6	sp|Q9BE31|RHG12_MACFA Rho GTPase-activating protein 12 OS=Macaca fascicularis GN=ARHGAP12 PE=2 SV=1	206	84.0	6e-16
Pmex_comp14882_c0_seq2	1074	6	sp|Q9BE31|RHG12_MACFA Rho GTPase-activating protein 12 OS=Macaca fascicularis GN=ARHGAP12 PE=2 SV=1	206	84.0	3e-16
Pmex_comp14893_c0_seq1	273	5	sp|Q62066|PHX2A_MOUSE Paired mesoderm homeobox protein 2A OS=Mus musculus GN=Phox2a PE=2 SV=1	255	102	3e-26
Pmex_comp14893_c1_seq1	552	500	sp|Q62066|PHX2A_MOUSE Paired mesoderm homeobox protein 2A OS=Mus musculus GN=Phox2a PE=2 SV=1	429	169	2e-50
Pmex_comp14903_c0_seq1	294	3	sp|P35763|PERF_RAT Perforin-1 OS=Rattus norvegicus GN=Prf1 PE=2 SV=1	177	72.8	1e-14
Pmex_comp14912_c0_seq1	1530	2	sp|Q2KJY2|KI26B_HUMAN Kinesin-like protein KIF26B OS=Homo sapiens GN=KIF26B PE=2 SV=1	133	55.8	9e-07
Pmex_comp14924_c0_seq1	221	4	sp|Q16849|PTPRN_HUMAN Receptor-type tyrosine-protein phosphatase-like N OS=Homo sapiens GN=PTPRN PE=1 SV=1	132	55.5	8e-09
Pmex_comp14931_c0_seq1	968	2	sp|Q920C4|MS4A3_MOUSE Membrane-spanning 4-domains subfamily A member 3 OS=Mus musculus GN=Ms4a3 PE=2 SV=1	126	53.1	5e-07
Pmex_comp14931_c0_seq2	1048	1	sp|Q920C4|MS4A3_MOUSE Membrane-spanning 4-domains subfamily A member 3 OS=Mus musculus GN=Ms4a3 PE=2 SV=1	123	52.0	2e-06
Pmex_comp14934_c0_seq1	329	72	sp|Q5R6J1|S6A19_PONAB Sodium-dependent neutral amino acid transporter B(0)AT1 OS=Pongo abelii GN=SLC6A19 PE=2 SV=1	369	146	8e-41
Pmex_comp14941_c0_seq1	1638	3	sp|Q9BXP8|PAPP2_HUMAN Pappalysin-2 OS=Homo sapiens GN=PAPPA2 PE=1 SV=4	1516	588	0.0
Pmex_comp14943_c1_seq1	220	164	sp|Q9QZ48|ZBT7A_RAT Zinc finger and BTB domain-containing protein 7A OS=Rattus norvegicus GN=Zbtb7a PE=2 SV=1	277	111	1e-28
[truncated: 62,570 more rows]
